# Supplementary material for: Immune-Mediated Bidirectional Causality Between Inflammatory Bowel Disease and Chronic Periodontitis: Evidence from Mendelian Randomization and Integrative Bioinformatics Analysis
Source: Biomedicines. 2025 Feb 15;13(2):476. doi: 10.3390/biomedicines13020476 (PMC11853167; doi:10.3390/biomedicines13020476)
Supplement: Supplementary file 1 [file biomedicines-13-00476-s001.zip]

Archive with 8 entries (8 files):
- Figure S1. Funnel plot for the study.pdf
- Table S1 All IVs used in the study.xlsx
- Table S2 The results of MR analysi data.csv
- Table S3 MR PRESSO result for MR analysis.csv
- Table S4 Heterogeneity results for MR analysis.csv
- Table S5 Pleiotropy result for MR analysis.csv
- Table S6 GSE16134 DEGs.csv
- Table S7 GSE59071 DEGs.csv
