# Supplementary material for: Immune-Mediated Bidirectional Causality Between Inflammatory Bowel Disease and Chronic Periodontitis: Evidence from Mendelian Randomization and Integrative Bioinformatics Analysis
Source: Biomedicines. 2025 Feb 15;13(2):476. doi: 10.3390/biomedicines13020476 (PMC11853167; doi:10.3390/biomedicines13020476)
Supplement: Supplementary file 1 [file biomedicines-13-00476-s001.zip › Table S1 All IVs used in the study.xlsx]

## Sheet: total_dat
SNP	effect_allele.exposure	other_allele.exposure	effect_allele.outcome	other_allele.outcome	beta.exposure	beta.outcome	eaf.exposure	eaf.outcome	remove	palindromic	ambiguous	id.outcome	chr	pos	se.outcome	samplesize.outcome	pval.outcome	outcome	se.exposure	chr.exposure	pval.exposure	samplesize.exposure	pos.exposure	id.exposure	exposure
rs1003342	G	A	G	A	-0.095001	0.0091	0.531334	0.4803	FALSE	FALSE	FALSE	finn-b-K11_PERIODON_CHRON	22	30570022	0.0261	NA	0.7258	Chronic periodontitis	0.0168	22	1.67101e-08	34652	30570022	ieu-a-31	Inflammatory bowel disease
rs10045431	C	A	C	A	0.177406	-0.0025	0.717524	0.7652	FALSE	FALSE	FALSE	finn-b-K11_PERIODON_CHRON	5	158814533	0.0307	NA	0.9359	Chronic periodontitis	0.0189	5	6.58567e-21	34652	158814533	ieu-a-31	Inflammatory bowel disease
rs10408351	A	G	A	G	0.137804	0.0089	0.238435	0.1833	FALSE	FALSE	FALSE	finn-b-K11_PERIODON_CHRON	19	33754044	0.0339	NA	0.7926	Chronic periodontitis	0.0221	19	4.23204e-10	34652	33754044	ieu-a-31	Inflammatory bowel disease
rs10737481	G	T	G	T	0.141103	-0.0049	0.554896	0.5088	FALSE	FALSE	FALSE	finn-b-K11_PERIODON_CHRON	1	20171514	0.026	NA	0.8512	Chronic periodontitis	0.017	1	1.18713e-16	34652	20171514	ieu-a-31	Inflammatory bowel disease
rs10761659	G	A	G	A	0.161896	0.0034	0.554011	0.5283	FALSE	FALSE	FALSE	finn-b-K11_PERIODON_CHRON	10	64445564	0.026	NA	0.8966	Chronic periodontitis	0.0172	10	4.07193e-21	34652	64445564	ieu-a-31	Inflammatory bowel disease
rs10800314	A	C	A	C	-0.143097	0.0367	0.649219	0.6004	FALSE	FALSE	FALSE	finn-b-K11_PERIODON_CHRON	1	161472789	0.0266	NA	0.1685	Chronic periodontitis	0.0179	1	1.17409e-15	34652	161472789	ieu-a-31	Inflammatory bowel disease
rs11209026	A	G	A	G	-0.72629	-0.09	0.0541886	0.04621	FALSE	FALSE	FALSE	finn-b-K11_PERIODON_CHRON	1	67705958	0.0626	NA	0.1502	Chronic periodontitis	0.0422	1	1.76319e-66	34652	67705958	ieu-a-31	Inflammatory bowel disease
rs11236797	A	C	A	C	0.155704	0.0022	0.470011	0.4065	FALSE	FALSE	FALSE	finn-b-K11_PERIODON_CHRON	11	76299649	0.0265	NA	0.9326	Chronic periodontitis	0.017	11	4.75007e-20	34652	76299649	ieu-a-31	Inflammatory bowel disease
rs112694524	A	G	A	G	0.188304	0.0443	0.0903752	0.03328	FALSE	FALSE	FALSE	finn-b-K11_PERIODON_CHRON	2	43453721	0.0725	NA	0.5413	Chronic periodontitis	0.0303	2	5.39299e-10	34652	43453721	ieu-a-31	Inflammatory bowel disease
rs113991740	A	T	A	T	-0.107697	-0.0419	0.271565	0.331	FALSE	TRUE	FALSE	finn-b-K11_PERIODON_CHRON	17	32625383	0.0278	NA	0.1315	Chronic periodontitis	0.0189	17	1.31999e-08	34652	32625383	ieu-a-31	Inflammatory bowel disease
rs11548656	G	A	G	A	-0.292796	0.0375	0.034026	0.04758	FALSE	FALSE	FALSE	finn-b-K11_PERIODON_CHRON	16	81916912	0.0623	NA	0.5471	Chronic periodontitis	0.0507	16	7.71792e-09	34652	81916912	ieu-a-31	Inflammatory bowel disease
rs11677953	A	G	A	G	0.0975985	0.0461	0.415063	0.3058	FALSE	FALSE	FALSE	finn-b-K11_PERIODON_CHRON	2	219121663	0.0283	NA	0.1031	Chronic periodontitis	0.0171	2	1.053e-08	34652	219121663	ieu-a-31	Inflammatory bowel disease
rs12446550	A	G	A	G	0.107796	-0.0124	0.409666	0.4784	FALSE	FALSE	FALSE	finn-b-K11_PERIODON_CHRON	16	28543381	0.026	NA	0.632799	Chronic periodontitis	0.0171	16	2.78298e-10	34652	28543381	ieu-a-31	Inflammatory bowel disease
rs1250573	A	G	A	G	-0.113606	-0.0041	0.295706	0.3662	FALSE	FALSE	FALSE	finn-b-K11_PERIODON_CHRON	10	81042475	0.0271	NA	0.8792	Chronic periodontitis	0.019	10	2.20902e-09	34652	81042475	ieu-a-31	Inflammatory bowel disease
rs12764283	A	G	A	G	0.126597	0.0277	0.337409	0.3684	FALSE	FALSE	FALSE	finn-b-K11_PERIODON_CHRON	10	35530460	0.027	NA	0.306	Chronic periodontitis	0.0179	10	1.5729e-12	34652	35530460	ieu-a-31	Inflammatory bowel disease
rs12936409	T	C	T	C	0.145701	0.0191	0.476383	0.5166	FALSE	FALSE	FALSE	finn-b-K11_PERIODON_CHRON	17	38043649	0.0261	NA	0.4648	Chronic periodontitis	0.0168	17	3.86812e-18	34652	38043649	ieu-a-31	Inflammatory bowel disease
rs13178036	C	G	C	G	0.100904	-0.0285	0.341807	0.3272	FALSE	TRUE	FALSE	finn-b-K11_PERIODON_CHRON	5	40218529	0.028	NA	0.3075	Chronic periodontitis	0.0184	5	4.12895e-08	34652	40218529	ieu-a-31	Inflammatory bowel disease
rs140892874	C	T	C	T	0.409594	-0.0458	0.027461	0.02694	FALSE	FALSE	FALSE	finn-b-K11_PERIODON_CHRON	12	40824798	0.0811	NA	0.5723	Chronic periodontitis	0.0512	12	1.2841e-15	34652	40824798	ieu-a-31	Inflammatory bowel disease
rs142770866	A	G	A	G	0.23	0.058	0.0810417	0.08064	FALSE	FALSE	FALSE	finn-b-K11_PERIODON_CHRON	19	10525372	0.0479	NA	0.2261	Chronic periodontitis	0.0337	19	8.14329e-12	34652	10525372	ieu-a-31	Inflammatory bowel disease
rs148844907	A	T	A	T	1.1375	-0.1542	0.0103903	0.002501	FALSE	TRUE	FALSE	finn-b-K11_PERIODON_CHRON	6	31628397	0.2615	NA	0.5553	Chronic periodontitis	0.0963	6	3.62577e-32	34652	31628397	ieu-a-31	Inflammatory bowel disease
rs1736161	A	G	A	G	-0.123298	0.0093	0.428732	0.3994	FALSE	FALSE	FALSE	finn-b-K11_PERIODON_CHRON	21	16833222	0.0266	NA	0.726999	Chronic periodontitis	0.0174	21	1.3369e-12	34652	16833222	ieu-a-31	Inflammatory bowel disease
rs17800987	G	A	G	A	0.2017	0.0353	0.089179	0.1026	FALSE	FALSE	FALSE	finn-b-K11_PERIODON_CHRON	5	150323428	0.0431	NA	0.4125	Chronic periodontitis	0.0305	5	3.70681e-11	34652	150323428	ieu-a-31	Inflammatory bowel disease
rs1873625	A	C	A	C	0.177301	-0.0043	0.32287	0.4256	FALSE	FALSE	FALSE	finn-b-K11_PERIODON_CHRON	3	49666964	0.0265	NA	0.871	Chronic periodontitis	0.0179	3	3.70681e-23	34652	49666964	ieu-a-31	Inflammatory bowel disease
rs1886731	C	T	C	T	-0.0970995	-0.0556	0.481193	0.4901	FALSE	FALSE	FALSE	finn-b-K11_PERIODON_CHRON	1	2472081	0.0262	NA	0.0337497	Chronic periodontitis	0.0175	1	3.08397e-08	34652	2472081	ieu-a-31	Inflammatory bowel disease
rs1887428	C	G	C	G	-0.171595	-0.0075	0.61936	0.6139	FALSE	TRUE	FALSE	finn-b-K11_PERIODON_CHRON	9	4984530	0.0268	NA	0.780301	Chronic periodontitis	0.0178	9	6.64814e-22	34652	4984530	ieu-a-31	Inflammatory bowel disease
rs2076756	G	A	G	A	0.187595	-0.028	0.27064	0.1531	FALSE	FALSE	FALSE	finn-b-K11_PERIODON_CHRON	16	50756881	0.0361	NA	0.4391	Chronic periodontitis	0.0186	16	5.59114e-24	34652	50756881	ieu-a-31	Inflammatory bowel disease
rs2193041	G	A	G	A	0.133703	0.0199	0.388781	0.3239	FALSE	FALSE	FALSE	finn-b-K11_PERIODON_CHRON	12	68502110	0.0278	NA	0.4749	Chronic periodontitis	0.0172	12	6.90876e-15	34652	68502110	ieu-a-31	Inflammatory bowel disease
rs2241878	C	T	C	T	0.148001	0.0357	0.538498	0.4391	FALSE	FALSE	FALSE	finn-b-K11_PERIODON_CHRON	2	234183718	0.0262	NA	0.1733	Chronic periodontitis	0.0169	2	1.74502e-18	34652	234183718	ieu-a-31	Inflammatory bowel disease
rs2542147	T	G	T	G	-0.1513	-0.0558	0.837193	0.8533	FALSE	FALSE	FALSE	finn-b-K11_PERIODON_CHRON	18	12775851	0.0368	NA	0.1293	Chronic periodontitis	0.0227	18	2.78484e-11	34652	12775851	ieu-a-31	Inflammatory bowel disease
rs254560	A	G	A	G	0.0995014	0.006	0.400063	0.401	FALSE	FALSE	FALSE	finn-b-K11_PERIODON_CHRON	5	134443606	0.0266	NA	0.8209	Chronic periodontitis	0.0171	5	6.159e-09	34652	134443606	ieu-a-31	Inflammatory bowel disease
rs2836882	A	G	A	G	-0.196295	-0.0256	0.257617	0.2474	FALSE	FALSE	FALSE	finn-b-K11_PERIODON_CHRON	21	40466570	0.0302	NA	0.3967	Chronic periodontitis	0.0201	21	1.49005e-22	34652	40466570	ieu-a-31	Inflammatory bowel disease
rs3024493	A	C	A	C	0.212996	0.0057	0.169666	0.1561	FALSE	FALSE	FALSE	finn-b-K11_PERIODON_CHRON	1	206943968	0.0361	NA	0.874	Chronic periodontitis	0.0222	1	8.47618e-22	34652	206943968	ieu-a-31	Inflammatory bowel disease
rs34190331	A	G	A	G	0.176899	-0.0524	0.0853045	0.06344	FALSE	FALSE	FALSE	finn-b-K11_PERIODON_CHRON	6	111840820	0.0536	NA	0.3284	Chronic periodontitis	0.0303	6	5.39399e-09	34652	111840820	ieu-a-31	Inflammatory bowel disease
rs35260072	C	A	C	A	0.142197	-0.0369	0.433153	0.3158	FALSE	FALSE	FALSE	finn-b-K11_PERIODON_CHRON	5	131630852	0.028	NA	0.1871	Chronic periodontitis	0.017	5	7.06643e-17	34652	131630852	ieu-a-31	Inflammatory bowel disease
rs35730213	C	G	C	G	-0.151404	0.012	0.262591	0.2121	FALSE	TRUE	FALSE	finn-b-K11_PERIODON_CHRON	1	200874229	0.0319	NA	0.7059	Chronic periodontitis	0.0194	1	6.90717e-15	34652	200874229	ieu-a-31	Inflammatory bowel disease
rs4077515	T	C	T	C	0.179401	0.0363	0.424242	0.417	FALSE	FALSE	FALSE	finn-b-K11_PERIODON_CHRON	9	139266496	0.0263	NA	0.1682	Chronic periodontitis	0.0172	9	1.50003e-25	34652	139266496	ieu-a-31	Inflammatory bowel disease
rs4246905	C	T	C	T	0.163001	0.0139	0.729896	0.7997	FALSE	FALSE	FALSE	finn-b-K11_PERIODON_CHRON	9	117553249	0.0325	NA	0.6697	Chronic periodontitis	0.0197	9	1.41514e-16	34652	117553249	ieu-a-31	Inflammatory bowel disease
rs444210	G	A	G	A	0.109502	0.0041	0.545781	0.4938	FALSE	FALSE	FALSE	finn-b-K11_PERIODON_CHRON	6	167390242	0.0261	NA	0.8753	Chronic periodontitis	0.0168	6	7.39095e-11	34652	167390242	ieu-a-31	Inflammatory bowel disease
rs4676408	A	G	A	G	0.118103	-0.0018	0.515063	0.633	FALSE	FALSE	FALSE	finn-b-K11_PERIODON_CHRON	2	241574401	0.0271	NA	0.9462	Chronic periodontitis	0.0181	2	6.61912e-11	34652	241574401	ieu-a-31	Inflammatory bowel disease
rs4712528	C	G	C	G	0.122598	0.0025	0.787692	0.7319	FALSE	TRUE	FALSE	finn-b-K11_PERIODON_CHRON	6	20678430	0.0295	NA	0.9316	Chronic periodontitis	0.0207	6	3.07397e-09	34652	20678430	ieu-a-31	Inflammatory bowel disease
rs4730272	G	A	G	A	-0.134102	-0.0297	0.512591	0.52	FALSE	FALSE	FALSE	finn-b-K11_PERIODON_CHRON	7	107478227	0.0261	NA	0.2543	Chronic periodontitis	0.0178	7	4.50194e-14	34652	107478227	ieu-a-31	Inflammatory bowel disease
rs4851586	C	T	C	T	-0.122403	0.0232	0.75745	0.8083	FALSE	FALSE	FALSE	finn-b-K11_PERIODON_CHRON	2	103064264	0.033	NA	0.481599	Chronic periodontitis	0.0193	2	2.32498e-10	34652	103064264	ieu-a-31	Inflammatory bowel disease
rs56062135	T	C	T	C	0.1509	0.0081	0.236922	0.2626	FALSE	FALSE	FALSE	finn-b-K11_PERIODON_CHRON	15	67455630	0.0296	NA	0.7831	Chronic periodontitis	0.0198	15	2.63998e-14	34652	67455630	ieu-a-31	Inflammatory bowel disease
rs6062496	A	G	A	G	0.164997	0.0505	0.578011	0.6441	FALSE	FALSE	FALSE	finn-b-K11_PERIODON_CHRON	20	62329099	0.0272	NA	0.0635697	Chronic periodontitis	0.018	20	5.47898e-20	34652	62329099	ieu-a-31	Inflammatory bowel disease
rs6584283	C	T	C	T	-0.180303	0.0052	0.510643	0.5491	FALSE	FALSE	FALSE	finn-b-K11_PERIODON_CHRON	10	101290301	0.0262	NA	0.8414	Chronic periodontitis	0.0169	10	1.70098e-26	34652	101290301	ieu-a-31	Inflammatory bowel disease
rs6826501	T	C	T	C	-0.0927953	0.0163	0.536078	0.3829	FALSE	FALSE	FALSE	finn-b-K11_PERIODON_CHRON	4	36076676	0.0269	NA	0.5452	Chronic periodontitis	0.0169	4	4.12098e-08	34652	36076676	ieu-a-31	Inflammatory bowel disease
rs6880778	G	A	G	A	0.187801	0.0111	0.620729	0.5686	FALSE	FALSE	FALSE	finn-b-K11_PERIODON_CHRON	5	40399096	0.0263	NA	0.672201	Chronic periodontitis	0.0173	5	2.14388e-27	34652	40399096	ieu-a-31	Inflammatory bowel disease
rs6911490	C	T	C	T	-0.142801	-0.0404	0.778565	0.7892	FALSE	FALSE	FALSE	finn-b-K11_PERIODON_CHRON	6	106522027	0.0324	NA	0.2129	Chronic periodontitis	0.0208	6	6.82025e-12	34652	106522027	ieu-a-31	Inflammatory bowel disease
rs6927172	G	C	G	C	0.110295	-0.0293	0.21432	0.1885	FALSE	TRUE	FALSE	finn-b-K11_PERIODON_CHRON	6	138002175	0.0331	NA	0.376	Chronic periodontitis	0.0202	6	4.64505e-08	34652	138002175	ieu-a-31	Inflammatory bowel disease
rs72798422	C	T	C	T	0.2776	-0.1219	0.041718	0.0345	FALSE	FALSE	FALSE	finn-b-K11_PERIODON_CHRON	16	50866917	0.0722	NA	0.0913103	Chronic periodontitis	0.0431	16	1.18899e-10	34652	50866917	ieu-a-31	Inflammatory bowel disease
rs7285952	G	T	G	T	-0.176002	-0.0164	0.157193	0.1168	FALSE	FALSE	FALSE	finn-b-K11_PERIODON_CHRON	22	39733096	0.0405	NA	0.684699	Chronic periodontitis	0.0235	22	7.60151e-14	34652	39733096	ieu-a-31	Inflammatory bowel disease
rs744166	G	A	G	A	-0.120703	0.0232	0.409963	0.4205	FALSE	FALSE	FALSE	finn-b-K11_PERIODON_CHRON	17	40514201	0.0264	NA	0.3801	Chronic periodontitis	0.0172	17	2.15675e-12	34652	40514201	ieu-a-31	Inflammatory bowel disease
rs7523335	A	G	A	G	-0.140504	-0.012	0.173424	0.2663	FALSE	FALSE	FALSE	finn-b-K11_PERIODON_CHRON	1	8180210	0.0294	NA	0.683501	Chronic periodontitis	0.0225	1	4.15796e-10	34652	8180210	ieu-a-31	Inflammatory bowel disease
rs9370774	C	T	C	T	-0.130704	0.0094	0.20068	0.1132	FALSE	FALSE	FALSE	finn-b-K11_PERIODON_CHRON	6	14721897	0.0418	NA	0.8223	Chronic periodontitis	0.0219	6	2.536e-09	34652	14721897	ieu-a-31	Inflammatory bowel disease
rs9934775	T	C	T	C	-0.139595	-0.0115	0.16068	0.1408	FALSE	FALSE	FALSE	finn-b-K11_PERIODON_CHRON	16	50383077	0.0374	NA	0.757699	Chronic periodontitis	0.0232	16	1.71498e-09	34652	50383077	ieu-a-31	Inflammatory bowel disease
rs10182512	A	G	A	G	0.1608	0.0161	0.34989	0.3483	FALSE	FALSE	FALSE	finn-b-K11_PERIODON_CHRON	2	61189469	0.0273	NA	0.5562	Chronic periodontitis	0.0223	2	5.19398e-13	27432	61189469	ieu-a-32	Ulcerative colitis
rs10272963	T	C	T	C	-0.171904	0.0078	0.426078	0.4555	FALSE	FALSE	FALSE	finn-b-K11_PERIODON_CHRON	7	107486902	0.0261	NA	0.764499	Chronic periodontitis	0.0216	7	1.69083e-15	27432	107486902	ieu-a-32	Ulcerative colitis
rs10737481	G	T	G	T	0.250104	-0.0049	0.556463	0.5088	FALSE	FALSE	FALSE	finn-b-K11_PERIODON_CHRON	1	20171514	0.026	NA	0.8512	Chronic periodontitis	0.0216	1	4.36918e-31	27432	20171514	ieu-a-32	Ulcerative colitis
rs10917545	A	G	A	G	-0.185101	-0.0386	0.882174	0.8554	FALSE	FALSE	FALSE	finn-b-K11_PERIODON_CHRON	1	20128177	0.0371	NA	0.2985	Chronic periodontitis	0.0335	1	3.29397e-08	27432	20128177	ieu-a-32	Ulcerative colitis
rs11209026	A	G	A	G	-0.561698	-0.09	0.0589321	0.04621	FALSE	FALSE	FALSE	finn-b-K11_PERIODON_CHRON	1	67705958	0.0626	NA	0.1502	Chronic periodontitis	0.0517	1	1.58016e-27	27432	67705958	ieu-a-32	Ulcerative colitis
rs114152040	A	G	A	G	0.339603	0.0598	0.0317179	0.03537	FALSE	FALSE	FALSE	finn-b-K11_PERIODON_CHRON	5	40444986	0.0702	NA	0.3942	Chronic periodontitis	0.0623	5	4.94903e-08	27432	40444986	ieu-a-32	Ulcerative colitis
rs12612675	G	A	G	A	0.122902	0.0489	0.402826	0.308	FALSE	FALSE	FALSE	finn-b-K11_PERIODON_CHRON	2	219133137	0.0282	NA	0.0828705	Chronic periodontitis	0.0219	2	1.97702e-08	27432	219133137	ieu-a-32	Ulcerative colitis
rs12817473	G	A	G	A	0.190701	0.0204	0.382176	0.3236	FALSE	FALSE	FALSE	finn-b-K11_PERIODON_CHRON	12	68497408	0.0278	NA	0.462701	Chronic periodontitis	0.0217	12	1.70883e-18	27432	68497408	ieu-a-32	Ulcerative colitis
rs1359946	A	G	A	G	0.158302	0.0096	0.196096	0.1756	FALSE	FALSE	FALSE	finn-b-K11_PERIODON_CHRON	13	27536972	0.0342	NA	0.778099	Chronic periodontitis	0.0269	13	3.83796e-09	27432	27536972	ieu-a-32	Ulcerative colitis
rs137845	G	A	G	A	0.118198	0.0033	0.514874	0.5702	FALSE	FALSE	FALSE	finn-b-K11_PERIODON_CHRON	22	50439430	0.0263	NA	0.8998	Chronic periodontitis	0.0212	22	2.37602e-08	27432	50439430	ieu-a-32	Ulcerative colitis
rs148844907	A	T	A	T	1.3413	-0.1542	0.010151	0.002501	FALSE	TRUE	FALSE	finn-b-K11_PERIODON_CHRON	6	31628397	0.2615	NA	0.5553	Chronic periodontitis	0.1089	6	7.17464e-35	27432	31628397	ieu-a-32	Ulcerative colitis
rs1801274	G	A	G	A	-0.182896	0.0423	0.483094	0.5022	FALSE	FALSE	FALSE	finn-b-K11_PERIODON_CHRON	1	161479745	0.026	NA	0.104	Chronic periodontitis	0.0217	1	3.77833e-17	27432	161479745	ieu-a-32	Ulcerative colitis
rs1886731	C	T	C	T	-0.140501	-0.0556	0.480618	0.4901	FALSE	FALSE	FALSE	finn-b-K11_PERIODON_CHRON	1	2472081	0.0262	NA	0.0337497	Chronic periodontitis	0.0221	1	2.25398e-10	27432	2472081	ieu-a-32	Ulcerative colitis
rs1887428	C	G	C	G	-0.176701	-0.0075	0.622856	0.6139	FALSE	TRUE	FALSE	finn-b-K11_PERIODON_CHRON	9	4984530	0.0268	NA	0.780301	Chronic periodontitis	0.0224	9	3.35506e-15	27432	4984530	ieu-a-32	Ulcerative colitis
rs2212434	T	C	T	C	0.141899	0.0051	0.459604	0.406	FALSE	FALSE	FALSE	finn-b-K11_PERIODON_CHRON	11	76281593	0.0265	NA	0.8483	Chronic periodontitis	0.0213	11	2.4632e-11	27432	76281593	ieu-a-32	Ulcerative colitis
rs254559	A	C	A	C	0.124304	0.005	0.404112	0.4004	FALSE	FALSE	FALSE	finn-b-K11_PERIODON_CHRON	5	134444982	0.0266	NA	0.8512	Chronic periodontitis	0.0215	5	7.62799e-09	27432	134444982	ieu-a-32	Ulcerative colitis
rs3024493	A	C	A	C	0.236297	0.0057	0.168128	0.1561	FALSE	FALSE	FALSE	finn-b-K11_PERIODON_CHRON	1	206943968	0.0361	NA	0.874	Chronic periodontitis	0.0276	1	1.09194e-17	27432	206943968	ieu-a-32	Ulcerative colitis
rs35730213	C	G	C	G	-0.167	0.012	0.266634	0.2121	FALSE	TRUE	FALSE	finn-b-K11_PERIODON_CHRON	1	200874229	0.0319	NA	0.7059	Chronic periodontitis	0.0245	1	8.81455e-12	27432	200874229	ieu-a-32	Ulcerative colitis
rs3829111	A	G	A	G	0.156303	0.042	0.416668	0.4175	FALSE	FALSE	FALSE	finn-b-K11_PERIODON_CHRON	9	139269483	0.0264	NA	0.1111	Chronic periodontitis	0.0214	9	2.89401e-13	27432	139269483	ieu-a-32	Ulcerative colitis
rs4574921	T	C	T	C	0.150599	0.0113	0.740842	0.8077	FALSE	FALSE	FALSE	finn-b-K11_PERIODON_CHRON	9	117538334	0.033	NA	0.7335	Chronic periodontitis	0.0256	9	4.23897e-09	27432	117538334	ieu-a-32	Ulcerative colitis
rs4676410	A	G	A	G	0.207802	0.0119	0.197128	0.2709	FALSE	FALSE	FALSE	finn-b-K11_PERIODON_CHRON	2	241563739	0.0295	NA	0.685799	Chronic periodontitis	0.0284	2	2.45923e-13	27432	241563739	ieu-a-32	Ulcerative colitis
rs483905	A	G	A	G	0.128903	0.0321	0.294334	0.2159	FALSE	FALSE	FALSE	finn-b-K11_PERIODON_CHRON	11	96023427	0.0316	NA	0.3101	Chronic periodontitis	0.0228	11	1.57199e-08	27432	96023427	ieu-a-32	Ulcerative colitis
rs484356	G	C	G	C	-0.134199	-0.0175	0.32765	0.3918	FALSE	TRUE	FALSE	finn-b-K11_PERIODON_CHRON	11	114406639	0.0267	NA	0.5114	Chronic periodontitis	0.0228	11	3.95003e-09	27432	114406639	ieu-a-32	Ulcerative colitis
rs56167332	A	C	A	C	0.151596	0.0136	0.34162	0.3054	FALSE	FALSE	FALSE	finn-b-K11_PERIODON_CHRON	5	158827769	0.0283	NA	0.632199	Chronic periodontitis	0.0231	5	5.29907e-11	27432	158827769	ieu-a-32	Ulcerative colitis
rs6017342	C	A	C	A	0.191306	-0.0101	0.537652	0.5569	FALSE	FALSE	FALSE	finn-b-K11_PERIODON_CHRON	20	43065028	0.0263	NA	0.702399	Chronic periodontitis	0.024	20	1.38484e-15	27432	43065028	ieu-a-32	Ulcerative colitis
rs6062496	A	G	A	G	0.158498	0.0505	0.572636	0.6441	FALSE	FALSE	FALSE	finn-b-K11_PERIODON_CHRON	20	62329099	0.0272	NA	0.0635697	Chronic periodontitis	0.0224	20	1.46791e-12	27432	62329099	ieu-a-32	Ulcerative colitis
rs6933404	C	T	C	T	0.166799	-0.0288	0.21562	0.1888	FALSE	FALSE	FALSE	finn-b-K11_PERIODON_CHRON	6	137959235	0.0332	NA	0.3852	Chronic periodontitis	0.0252	6	3.68468e-11	27432	137959235	ieu-a-32	Ulcerative colitis
rs7523335	A	G	A	G	-0.170397	-0.012	0.176698	0.2663	FALSE	FALSE	FALSE	finn-b-K11_PERIODON_CHRON	1	8180210	0.0294	NA	0.683501	Chronic periodontitis	0.0285	1	2.28802e-09	27432	8180210	ieu-a-32	Ulcerative colitis
rs7752873	T	C	T	C	0.182297	0.0128	0.13681	0.1091	FALSE	FALSE	FALSE	finn-b-K11_PERIODON_CHRON	6	106579332	0.0422	NA	0.7613	Chronic periodontitis	0.0303	6	1.83299e-09	27432	106579332	ieu-a-32	Ulcerative colitis
rs7911680	C	A	C	A	-0.1718	0.0135	0.490094	0.5298	FALSE	FALSE	FALSE	finn-b-K11_PERIODON_CHRON	10	101293468	0.026	NA	0.6036	Chronic periodontitis	0.0213	10	8.26609e-16	27432	101293468	ieu-a-32	Ulcerative colitis
rs798502	C	A	C	A	-0.136496	0.0041	0.283142	0.3524	FALSE	FALSE	FALSE	finn-b-K11_PERIODON_CHRON	7	2789880	0.0273	NA	0.881	Chronic periodontitis	0.0239	7	1.213e-08	27432	2789880	ieu-a-32	Ulcerative colitis
rs9823546	A	T	A	T	0.176899	0.0014	0.310414	0.4133	FALSE	TRUE	FALSE	finn-b-K11_PERIODON_CHRON	3	49705512	0.0266	NA	0.9584	Chronic periodontitis	0.0223	3	2.28613e-15	27432	49705512	ieu-a-32	Ulcerative colitis
rs989960	T	C	T	C	-0.129096	-0.0159	0.424904	0.5091	FALSE	FALSE	FALSE	finn-b-K11_PERIODON_CHRON	7	107445727	0.0261	NA	0.5407	Chronic periodontitis	0.0215	7	1.766e-09	27432	107445727	ieu-a-32	Ulcerative colitis
rs9977672	A	G	A	G	-0.245006	-0.023	0.251316	0.2364	FALSE	FALSE	FALSE	finn-b-K11_PERIODON_CHRON	21	40463283	0.0308	NA	0.4559	Chronic periodontitis	0.0261	21	6.20583e-21	27432	40463283	ieu-a-32	Ulcerative colitis
rs1056441	C	T	C	T	0.167	0.0532	0.697697	0.7432	FALSE	FALSE	FALSE	finn-b-K11_PERIODON_CHRON	20	62370349	0.0298	NA	0.0737904	Chronic periodontitis	0.0255	20	5.44127e-11	20883	62370349	ieu-a-30	Crohn's disease
rs10761659	G	A	G	A	0.212006	0.0034	0.55269	0.5283	FALSE	FALSE	FALSE	finn-b-K11_PERIODON_CHRON	10	64445564	0.026	NA	0.8966	Chronic periodontitis	0.0237	10	3.41979e-19	20883	64445564	ieu-a-30	Crohn's disease
rs11209026	A	G	A	G	-0.995199	-0.09	0.0563213	0.04621	FALSE	FALSE	FALSE	finn-b-K11_PERIODON_CHRON	1	67705958	0.0626	NA	0.1502	Chronic periodontitis	0.0639	1	1.05196e-54	20883	67705958	ieu-a-30	Crohn's disease
rs11236797	A	C	A	C	0.181104	0.0022	0.473264	0.4065	FALSE	FALSE	FALSE	finn-b-K11_PERIODON_CHRON	11	76299649	0.0265	NA	0.9326	Chronic periodontitis	0.0231	11	4.854e-15	20883	76299649	ieu-a-30	Crohn's disease
rs114607072	T	G	T	G	0.441797	-0.0717	0.0402795	0.01289	FALSE	FALSE	FALSE	finn-b-K11_PERIODON_CHRON	6	31351940	0.1141	NA	0.5294	Chronic periodontitis	0.0629	6	2.19685e-12	20883	31351940	ieu-a-30	Crohn's disease
rs11564236	T	A	T	A	0.519093	-0.0457	0.034419	0.02694	FALSE	TRUE	FALSE	finn-b-K11_PERIODON_CHRON	12	40828306	0.0811	NA	0.572499	Chronic periodontitis	0.0595	12	2.84512e-18	20883	40828306	ieu-a-30	Crohn's disease
rs12194825	A	T	A	T	-0.171904	0.023	0.18587	0.2262	FALSE	TRUE	FALSE	finn-b-K11_PERIODON_CHRON	6	20835260	0.0312	NA	0.461	Chronic periodontitis	0.0298	6	8e-09	20883	20835260	ieu-a-30	Crohn's disease
rs1250573	A	G	A	G	-0.170895	-0.0041	0.287447	0.3662	FALSE	FALSE	FALSE	finn-b-K11_PERIODON_CHRON	10	81042475	0.0271	NA	0.8792	Chronic periodontitis	0.0264	10	9.00534e-11	20883	81042475	ieu-a-30	Crohn's disease
rs12717899	T	G	T	G	0.159198	-0.0099	0.793845	0.8351	FALSE	FALSE	FALSE	finn-b-K11_PERIODON_CHRON	5	141482341	0.035	NA	0.777	Chronic periodontitis	0.0289	5	3.59402e-08	20883	141482341	ieu-a-30	Crohn's disease
rs1297271	T	C	T	C	-0.154901	0.01	0.429877	0.3989	FALSE	FALSE	FALSE	finn-b-K11_PERIODON_CHRON	21	16823163	0.0266	NA	0.7067	Chronic periodontitis	0.0237	21	6.27769e-11	20883	16823163	ieu-a-30	Crohn's disease
rs13135092	G	A	G	A	0.221495	0.0225	0.095419	0.01778	FALSE	FALSE	FALSE	finn-b-K11_PERIODON_CHRON	4	103198082	0.0968	NA	0.8165	Chronic periodontitis	0.0389	4	1.21001e-08	20883	103198082	ieu-a-30	Crohn's disease
rs1332099	C	T	C	T	-0.211597	0.0019	0.515025	0.5394	FALSE	FALSE	FALSE	finn-b-K11_PERIODON_CHRON	10	101298451	0.0261	NA	0.9431	Chronic periodontitis	0.0231	10	4.35712e-20	20883	101298451	ieu-a-30	Crohn's disease
rs140054334	T	C	T	C	0.349797	0.156	0.038307	0.003509	FALSE	FALSE	FALSE	finn-b-K11_PERIODON_CHRON	6	31587042	0.2177	NA	0.4736	Chronic periodontitis	0.0628	6	2.56602e-08	20883	31587042	ieu-a-30	Crohn's disease
rs1456896	T	C	T	C	0.139301	-0.0015	0.697556	0.7109	FALSE	FALSE	FALSE	finn-b-K11_PERIODON_CHRON	7	50304461	0.0287	NA	0.9574	Chronic periodontitis	0.0251	7	2.89701e-08	20883	50304461	ieu-a-30	Crohn's disease
rs147018773	T	C	T	C	0.321699	0.0606	0.0966978	0.0842	FALSE	FALSE	FALSE	finn-b-K11_PERIODON_CHRON	5	150238521	0.047	NA	0.1972	Chronic periodontitis	0.0375	5	8.88792e-18	20883	150238521	ieu-a-30	Crohn's disease
rs148844907	A	T	A	T	0.958001	-0.1542	0.00828273	0.002501	FALSE	TRUE	FALSE	finn-b-K11_PERIODON_CHRON	6	31628397	0.2615	NA	0.5553	Chronic periodontitis	0.1419	6	1.47096e-11	20883	31628397	ieu-a-30	Crohn's disease
rs151314883	A	G	A	G	-0.223994	-0.0164	0.157585	0.1168	FALSE	FALSE	FALSE	finn-b-K11_PERIODON_CHRON	22	39735087	0.0405	NA	0.686099	Chronic periodontitis	0.0327	22	7.12361e-12	20883	39735087	ieu-a-30	Crohn's disease
rs1873625	A	C	A	C	0.180704	-0.0043	0.320264	0.4256	FALSE	FALSE	FALSE	finn-b-K11_PERIODON_CHRON	3	49666964	0.0265	NA	0.871	Chronic periodontitis	0.0243	3	1.09396e-13	20883	49666964	ieu-a-30	Crohn's disease
rs1887428	C	G	C	G	-0.168099	-0.0075	0.623303	0.6139	FALSE	TRUE	FALSE	finn-b-K11_PERIODON_CHRON	9	4984530	0.0268	NA	0.780301	Chronic periodontitis	0.0243	9	4.22377e-12	20883	4984530	ieu-a-30	Crohn's disease
rs1932990	T	C	T	C	0.152901	-0.0251	0.253841	0.2019	FALSE	FALSE	FALSE	finn-b-K11_PERIODON_CHRON	13	44460242	0.0324	NA	0.4395	Chronic periodontitis	0.0263	13	6.02102e-09	20883	44460242	ieu-a-30	Crohn's disease
rs2076756	G	A	G	A	0.399806	-0.028	0.283672	0.1531	FALSE	FALSE	FALSE	finn-b-K11_PERIODON_CHRON	16	50756881	0.0361	NA	0.4391	Chronic periodontitis	0.0242	16	3.24489e-61	20883	50756881	ieu-a-30	Crohn's disease
rs2129944	G	T	G	T	-0.1562	-0.0013	0.291299	0.2683	FALSE	FALSE	FALSE	finn-b-K11_PERIODON_CHRON	19	10516198	0.0304	NA	0.9653	Chronic periodontitis	0.0271	19	7.80998e-09	20883	10516198	ieu-a-30	Crohn's disease
rs2188962	T	C	T	C	0.212398	-0.0378	0.439546	0.3177	FALSE	FALSE	FALSE	finn-b-K11_PERIODON_CHRON	5	131770805	0.0279	NA	0.1759	Chronic periodontitis	0.0228	5	1.35988e-20	20883	131770805	ieu-a-30	Crohn's disease
rs2505640	G	A	G	A	-0.145701	-0.0231	0.643588	0.6266	FALSE	FALSE	FALSE	finn-b-K11_PERIODON_CHRON	10	35459497	0.0269	NA	0.391	Chronic periodontitis	0.0237	10	7.61202e-10	20883	35459497	ieu-a-30	Crohn's disease
rs281379	A	G	A	G	0.139797	0.0222	0.489275	0.4083	FALSE	FALSE	FALSE	finn-b-K11_PERIODON_CHRON	19	49214274	0.0265	NA	0.403	Chronic periodontitis	0.0238	19	4.26403e-09	20883	49214274	ieu-a-30	Crohn's disease
rs28701841	A	G	A	G	0.224303	0.0208	0.116563	0.08664	FALSE	FALSE	FALSE	finn-b-K11_PERIODON_CHRON	6	106530330	0.0463	NA	0.6526	Chronic periodontitis	0.0373	6	1.85102e-09	20883	106530330	ieu-a-30	Crohn's disease
rs3024505	A	G	A	G	0.177903	0.0017	0.16156	0.1572	FALSE	FALSE	FALSE	finn-b-K11_PERIODON_CHRON	1	206939904	0.036	NA	0.962	Chronic periodontitis	0.0302	1	3.90499e-09	20883	206939904	ieu-a-30	Crohn's disease
rs3091315	G	A	G	A	-0.179501	-0.0382	0.265588	0.3355	FALSE	FALSE	FALSE	finn-b-K11_PERIODON_CHRON	17	32593665	0.0276	NA	0.1665	Chronic periodontitis	0.0263	17	9.52138e-12	20883	32593665	ieu-a-30	Crohn's disease
rs3810936	C	T	C	T	0.207799	-0.0075	0.698408	0.7673	FALSE	FALSE	FALSE	finn-b-K11_PERIODON_CHRON	9	117552885	0.0307	NA	0.8067	Chronic periodontitis	0.0263	9	2.46207e-15	20883	117552885	ieu-a-30	Crohn's disease
rs4077515	T	C	T	C	0.215901	0.0363	0.419834	0.417	FALSE	FALSE	FALSE	finn-b-K11_PERIODON_CHRON	9	139266496	0.0263	NA	0.1682	Chronic periodontitis	0.0235	9	4.37019e-20	20883	139266496	ieu-a-30	Crohn's disease
rs444210	G	A	G	A	0.163402	0.0041	0.546838	0.4938	FALSE	FALSE	FALSE	finn-b-K11_PERIODON_CHRON	6	167390242	0.0261	NA	0.8753	Chronic periodontitis	0.0229	6	1.02494e-12	20883	167390242	ieu-a-30	Crohn's disease
rs4851586	C	T	C	T	-0.168899	0.0232	0.759729	0.8083	FALSE	FALSE	FALSE	finn-b-K11_PERIODON_CHRON	2	103064264	0.033	NA	0.481599	Chronic periodontitis	0.0261	2	9.93574e-11	20883	103064264	ieu-a-30	Crohn's disease
rs4902642	A	G	A	G	-0.129198	-0.0156	0.409159	0.5141	FALSE	FALSE	FALSE	finn-b-K11_PERIODON_CHRON	14	69210199	0.0262	NA	0.551001	Chronic periodontitis	0.0236	14	4.339e-08	20883	69210199	ieu-a-30	Crohn's disease
rs4921497	G	C	G	C	0.160298	0.0188	0.329415	0.3107	FALSE	TRUE	FALSE	finn-b-K11_PERIODON_CHRON	5	158848253	0.0282	NA	0.5053	Chronic periodontitis	0.0244	5	5.49414e-11	20883	158848253	ieu-a-30	Crohn's disease
rs56062135	T	C	T	C	0.193097	0.0081	0.234271	0.2626	FALSE	FALSE	FALSE	finn-b-K11_PERIODON_CHRON	15	67455630	0.0296	NA	0.7831	Chronic periodontitis	0.0269	15	7.45247e-13	20883	67455630	ieu-a-30	Crohn's disease
rs6588243	C	A	C	A	0.131704	-0.0373	0.589982	0.5102	FALSE	FALSE	FALSE	finn-b-K11_PERIODON_CHRON	1	67603383	0.0261	NA	0.1531	Chronic periodontitis	0.0234	1	1.77701e-08	20883	67603383	ieu-a-30	Crohn's disease
rs6704109	T	C	T	C	0.202002	-0.0513	0.256123	0.2832	FALSE	FALSE	FALSE	finn-b-K11_PERIODON_CHRON	1	172857050	0.0289	NA	0.0764592	Chronic periodontitis	0.0256	1	2.77013e-15	20883	172857050	ieu-a-30	Crohn's disease
rs697693	A	G	A	G	0.172296	0.025	0.201415	0.09861	FALSE	FALSE	FALSE	finn-b-K11_PERIODON_CHRON	1	7886424	0.0434	NA	0.5652	Chronic periodontitis	0.0281	1	8.35507e-10	20883	7886424	ieu-a-30	Crohn's disease
rs72798422	C	T	C	T	0.590392	-0.1219	0.047701	0.0345	FALSE	FALSE	FALSE	finn-b-K11_PERIODON_CHRON	16	50866917	0.0722	NA	0.0913103	Chronic periodontitis	0.0508	16	3.19301e-31	20883	50866917	ieu-a-30	Crohn's disease
rs744166	G	A	G	A	-0.129299	0.0232	0.408159	0.4205	FALSE	FALSE	FALSE	finn-b-K11_PERIODON_CHRON	17	40514201	0.0264	NA	0.3801	Chronic periodontitis	0.0233	17	2.92301e-08	20883	40514201	ieu-a-30	Crohn's disease
rs7543234	T	C	T	C	0.155498	-0.0112	0.238986	0.3005	FALSE	FALSE	FALSE	finn-b-K11_PERIODON_CHRON	1	155253308	0.0286	NA	0.6944	Chronic periodontitis	0.0267	1	6.09804e-09	20883	155253308	ieu-a-30	Crohn's disease
rs7713270	T	C	T	C	0.296602	0.0126	0.623824	0.5687	FALSE	FALSE	FALSE	finn-b-K11_PERIODON_CHRON	5	40440063	0.0264	NA	0.6331	Chronic periodontitis	0.0241	5	6.96627e-35	20883	40440063	ieu-a-30	Crohn's disease
rs78487399	C	G	C	G	0.2259	-0.0165	0.100704	0.05483	FALSE	TRUE	FALSE	finn-b-K11_PERIODON_CHRON	2	43809347	0.0571	NA	0.772899	Chronic periodontitis	0.037	2	1.031e-09	20883	43809347	ieu-a-30	Crohn's disease
rs80262450	A	G	A	G	0.283102	0.0656	0.112701	0.1204	FALSE	FALSE	FALSE	finn-b-K11_PERIODON_CHRON	18	12818922	0.04	NA	0.1015	Chronic periodontitis	0.0353	18	1.08193e-15	20883	12818922	ieu-a-30	Crohn's disease
rs8137950	C	T	C	T	0.173996	0.0157	0.199556	0.3174	FALSE	FALSE	FALSE	finn-b-K11_PERIODON_CHRON	22	21969640	0.0282	NA	0.5784	Chronic periodontitis	0.0286	22	1.167e-09	20883	21969640	ieu-a-30	Crohn's disease
rs8178977	C	G	C	G	0.1928	0.0649	0.238841	0.2598	FALSE	TRUE	FALSE	finn-b-K11_PERIODON_CHRON	19	1106477	0.0298	NA	0.0294198	Chronic periodontitis	0.0274	19	2.05589e-12	20883	1106477	ieu-a-30	Crohn's disease
rs907092	A	G	A	G	0.130396	0.0191	0.471412	0.5282	FALSE	FALSE	FALSE	finn-b-K11_PERIODON_CHRON	17	37922259	0.0261	NA	0.4648	Chronic periodontitis	0.0228	17	1.011e-08	20883	37922259	ieu-a-30	Crohn's disease
rs921720	G	A	G	A	0.162895	0.0403	0.618841	0.7229	FALSE	FALSE	FALSE	finn-b-K11_PERIODON_CHRON	8	126534671	0.0291	NA	0.1659	Chronic periodontitis	0.0237	8	6.39588e-12	20883	126534671	ieu-a-30	Crohn's disease
rs112573355	C	G	C	G	1.2283	0.245601	0.003382	0.00811813	FALSE	TRUE	FALSE	ieu-a-30	7	31826100	0.1492	20883	0.0997792	Crohn's disease	0.2576	7	1.85802e-06	NA	31826100	finn-b-K11_PERIODON_CHRON	Chronic periodontitis
rs115399664	T	C	T	C	0.6732	0.100397	0.008944	0.0215278	FALSE	FALSE	FALSE	ieu-a-30	3	122458770	0.0903	20883	0.2664	Crohn's disease	0.1464	3	4.26098e-06	NA	122458770	finn-b-K11_PERIODON_CHRON	Chronic periodontitis
rs16827323	T	C	T	C	0.1913	0.0356953	0.1111	0.174711	FALSE	FALSE	FALSE	ieu-a-30	3	117325738	0.0302	20883	0.2375	Crohn's disease	0.0415	3	4.00996e-06	NA	117325738	finn-b-K11_PERIODON_CHRON	Chronic periodontitis
rs1946942	T	C	T	C	0.159	-0.0292949	0.1845	0.156144	FALSE	FALSE	FALSE	ieu-a-30	8	96102796	0.032	20883	0.3609	Crohn's disease	0.0338	8	2.58601e-06	NA	96102796	finn-b-K11_PERIODON_CHRON	Chronic periodontitis
rs56222175	T	A	T	A	0.3368	0.0440982	0.03672	0.057	FALSE	TRUE	FALSE	ieu-a-30	10	4251861	0.0676	20883	0.513701	Crohn's disease	0.0717	10	2.61198e-06	NA	4251861	finn-b-K11_PERIODON_CHRON	Chronic periodontitis
rs61427077	G	C	G	C	-0.1371	0.00180162	0.2743	0.248856	FALSE	TRUE	FALSE	ieu-a-30	14	32604769	0.029	20883	0.9517	Crohn's disease	0.0296	14	3.55001e-06	NA	32604769	finn-b-K11_PERIODON_CHRON	Chronic periodontitis
rs62567180	A	C	A	C	0.134	-0.0290993	0.2813	0.232859	FALSE	FALSE	FALSE	ieu-a-30	9	72096659	0.0293	20883	0.3194	Crohn's disease	0.029	9	3.76799e-06	NA	72096659	finn-b-K11_PERIODON_CHRON	Chronic periodontitis
rs72894911	C	A	C	A	0.2587	0.00339576	0.05923	0.05	FALSE	FALSE	FALSE	ieu-a-30	6	80481546	0.0553	20883	0.951	Crohn's disease	0.0561	6	3.93296e-06	NA	80481546	finn-b-K11_PERIODON_CHRON	Chronic periodontitis
rs73404204	G	A	G	A	0.3962	0.0953992	0.02504	0.031285	FALSE	FALSE	FALSE	ieu-a-30	15	49250265	0.0728	20883	0.19	Crohn's disease	0.0861	15	4.22299e-06	NA	49250265	finn-b-K11_PERIODON_CHRON	Chronic periodontitis
rs75175128	G	A	G	A	0.3928	0.053	0.02503	0.02557	FALSE	FALSE	FALSE	ieu-a-30	6	145696377	0.0797	20883	0.5058	Crohn's disease	0.0859	6	4.74898e-06	NA	145696377	finn-b-K11_PERIODON_CHRON	Chronic periodontitis
rs7690117	C	G	C	G	0.1339	0.0164047	0.3013	0.290856	FALSE	TRUE	FALSE	ieu-a-30	4	188604115	0.0256	20883	0.5223	Crohn's disease	0.0284	4	2.50697e-06	NA	188604115	finn-b-K11_PERIODON_CHRON	Chronic periodontitis
rs77930255	T	C	T	C	0.4767	0.0228959	0.01675	0.0179711	FALSE	FALSE	FALSE	ieu-a-30	1	163913563	0.1014	20883	0.8213	Crohn's disease	0.1036	1	4.21998e-06	NA	163913563	finn-b-K11_PERIODON_CHRON	Chronic periodontitis
rs7836944	A	G	A	G	0.1244	0.00519647	0.4656	0.48857	FALSE	FALSE	FALSE	ieu-a-30	8	135436202	0.0227	20883	0.8177	Crohn's disease	0.0261	8	1.865e-06	NA	135436202	finn-b-K11_PERIODON_CHRON	Chronic periodontitis
rs78626083	G	A	G	A	0.3471	0.00230265	0.03252	0.048715	FALSE	FALSE	FALSE	ieu-a-30	5	104985928	0.0616	20883	0.9699	Crohn's disease	0.0748	5	3.50502e-06	NA	104985928	finn-b-K11_PERIODON_CHRON	Chronic periodontitis
rs9648195	A	C	A	C	0.145	0.0198026	0.2312	0.298856	FALSE	FALSE	FALSE	ieu-a-30	7	15012390	0.0263	20883	0.452	Crohn's disease	0.0312	7	3.37101e-06	NA	15012390	finn-b-K11_PERIODON_CHRON	Chronic periodontitis
rs9932005	T	C	T	C	-0.1624	-0.0229002	0.2362	0.274144	FALSE	FALSE	FALSE	ieu-a-30	16	68822019	0.0274	20883	0.4021	Crohn's disease	0.0309	16	1.51499e-07	NA	68822019	finn-b-K11_PERIODON_CHRON	Chronic periodontitis
rs112573355	C	G	C	G	1.2283	0.0318959	0.003382	0.00847193	FALSE	TRUE	FALSE	ieu-a-31	7	31826100	0.1121	34652	0.7759	Inflammatory bowel disease	0.2576	7	1.85802e-06	NA	31826100	finn-b-K11_PERIODON_CHRON	Chronic periodontitis
rs115399664	T	C	T	C	0.6732	0.079698	0.008944	0.0217089	FALSE	FALSE	FALSE	ieu-a-31	3	122458770	0.0673	34652	0.2364	Inflammatory bowel disease	0.1464	3	4.26098e-06	NA	122458770	finn-b-K11_PERIODON_CHRON	Chronic periodontitis
rs16827323	T	C	T	C	0.1913	0.00730327	0.1111	0.171115	FALSE	FALSE	FALSE	ieu-a-31	3	117325738	0.0223	34652	0.744099	Inflammatory bowel disease	0.0415	3	4.00996e-06	NA	117325738	finn-b-K11_PERIODON_CHRON	Chronic periodontitis
rs1946942	T	C	T	C	0.159	-0.0124978	0.1845	0.156628	FALSE	FALSE	FALSE	ieu-a-31	8	96102796	0.0235	34652	0.5939	Inflammatory bowel disease	0.0338	8	2.58601e-06	NA	96102796	finn-b-K11_PERIODON_CHRON	Chronic periodontitis
rs56222175	T	A	T	A	0.3368	0.0355961	0.03672	0.056	FALSE	TRUE	FALSE	ieu-a-31	10	4251861	0.0471	34652	0.4488	Inflammatory bowel disease	0.0717	10	2.61198e-06	NA	4251861	finn-b-K11_PERIODON_CHRON	Chronic periodontitis
rs61427077	G	C	G	C	-0.1371	-0.00039992	0.2743	0.248744	FALSE	TRUE	FALSE	ieu-a-31	14	32604769	0.0214	34652	0.9865	Inflammatory bowel disease	0.0296	14	3.55001e-06	NA	32604769	finn-b-K11_PERIODON_CHRON	Chronic periodontitis
rs62567180	A	C	A	C	0.134	-0.00810274	0.2813	0.234885	FALSE	FALSE	FALSE	ieu-a-31	9	72096659	0.0213	34652	0.702999	Inflammatory bowel disease	0.029	9	3.76799e-06	NA	72096659	finn-b-K11_PERIODON_CHRON	Chronic periodontitis
rs72894911	C	A	C	A	0.2587	-0.0214973	0.05923	0.050628	FALSE	FALSE	FALSE	ieu-a-31	6	80481546	0.0408	34652	0.5975	Inflammatory bowel disease	0.0561	6	3.93296e-06	NA	80481546	finn-b-K11_PERIODON_CHRON	Chronic periodontitis
rs73404204	G	A	G	A	0.3962	0.12	0.02504	0.031744	FALSE	FALSE	FALSE	ieu-a-31	15	49250265	0.0529	34652	0.0234299	Inflammatory bowel disease	0.0861	15	4.22299e-06	NA	49250265	finn-b-K11_PERIODON_CHRON	Chronic periodontitis
rs75175128	G	A	G	A	0.3928	0.0425005	0.02503	0.025372	FALSE	FALSE	FALSE	ieu-a-31	6	145696377	0.0575	34652	0.459701	Inflammatory bowel disease	0.0859	6	4.74898e-06	NA	145696377	finn-b-K11_PERIODON_CHRON	Chronic periodontitis
rs7690117	C	G	C	G	0.1339	0.00279609	0.3013	0.289372	FALSE	TRUE	FALSE	ieu-a-31	4	188604115	0.0187	34652	0.8821	Inflammatory bowel disease	0.0284	4	2.50697e-06	NA	188604115	finn-b-K11_PERIODON_CHRON	Chronic periodontitis
rs77930255	T	C	T	C	0.4767	0.0141987	0.01675	0.0179115	FALSE	FALSE	FALSE	ieu-a-31	1	163913563	0.0748	34652	0.8496	Inflammatory bowel disease	0.1036	1	4.21998e-06	NA	163913563	finn-b-K11_PERIODON_CHRON	Chronic periodontitis
rs7836944	A	G	A	G	0.1244	0.00350385	0.4656	0.488372	FALSE	FALSE	FALSE	ieu-a-31	8	135436202	0.0167	34652	0.8354	Inflammatory bowel disease	0.0261	8	1.865e-06	NA	135436202	finn-b-K11_PERIODON_CHRON	Chronic periodontitis
rs78626083	G	A	G	A	0.3471	-0.00320486	0.03252	0.047628	FALSE	FALSE	FALSE	ieu-a-31	5	104985928	0.0453	34652	0.9432	Inflammatory bowel disease	0.0748	5	3.50502e-06	NA	104985928	finn-b-K11_PERIODON_CHRON	Chronic periodontitis
rs9648195	A	C	A	C	0.145	0.00919757	0.2312	0.300372	FALSE	FALSE	FALSE	ieu-a-31	7	15012390	0.0196	34652	0.639501	Inflammatory bowel disease	0.0312	7	3.37101e-06	NA	15012390	finn-b-K11_PERIODON_CHRON	Chronic periodontitis
rs9932005	T	C	T	C	-0.1624	-0.0404991	0.2362	0.270026	FALSE	FALSE	FALSE	ieu-a-31	16	68822019	0.0202	34652	0.0452397	Inflammatory bowel disease	0.0309	16	1.51499e-07	NA	68822019	finn-b-K11_PERIODON_CHRON	Chronic periodontitis
rs112573355	C	G	C	G	1.2283	-0.0867023	0.003382	0.00872393	FALSE	TRUE	FALSE	ieu-a-32	7	31826100	0.1401	27432	0.5359	Ulcerative colitis	0.2576	7	1.85802e-06	NA	31826100	finn-b-K11_PERIODON_CHRON	Chronic periodontitis
rs115399664	T	C	T	C	0.6732	0.060201	0.008944	0.0217286	FALSE	FALSE	FALSE	ieu-a-32	3	122458770	0.084	27432	0.4738	Ulcerative colitis	0.1464	3	4.26098e-06	NA	122458770	finn-b-K11_PERIODON_CHRON	Chronic periodontitis
rs16827323	T	C	T	C	0.1913	-0.00460057	0.1111	0.168492	FALSE	FALSE	FALSE	ieu-a-32	3	117325738	0.0282	27432	0.8698	Ulcerative colitis	0.0415	3	4.00996e-06	NA	117325738	finn-b-K11_PERIODON_CHRON	Chronic periodontitis
rs1946942	T	C	T	C	0.159	0.0020978	0.1845	0.157254	FALSE	FALSE	FALSE	ieu-a-32	8	96102796	0.0296	27432	0.9431	Ulcerative colitis	0.0338	8	2.58601e-06	NA	96102796	finn-b-K11_PERIODON_CHRON	Chronic periodontitis
rs56222175	T	A	T	A	0.3368	0.0323992	0.03672	0.056	FALSE	TRUE	FALSE	ieu-a-32	10	4251861	0.0575	27432	0.5726	Ulcerative colitis	0.0717	10	2.61198e-06	NA	4251861	finn-b-K11_PERIODON_CHRON	Chronic periodontitis
rs61427077	G	C	G	C	-0.1371	0.005103	0.2743	0.247016	FALSE	TRUE	FALSE	ieu-a-32	14	32604769	0.0269	27432	0.849	Ulcerative colitis	0.0296	14	3.55001e-06	NA	32604769	finn-b-K11_PERIODON_CHRON	Chronic periodontitis
rs62567180	A	C	A	C	0.134	0.0223973	0.2813	0.236	FALSE	FALSE	FALSE	ieu-a-32	9	72096659	0.0267	27432	0.4026	Ulcerative colitis	0.029	9	3.76799e-06	NA	72096659	finn-b-K11_PERIODON_CHRON	Chronic periodontitis
rs72894911	C	A	C	A	0.2587	-0.0507977	0.05923	0.050746	FALSE	FALSE	FALSE	ieu-a-32	6	80481546	0.0514	27432	0.3233	Ulcerative colitis	0.0561	6	3.93296e-06	NA	80481546	finn-b-K11_PERIODON_CHRON	Chronic periodontitis
rs73404204	G	A	G	A	0.3962	0.134595	0.02504	0.032508	FALSE	FALSE	FALSE	ieu-a-32	15	49250265	0.0658	27432	0.04091	Ulcerative colitis	0.0861	15	4.22299e-06	NA	49250265	finn-b-K11_PERIODON_CHRON	Chronic periodontitis
rs75175128	G	A	G	A	0.3928	0.0626949	0.02503	0.025254	FALSE	FALSE	FALSE	ieu-a-32	6	145696377	0.0712	27432	0.379	Ulcerative colitis	0.0859	6	4.74898e-06	NA	145696377	finn-b-K11_PERIODON_CHRON	Chronic periodontitis
rs7690117	C	G	C	G	0.1339	-0.00979784	0.3013	0.289746	FALSE	TRUE	FALSE	ieu-a-32	4	188604115	0.0235	27432	0.6762	Ulcerative colitis	0.0284	4	2.50697e-06	NA	188604115	finn-b-K11_PERIODON_CHRON	Chronic periodontitis
rs77930255	T	C	T	C	0.4767	-0.0216016	0.01675	0.0178254	FALSE	FALSE	FALSE	ieu-a-32	1	163913563	0.0941	27432	0.8187	Ulcerative colitis	0.1036	1	4.21998e-06	NA	163913563	finn-b-K11_PERIODON_CHRON	Chronic periodontitis
rs7836944	A	G	A	G	0.1244	-0.00569619	0.4656	0.488	FALSE	FALSE	FALSE	ieu-a-32	8	135436202	0.0211	27432	0.785301	Ulcerative colitis	0.0261	8	1.865e-06	NA	135436202	finn-b-K11_PERIODON_CHRON	Chronic periodontitis
rs78626083	G	A	G	A	0.3471	-0.0509972	0.03252	0.048238	FALSE	FALSE	FALSE	ieu-a-32	5	104985928	0.057	27432	0.3703	Ulcerative colitis	0.0748	5	3.50502e-06	NA	104985928	finn-b-K11_PERIODON_CHRON	Chronic periodontitis
rs9648195	A	C	A	C	0.145	-0.00260339	0.2312	0.300492	FALSE	FALSE	FALSE	ieu-a-32	7	15012390	0.0251	27432	0.9162	Ulcerative colitis	0.0312	7	3.37101e-06	NA	15012390	finn-b-K11_PERIODON_CHRON	Chronic periodontitis
rs9932005	T	C	T	C	-0.1624	-0.0646025	0.2362	0.26919	FALSE	FALSE	FALSE	ieu-a-32	16	68822019	0.0256	27432	0.0115101	Ulcerative colitis	0.0309	16	1.51499e-07	NA	68822019	finn-b-K11_PERIODON_CHRON	Chronic periodontitis
