# Supplementary material for: Immune-Mediated Bidirectional Causality Between Inflammatory Bowel Disease and Chronic Periodontitis: Evidence from Mendelian Randomization and Integrative Bioinformatics Analysis
Source: Biomedicines. 2025 Feb 15;13(2):476. doi: 10.3390/biomedicines13020476 (PMC11853167; doi:10.3390/biomedicines13020476)
Supplement: Supplementary file 1 [file biomedicines-13-00476-s001.zip › Table S3 MR PRESSO result for MR analysis.csv]

	Exposure	MR Analysis	Causal Estimate	Sd	T-stat	P-value	RSSobs	Pvalue	exp	out
1	beta.exposure	Raw	0.0259993888086365	0.019887759449373	1.30730607813421	0.197468341511403	39.987069974975	0.793	Crohn's disease	Chronic periodontitis
2	beta.exposure	Outlier-corrected	NA	NA	NA	NA	39.987069974975	0.793	Crohn's disease	Chronic periodontitis
3	beta.exposure	Raw	0.0473112692914019	0.0230086774877275	2.05623592736423	0.0446062896617692	41.8850276000723	0.913	Inflammatory bowel disease	Chronic periodontitis
4	beta.exposure	Outlier-corrected	NA	NA	NA	NA	41.8850276000723	0.913	Inflammatory bowel disease	Chronic periodontitis
5	beta.exposure	Raw	0.0594832531526609	0.0233146421389262	2.55132602071329	0.0155510591479756	23.250589539585	0.931	Ulcerative colitis	Chronic periodontitis
6	beta.exposure	Outlier-corrected	NA	NA	NA	NA	23.250589539585	0.931	Ulcerative colitis	Chronic periodontitis
7	beta.exposure	Raw	0.0960520511215106	0.0299506245209456	3.20701329798107	0.00587882112979244	7.76635302139572	0.969	Chronic periodontitis	Crohn's disease
8	beta.exposure	Outlier-corrected	NA	NA	NA	NA	7.76635302139572	0.969	Chronic periodontitis	Crohn's disease
9	beta.exposure	Raw	0.062676827416953	0.0255696220044764	2.45122229049691	0.0269765154151287	10.4499060186555	0.885	Chronic periodontitis	Inflammatory bowel disease
10	beta.exposure	Outlier-corrected	NA	NA	NA	NA	10.4499060186555	0.885	Chronic periodontitis	Inflammatory bowel disease
11	beta.exposure	Raw	0.0388025070068223	0.0402398405724514	0.964280833492836	0.350194710913066	16.6101942434485	0.49	Chronic periodontitis	Ulcerative colitis
12	beta.exposure	Outlier-corrected	NA	NA	NA	NA	16.6101942434485	0.49	Chronic periodontitis	Ulcerative colitis
