# Supplementary material for: Immune-Mediated Bidirectional Causality Between Inflammatory Bowel Disease and Chronic Periodontitis: Evidence from Mendelian Randomization and Integrative Bioinformatics Analysis
Source: Biomedicines. 2025 Feb 15;13(2):476. doi: 10.3390/biomedicines13020476 (PMC11853167; doi:10.3390/biomedicines13020476)
Supplement: Supplementary file 1 [file biomedicines-13-00476-s001.zip › Table S4 Heterogeneity results for MR analysis.csv]

id.exposure	id.outcome	outcome	exposure	method	Q	Q_df	Q_pval
finn-b-K11_PERIODON_CHRON	ieu-a-30	Crohn's disease	Chronic periodontitis	IVW radial	6.76010956644754	15	0.963967760714357
finn-b-K11_PERIODON_CHRON	ieu-a-30	Crohn's disease	Chronic periodontitis	Inverse variance weighted (multiplicative random effects)	6.84644735444661	15	0.961771379955238
finn-b-K11_PERIODON_CHRON	ieu-a-30	Crohn's disease	Chronic periodontitis	Inverse variance weighted (fixed effects)	6.84644735444661	15	0.961771379955238
finn-b-K11_PERIODON_CHRON	ieu-a-30	Crohn's disease	Chronic periodontitis	MR Egger	5.2200640637028	14	0.982508110933676
finn-b-K11_PERIODON_CHRON	ieu-a-31	Inflammatory bowel disease	Chronic periodontitis	IVW radial	9.12613530392093	15	0.870830341349038
finn-b-K11_PERIODON_CHRON	ieu-a-31	Inflammatory bowel disease	Chronic periodontitis	Inverse variance weighted (multiplicative random effects)	9.21530927501223	15	0.865993058756125
finn-b-K11_PERIODON_CHRON	ieu-a-31	Inflammatory bowel disease	Chronic periodontitis	Inverse variance weighted (fixed effects)	9.21530927501223	15	0.865993058756125
finn-b-K11_PERIODON_CHRON	ieu-a-31	Inflammatory bowel disease	Chronic periodontitis	MR Egger	8.82002398568796	14	0.842404103197355
finn-b-K11_PERIODON_CHRON	ieu-a-32	Ulcerative colitis	Chronic periodontitis	IVW radial	14.4655932581461	15	0.490550366397505
finn-b-K11_PERIODON_CHRON	ieu-a-32	Ulcerative colitis	Chronic periodontitis	Inverse variance weighted (multiplicative random effects)	14.5015278223903	15	0.487881797420465
finn-b-K11_PERIODON_CHRON	ieu-a-32	Ulcerative colitis	Chronic periodontitis	Inverse variance weighted (fixed effects)	14.5015278223903	15	0.487881797420465
finn-b-K11_PERIODON_CHRON	ieu-a-32	Ulcerative colitis	Chronic periodontitis	MR Egger	14.4825755352486	14	0.414411969207312
ieu-a-30	finn-b-K11_PERIODON_CHRON	Chronic periodontitis	Crohn's disease	IVW radial	37.9959840362895	47	0.822690324973227
ieu-a-30	finn-b-K11_PERIODON_CHRON	Chronic periodontitis	Crohn's disease	Inverse variance weighted (multiplicative random effects)	38.0143398937698	47	0.822122726137696
ieu-a-30	finn-b-K11_PERIODON_CHRON	Chronic periodontitis	Crohn's disease	Inverse variance weighted (fixed effects)	38.0143398937698	47	0.822122726137696
ieu-a-30	finn-b-K11_PERIODON_CHRON	Chronic periodontitis	Crohn's disease	MR Egger	37.9986528649065	46	0.793184587112174
ieu-a-31	finn-b-K11_PERIODON_CHRON	Chronic periodontitis	Inflammatory bowel disease	IVW radial	40.4451157914159	54	0.914223570164818
ieu-a-31	finn-b-K11_PERIODON_CHRON	Chronic periodontitis	Inflammatory bowel disease	Inverse variance weighted (multiplicative random effects)	40.4818663150143	54	0.91354912541907
ieu-a-31	finn-b-K11_PERIODON_CHRON	Chronic periodontitis	Inflammatory bowel disease	Inverse variance weighted (fixed effects)	40.4818663150143	54	0.91354912541907
ieu-a-31	finn-b-K11_PERIODON_CHRON	Chronic periodontitis	Inflammatory bowel disease	MR Egger	40.4804706493878	53	0.896419182703951
ieu-a-32	finn-b-K11_PERIODON_CHRON	Chronic periodontitis	Ulcerative colitis	IVW radial	21.7789905179108	33	0.932412401743325
ieu-a-32	finn-b-K11_PERIODON_CHRON	Chronic periodontitis	Ulcerative colitis	Inverse variance weighted (multiplicative random effects)	21.8296526967851	33	0.931328015606988
ieu-a-32	finn-b-K11_PERIODON_CHRON	Chronic periodontitis	Ulcerative colitis	Inverse variance weighted (fixed effects)	21.8296526967851	33	0.931328015606988
ieu-a-32	finn-b-K11_PERIODON_CHRON	Chronic periodontitis	Ulcerative colitis	MR Egger	21.3150388025324	32	0.924535266624016
