# Supplementary material for: Immune-Mediated Bidirectional Causality Between Inflammatory Bowel Disease and Chronic Periodontitis: Evidence from Mendelian Randomization and Integrative Bioinformatics Analysis
Source: Biomedicines. 2025 Feb 15;13(2):476. doi: 10.3390/biomedicines13020476 (PMC11853167; doi:10.3390/biomedicines13020476)
Supplement: Supplementary file 1 [file biomedicines-13-00476-s001.zip › Table S5 Pleiotropy result for MR analysis.csv]

id.exposure	id.outcome	outcome	exposure	egger_intercept	se	pval
finn-b-K11_PERIODON_CHRON	ieu-a-30	Crohn's disease	Chronic periodontitis	-0.0225229796588067	0.0176609634897902	0.22296081434462
finn-b-K11_PERIODON_CHRON	ieu-a-31	Inflammatory bowel disease	Chronic periodontitis	-0.00820946544921242	0.013057485531783	0.539657282511226
finn-b-K11_PERIODON_CHRON	ieu-a-32	Ulcerative colitis	Chronic periodontitis	0.00225751384043676	0.0166785576733571	0.894258643304411
ieu-a-30	finn-b-K11_PERIODON_CHRON	Chronic periodontitis	Crohn's disease	0.00141257020630362	0.011278197463434	0.900873103964123
ieu-a-31	finn-b-K11_PERIODON_CHRON	Chronic periodontitis	Inflammatory bowel disease	-0.000436725086314725	0.0116900790542774	0.970339436460659
ieu-a-32	finn-b-K11_PERIODON_CHRON	Chronic periodontitis	Ulcerative colitis	0.0122436664280136	0.0170675323666655	0.478352573638244
