# Supplementary material for: Immune-Mediated Bidirectional Causality Between Inflammatory Bowel Disease and Chronic Periodontitis: Evidence from Mendelian Randomization and Integrative Bioinformatics Analysis
Source: Biomedicines. 2025 Feb 15;13(2):476. doi: 10.3390/biomedicines13020476 (PMC11853167; doi:10.3390/biomedicines13020476)
Supplement: Supplementary file 1 [file biomedicines-13-00476-s001.zip › Table S6 GSE16134 DEGs.csv]

logFC	AveExpr	t	P.Value	adj.P.Val	B	probe_id	symbol	change	ENTREZID
-0.611554898069639	6.23598451612904	-15.2724348202793	1.06060686555436e-39	2.89943401870922e-35	79.4541352224014	218433_at	PANK3	stable	79646
-1.36144918395574	7.26649638709677	-14.8248532752679	5.3343268758619e-38	5.83308643875499e-34	75.5872606498831	210426_x_at	RORA	down	6095
2.39990025978712	10.5859841290323	14.6487056413394	2.48031904235213e-37	1.51022324117686e-33	74.0704337385857	211798_x_at	IGLJ3	up	28831
1.76207130194239	7.94163587096773	14.4038945179468	2.08806407064707e-36	8.15463593304491e-33	71.967688429858	209201_x_at	CXCR4	up	7852
1.71773424198689	8.06641448387097	14.3749848350511	2.6841822123582e-36	8.63280367415791e-33	71.7198138025073	203921_at	CHST2	up	9435
1.00036680858741	9.64094625806452	14.329356805436	3.98903088361566e-36	1.1009824682399e-32	71.3287910275178	202295_s_at	CTSH	up	1512
2.42277981718685	9.57180780645161	14.3282547844572	4.02737071143995e-36	1.1009824682399e-32	71.3193499446161	205267_at	POU2AF1	up	5450
1.27584718624091	7.60180206451613	14.3073434115867	4.8287839716049e-36	1.20006256203408e-32	71.1402280422345	207691_x_at	ENTPD1	up	953
1.3266106891575	7.442725	14.2134211206215	1.09031709378537e-35	2.25005529587657e-32	70.3363576133677	204683_at	ICAM2	up	3384
2.28095855854231	9.58893654838709	14.1763117297492	1.5037579572779e-35	2.77148145030176e-32	70.0190395173404	211650_x_at	IGK	up	50802
0.833862972517892	8.05467396774194	14.1469748722978	1.93867663791038e-35	3.3124107868047e-32	69.7683050403279	206049_at	SELP	stable	6403
2.43543453785556	11.5779611935484	14.1346395986179	2.15715116042666e-35	3.36977827703793e-32	69.6629110590493	217148_x_at	IGLV2-14	up	28815
2.61659379036623	11.4840676129032	14.0788597830781	3.49527977817599e-35	5.02906373346769e-32	69.186564367043	211645_x_at	IGKV1-17	up	28937
1.1798755583619	9.70644722580645	14.0587235509316	4.16010014362306e-35	5.83214039365618e-32	69.0147042346086	203477_at	COL15A1	up	1306
1.19739153346563	8.64263448387097	14.0256435104504	5.53714416507672e-35	7.56858393063924e-32	68.7324855122244	205159_at	CSF2RB	up	1439
1.20180321366288	12.1391840645161	13.9364888275302	1.19578713601523e-34	1.39105663109857e-31	67.9725976554473	215946_x_at	IGLL3P	up	91353
-1.55980893198629	5.56969912903226	-13.928135099017	1.28516773593451e-34	1.4638863742129e-31	67.9014518254149	1552532_a_at	ATP6V1C2	down	245973
2.17336668230201	11.7537581935484	13.9066889095222	1.54636175591799e-34	1.63079897306204e-31	67.7188458782276	216207_x_at	IGKV1D-13	up	28902
1.85695241986891	8.22620712903226	13.8994404404439	1.64612299090463e-34	1.69814668920209e-31	67.6571423286551	206150_at	CD27	up	939
1.16401211016898	9.06279264516129	13.8906342571512	1.7760043997565e-34	1.79820445475345e-31	67.5821883231432	203416_at	CD53	up	963
2.5161292669433	10.7968742580645	13.8810259387984	1.92941057157626e-34	1.91800950910786e-31	67.5004192211225	216560_x_at	IGLV3-10	up	28803
2.38395124421192	10.8590095483871	13.8617914062672	2.27738250657166e-34	2.22349800976438e-31	67.3367674365074	217235_x_at	IGLV@	up	3546
2.13898496602322	9.79637193548387	13.8403827072177	2.73880037317982e-34	2.62470882295398e-31	67.1546784387265	221286_s_at	MZB1	up	51237
2.01928253653257	8.06042193548387	13.7919964680731	4.15476518488226e-34	3.60574264259425e-31	66.7433750009788	212311_at	SEL1L3	up	23231
1.15071108124361	9.75957622580645	13.759024503816	5.51813323940255e-34	4.64159899791284e-31	66.4632920768149	203666_at	CXCL12	up	6387
0.836971650730654	7.53361361290323	13.7319096279473	6.9677564697422e-34	5.60238360269346e-31	66.2330811682697	203934_at	KDR	stable	3791
2.301613185399	9.867404	13.7100902572042	8.40573292273729e-34	6.66062967464726e-31	66.0479086108341	211633_x_at	IGHG1	up	3500
-0.738950002405438	6.16062480645162	-13.7062094703286	8.69090186755637e-34	6.78821513726635e-31	66.014981244103	229062_at	ARL9	stable	132946
1.08069984905887	7.55826422580645	13.6947285269204	9.59233300054842e-34	7.38677192683078e-31	65.9175818114664	200982_s_at	ANXA6	up	309
1.40443976546996	9.12308561290322	13.6761373588006	1.12540434142626e-33	8.42897018732612e-31	65.7599039145807	201860_s_at	PLAT	up	5327
1.6267105334055	6.60300335483871	13.6738072510158	1.14816213733704e-33	8.4832114674193e-31	65.740145138885	203434_s_at	MME	up	4311
-0.9880999236274	7.71345880645161	-13.669407826402	1.19239020307356e-33	8.63116763348789e-31	65.7028412549733	218898_at	TLCD3A	stable	79850
-0.758929708942211	7.3150536451613	-13.6570580706289	1.32584010471038e-33	9.29362919551792e-31	65.5981399595233	218792_s_at	BSPRY	stable	54836
1.17513761741536	8.75967632258065	13.6296028783927	1.67834468585782e-33	1.14780867413445e-30	65.3654572512964	217767_at	C3	up	718
1.20827320825065	4.96993135483871	13.6183313233028	1.8488524824693e-33	1.24797542566678e-30	65.2699640088817	217239_x_at	IGHV3-47	up	28425
1.82376912381984	10.1195210967742	13.6034528685517	2.10066671757532e-33	1.38378256365579e-30	65.1439426555049	204470_at	CXCL1	up	2919
1.5147208815924	8.07756825806452	13.5942939503578	2.27241086015465e-33	1.44469841603437e-30	65.066382998216	211742_s_at	EVI2B	up	2124
2.19657425822359	12.0302518064516	13.566157048898	2.89268141704798e-33	1.79724268723976e-30	64.8281947832089	217378_x_at	IGKV1OR2-108	up	28862
1.51515832160684	10.5268044193548	13.5489547153284	3.35239518372994e-33	2.03658007411594e-30	64.6826319035732	200670_at	XBP1	up	7494
1.51171658608455	6.90670222580645	13.5316029031757	3.8899674578358e-33	2.33718649183706e-30	64.5358510683422	204563_at	SELL	up	6402
1.28100142582236	7.37148254838709	13.5142324155179	4.51424959427608e-33	2.65394189857038e-30	64.3889597116154	207571_x_at	THEMIS2	up	9473
-1.29871319502075	4.77192522580645	-13.4940490988003	5.3661920622404e-33	3.08838474739993e-30	64.2183420203218	1554812_at	CLDN20	down	49861
-1.2522029797342	6.14275693548387	-13.4891292840458	5.59710338611413e-33	3.10847375646729e-30	64.1767626710398	233516_s_at	SPAG17	down	200162
1.23202394251008	8.40032954838709	13.4884757851553	5.62851215162802e-33	3.10847375646729e-30	64.1712399774565	202957_at	HCLS1	up	3059
1.38719646701546	7.93551048387097	13.3730941421978	1.51012178785598e-32	7.57485401385558e-30	63.1972364114284	204912_at	IL10RA	up	3587
1.82714377833905	7.0880480967742	13.3658468434533	1.60658037671202e-32	7.98543473606633e-30	63.1361305550634	220306_at	TENT5C	up	54855
1.72428516868122	8.75274396774194	13.3605041117615	1.68160417625007e-32	8.26431657771729e-30	63.0910887105955	201998_at	ST6GAL1	up	6480
2.26001627037104	9.60147270967742	13.3597190431182	1.69291898802805e-32	8.26431657771729e-30	63.0844705976589	211635_x_at	IGHV1-69	up	28461
1.10078860965783	6.93489422580646	13.2611831601553	3.92482500554883e-32	1.75893284572444e-29	62.2546383469442	204604_at	CDK14	up	5218
0.937056913223888	6.91655835483871	13.2355065301914	4.88497425611705e-32	2.1366877396256e-29	62.0386712825317	219191_s_at	BIN2	stable	51411
-1.29202991340429	6.87274267741936	-13.2337296636001	4.95949565694648e-32	2.15206686542499e-29	62.0237302073006	220161_s_at	EPB41L4B	down	54566
1.42200961152204	6.3881205483871	13.2258707076413	5.30293692290104e-32	2.28297697842216e-29	61.9576534484859	211835_at	IGKV1-5	up	28299
1.11799124782007	7.86124948387096	13.214492105864	5.84265430600244e-32	2.49568065766159e-29	61.8620031306098	220918_at	RUNX1-IT1	up	80215
0.978815185519276	7.28883929032258	13.1994100992084	6.64337976494904e-32	2.81571153991154e-29	61.7352562119236	213592_at	APLNR	stable	187
-0.899991944795238	6.8124714516129	-13.194396698639	6.93308737736835e-32	2.91589655659703e-29	61.6931331614918	204671_s_at	ANKRD6	stable	22881
0.91378513741055	5.94052048387097	13.188087624511	7.31564188429307e-32	3.03017212139184e-29	61.6401300107027	204513_s_at	ELMO1	stable	9844
1.05717769920019	9.77754141935484	13.1774806383828	8.00684618351346e-32	3.29153620363608e-29	61.5510354580227	211980_at	COL4A1	up	1282
2.5604379415479	11.4006718387097	13.1662332731666	8.81106271418271e-32	3.568480399244e-29	61.4565836491148	214777_at	IGKV4-1	up	28908
-1.25347886343136	4.32227909677419	-13.1197928875586	1.307839021071e-31	5.21942324650052e-29	61.0668299622038	204840_s_at	EEA1	down	8411
1.68511589151483	6.74590141935483	13.1114522217161	1.40392046948303e-31	5.48281083349889e-29	60.9968712903615	227189_at	CPNE5	up	57699
-0.82197954056167	8.06710864516129	-13.0788225625042	1.85241036157523e-31	7.03337059160594e-29	60.7233054198999	226907_at	PPP1R14C	stable	81706
2.1862221041554	7.40036558064516	13.0747196902542	1.91809346818564e-31	7.23253519814138e-29	60.6889207504561	219888_at	SPAG4	up	6676
1.49721031751759	8.02523332258065	13.0683135755764	2.02532482076065e-31	7.58456401199237e-29	60.6352395794044	205997_at	ADAM28	up	10863
1.59776594683986	8.5814305483871	13.056464026569	2.23967864664876e-31	8.33023333370892e-29	60.5359639279627	219505_at	ADA2	up	51816
1.11313945156053	7.99526180645162	13.0269847647753	2.876282610334e-31	1.04146193192061e-28	60.289098069186	204116_at	IL2RG	up	3561
1.118108551326	7.66463096774194	12.9982812276725	3.66903204541809e-31	1.31113939270088e-28	60.0488825289019	224451_x_at	ARHGAP9	up	64333
1.4068793168561	6.91221593548388	12.9874488254411	4.02190467565212e-31	1.42480843564583e-28	59.95826762671	206504_at	CYP24A1	up	1591
-0.841315591436647	4.4456399032258	-12.965332566443	4.85092740787381e-31	1.70015676939423e-28	59.7733295118349	206382_s_at	BDNF	stable	627
-1.2903432545553	6.47101348387097	-12.9446233661803	5.78100391096903e-31	2.01322540657473e-28	59.6002407775542	205113_at	NEFM	down	4741
-1.21962709543569	6.40645829032258	-12.9333790739918	6.35843855872844e-31	2.20030144429416e-28	59.5062942930788	1558378_a_at	AHNAK2	down	113146
0.967130741475737	7.6456435483871	12.9282263484334	6.64193262456006e-31	2.28394758646429e-28	59.4632510975859	204265_s_at	GPSM3	stable	63940
1.68207887786398	7.30570980645161	12.8974563160072	8.61736913323222e-31	2.92642644322653e-28	59.2063196345287	209606_at	CYTIP	up	9595
0.917472484815685	6.29807854838709	12.8894665498624	9.21985968349503e-31	3.11170264317957e-28	59.1396343116956	205467_at	CASP10	stable	843
1.34456112514282	6.49417016129032	12.8698342483724	1.08847626613849e-30	3.58508673801941e-28	58.9758286481703	202833_s_at	SERPINA1	up	5265
1.71858704131337	10.5442967419355	12.8438362227023	1.35593943105213e-30	4.41285645195091e-28	58.7590243039228	219117_s_at	FKBP11	up	51303
1.30541977148355	6.2733984516129	12.8379652488459	1.42488823759632e-30	4.60980854382122e-28	58.7100829277003	1554240_a_at	ITGAL	up	3683
-0.978701624270854	6.26489551612903	-12.8111397846453	1.7871696190072e-30	5.7142397028783e-28	58.4865474369311	223805_at	OSBPL6	stable	114880
1.99150054483132	8.36852367741935	12.8090977251706	1.81824629701531e-30	5.77980327263443e-28	58.4695368297458	1555779_a_at	CD79A	up	973
1.12676406639004	10.5812481935484	12.7807271869428	2.31010943817485e-30	7.176433723421e-28	58.2332919742659	213502_x_at	GUSBP11	up	91316
-0.799804733898612	4.46173458064516	-12.7571305941483	2.81879047152634e-30	8.60990888439679e-28	58.0369220893979	1555173_at	STX19	stable	415117
-1.36394547597571	7.60378296774193	-12.7337661408	3.43237855120013e-30	1.0311280070707e-27	57.8425937990936	1555773_at	BPIFC	down	254240
-1.39559794936557	8.0134435483871	-12.6886409976785	5.01942246430437e-30	1.47546732922495e-27	57.4675879926924	1556793_a_at	FAM83C	down	128876
2.42227243309881	7.92528422580645	12.6811379962877	5.34663833278612e-30	1.56324840024108e-27	57.4052755463551	206641_at	TNFRSF17	up	608
0.773741728305973	7.02629483870968	12.6710476467505	5.82046920324095e-30	1.69273486003829e-27	57.3214933176532	204639_at	ADA	stable	100
0.810042499849661	5.82229764516129	12.6377818770163	7.69963550171753e-30	2.21567142661266e-27	57.0454290292478	209582_s_at	CD200	stable	4345
-1.00038264597992	8.49142780645161	-12.6282350162659	8.34304067082485e-30	2.36350128848367e-27	56.9662442262103	220723_s_at	CWH43	down	80157
0.715267984244394	6.39122158064516	12.6050714795201	1.01357747989896e-29	2.856564366674e-27	56.7741969552915	203143_s_at	KIAA0040	stable	9674
1.27640120752902	6.80387103225806	12.5918934809221	1.13220966781039e-29	3.1583450809966e-27	56.6649890579491	206398_s_at	CD19	up	930
-0.852337437608998	8.6047114516129	-12.5867665104697	1.1820189909335e-29	3.26398425905501e-27	56.6225109753571	203560_at	GGH	stable	8836
-0.669019174935356	11.0741292258065	-12.5777793831504	1.2746587215905e-29	3.47292286803741e-27	56.548063961621	220942_x_at	FAM162A	stable	26355
1.15948411329605	7.162458	12.5461444918884	1.66220467591089e-29	4.39038843746029e-27	56.2861443244226	205147_x_at	NCF4	up	4689
2.0047994828312	8.23422064516129	12.5430945287714	1.70527714447087e-29	4.469981324728e-27	56.260903496682	204562_at	IRF4	up	3662
1.02242418064827	6.62875741935484	12.5428561784215	1.70868970620604e-29	4.469981324728e-27	56.2589310445813	201042_at	TGM2	up	7052
2.21483805099525	9.5440485483871	12.5402719643992	1.74612892779648e-29	4.54617138701299e-27	56.2375463326456	215214_at	IGLV3-25	up	28793
0.957814110890614	6.21603467741935	12.5318943133	1.87321665185762e-29	4.831043416996e-27	56.1682299366758	205404_at	HSD11B1	stable	3290
1.03055706416501	7.04863993548387	12.4883997679709	2.69707008170697e-29	6.82695864432077e-27	55.8085988584158	204923_at	SASH3	up	54440
0.781230257381684	9.08451758064516	12.4643443264127	3.29890251661415e-29	8.11073007778737e-27	55.6098734171519	203066_at	CHST15	stable	51363
0.664373932888329	6.41689280645161	12.464012435249	3.30808012317619e-29	8.11073007778737e-27	55.6071324939536	219884_at	LHX6	stable	26468
2.24708379938662	7.65549774193548	12.4109202158072	5.15763238122895e-29	1.23141288403359e-26	55.1689799661407	206478_at	FAM30A	up	9834
1.11843774309941	6.36948732258064	12.4036132190607	5.4824466526961e-29	1.29763104214788e-26	55.1087261741911	225763_at	RCSD1	up	92241
-0.541707190450419	6.30045054838709	-12.3711999953406	7.18738883770055e-29	1.66512917246304e-26	54.8415879050174	219340_s_at	CLN8	stable	2055
-0.7068275007517	7.20665325806452	-12.3389678277502	9.40612141165505e-29	2.1517978585031e-26	54.5761739502204	213379_at	COQ2	stable	27235
0.754441313368213	7.71849032258064	12.3110902145941	1.18681668049263e-28	2.6813719837163e-26	54.3468055569471	202877_s_at	CD93	stable	22918
0.738296330506946	6.68786716129032	12.2962912945708	1.34262468588012e-28	3.02090554323027e-26	54.2251160325397	221011_s_at	LBH	stable	81606
1.24727906789344	7.01087961290322	12.2512013766811	1.9545360699645e-28	4.22388377965648e-26	53.8546554855271	207419_s_at	RAC2	up	5880
1.0355512562391	5.92224309677419	12.246734880051	2.02856030266105e-28	4.34947194305855e-26	53.8179839443983	206028_s_at	MERTK	up	10461
-0.57042175536713	6.361637	-12.1829228415158	3.4484158386149e-28	7.27961914966292e-26	53.2945686492081	242354_at	SPINT1-AS1	stable	102724362
-1.29298526369595	7.22180112903226	-12.1465657723165	4.6636371573961e-28	9.73222754124549e-26	52.9967770228109	219054_at	NPR3	down	4883
1.62786703710386	7.56448722580646	12.1425578051265	4.82135831451875e-28	9.94746286212501e-26	52.9639678468881	205692_s_at	CD38	up	952
0.895764872812557	7.80535364516128	12.1404388144931	4.90688133903466e-28	1.00858547823955e-25	52.946623349169	204118_at	CD48	stable	962
-0.794695987130917	7.15002216129032	-12.1028028598169	6.70434547307819e-28	1.35762995829833e-25	52.6387408856827	204730_at	RIMS3	stable	9783
0.96966095255277	7.60385232258065	12.1019686962769	6.75085969068516e-28	1.36200462578676e-25	52.6319208027985	216250_s_at	LPXN	stable	9404
0.856259585062241	7.65011277419355	12.1008693261061	6.8126537909621e-28	1.36941855154725e-25	52.6229326569558	202947_s_at	GYPC	stable	2995
2.6254340435384	7.46858222580646	12.0944838281975	7.18288253596102e-28	1.43329964472142e-25	52.5707323177075	217320_at	IGHV3-72	up	28410
0.709851888267487	5.58991274193549	12.0914649927603	7.36482741489931e-28	1.46426159603498e-25	52.5460572629345	205303_at	KCNJ8	stable	3764
1.29391506344338	8.46814519354839	12.0821231269997	7.95746858488879e-28	1.57066640750467e-25	52.4697135154924	220532_s_at	TMEM176B	up	28959
1.23408880509953	6.67390858064516	12.0487810425391	1.04873760007246e-27	2.03332369801283e-25	52.1974062786078	1560706_at	NEDD9	up	4739
0.928544967827291	7.91807332258065	12.0474150681916	1.06065990150536e-27	2.04917244221929e-25	52.1862560009299	209496_at	RARRES2	stable	5919
1.71585104215527	7.63936812903226	12.0422925251671	1.10658512314024e-27	2.13037118336945e-25	52.1444453572082	207734_at	LAX1	up	54900
-1.33660373684527	7.53451722580645	-12.0388383393715	1.13866623204142e-27	2.18444127146893e-25	52.1162555896378	219532_at	ELOVL4	down	6785
0.816010529797343	8.99784774193548	12.029416080323	1.2309664610205e-27	2.34505544447023e-25	52.039374864848	202838_at	FUCA1	stable	2517
-0.99324363341151	5.29727187096774	-12.0137202372891	1.40156515973233e-27	2.66078385792935e-25	51.9113530449204	229308_at	ANKRD29	stable	147463
0.640888300559265	6.85046983870967	12.008220103723	1.46676072831875e-27	2.76534975244234e-25	51.8665059244552	218678_at	NES	stable	10763
0.692493507126107	10.1174682903226	11.9780510371958	1.88196655280887e-27	3.53596293040635e-25	51.6206448291192	208782_at	FSTL1	stable	11167
-1.5339240273017	6.21663661290322	-11.9751225890052	1.92803360873067e-27	3.61011087525169e-25	51.5967915495243	243871_at	WAKMAR2	down	100130476
1.34570669432919	7.65640509677418	11.9040449076913	3.46535743194511e-27	6.29463181367439e-25	51.0184917799114	204269_at	PIM2	up	11040
1.1551697414156	10.0592266774194	11.9034620119606	3.48204184014012e-27	6.30399462283647e-25	51.0137544691309	211964_at	COL4A2	up	1284
2.01458338625294	7.70670829032259	11.9013885133388	3.54204359688031e-27	6.39145985674689e-25	50.9969034223109	206336_at	CXCL6	up	6372
-0.929203387455651	4.6988065483871	-11.8811554555556	4.18439215323015e-27	7.50103740911012e-25	50.8325289784401	1552496_a_at	COBL	stable	23242
-0.716157627037105	5.78673896774194	-11.877734176063	4.30394485167965e-27	7.6361607663244e-25	50.8047445489653	221801_x_at	NEFL	stable	4747
1.26001199891756	7.24156119354838	11.8774047192636	4.31563543995288e-27	7.6361607663244e-25	50.8020691657249	207442_at	CSF3	up	1440
-1.46313906428529	7.60229838709678	-11.8754706504466	4.38490557099788e-27	7.73370039013901e-25	50.786363942554	213929_at	EXPH5	down	23086
-0.811587081604427	5.75952316129032	-11.8688089648739	4.63208761573221e-27	8.143388758526e-25	50.7322763034023	1558236_at	DR1	stable	1810
-0.561100663900414	11.834989483871	-11.8458000998598	5.59756877172181e-27	9.71578008234572e-25	50.5455492338808	202428_x_at	DBI	stable	1622
1.6048744416381	7.44803132258065	11.8092156241352	7.56161540993229e-27	1.27997313479272e-24	50.2489288065452	206574_s_at	PTP4A3	up	11156
-0.908867323350774	6.34597909677419	-11.7861778003165	9.13668668205001e-27	1.53235688448185e-24	50.0623190203789	1554628_at	ZNF57	stable	126295
0.787417643273801	7.05984777419355	11.7838210831531	9.31518792669153e-27	1.55751651343076e-24	50.0432370048929	209734_at	NCKAP1L	stable	3071
1.62630173913044	6.82925670967742	11.774961804391	1.00178348786113e-26	1.66481799996375e-24	49.9715175320532	235965_at	BHLHA15	up	168620
0.803991138372723	7.64690696774194	11.7656851480697	1.08102213171188e-26	1.78564607405882e-24	49.8964410820796	203185_at	RASSF2	stable	9770
-0.925823658067233	4.57934358064516	-11.7539053997936	1.19069912582145e-26	1.94914594923018e-24	49.8011392962618	1554912_at	ESYT3	stable	83850
-1.26163973239522	5.71023583870968	-11.7457765398938	1.27278025237967e-26	2.07110893746603e-24	49.7353954542589	205969_at	AADAC	down	13
1.12313556497685	7.28561964516129	11.7369067453749	1.36878484991456e-26	2.21415123281297e-24	49.6636788861491	213566_at	RNASE6	up	6039
1.1843284454868	6.18350058064516	11.7352743507059	1.38722376214008e-26	2.23735867831885e-24	49.6504824352132	206176_at	BMP6	up	654
0.806001006675087	7.135146	11.7346744307292	1.39406222862198e-26	2.24177506911491e-24	49.6456327944823	204088_at	P2RX4	stable	5025
0.830238523062122	6.84745161290322	11.7235207744484	1.52749702045693e-26	2.44198536823049e-24	49.5554859472406	208018_s_at	HCK	stable	3055
-1.17569293944314	8.71585674193548	-11.6887047764789	2.03145319328781e-26	3.21941169110177e-24	49.274304742422	227506_at	SLC16A9	down	220963
-0.975810608575381	7.58801261290322	-11.6871189230692	2.05799239220667e-26	3.25204433652889e-24	49.2615047039391	231118_at	ANKRD35	stable	148741
-0.782472668831561	4.00047422580645	-11.6631303608368	2.50424233531996e-26	3.94580546638672e-24	49.0679653181553	207109_at	POU2F3	stable	25833
1.25540086956522	7.39026206451613	11.658916368604	2.59204209037942e-26	4.07241095665215e-24	49.0339827356355	229686_at	P2RY8	up	286530
0.704239767274041	7.6531574516129	11.6501598140745	2.78441385054646e-26	4.36211539480309e-24	48.963383098605	205326_at	RAMP3	stable	10268
-0.692344362258705	9.09947548387097	-11.6455268213852	2.89188144175077e-26	4.51753193793495e-24	48.9260379482754	203367_at	DUSP14	stable	11072
1.33786897949366	7.93697335483871	11.6388269419543	3.05464010491237e-26	4.7446718106842e-24	48.8720424366885	204949_at	ICAM3	up	3385
1.45635165674424	10.256844516129	11.6256735629653	3.40117972049147e-26	5.23829580895411e-24	48.7660721356588	203028_s_at	CYBA	up	1535
-2.0796248824343	4.98650603225806	-11.6238275645454	3.45285041613749e-26	5.30293810399768e-24	48.7512035634789	240420_at	AADACL2	down	344752
0.704436424920321	9.44950932258065	11.6234474706231	3.46358616478201e-26	5.30452587001278e-24	48.7481422156112	202709_at	FMOD	stable	2331
0.894903179385414	8.27453751612903	11.6165201148404	3.6651781477618e-26	5.57428880237983e-24	48.6923548206725	204785_x_at	IFNAR2	stable	3455
-1.09061699621144	6.94574106451613	-11.6126405360953	3.78313866332282e-26	5.72972593953394e-24	48.6611174517151	209681_at	SLC19A2	down	10560
-0.574422087317337	8.57326706451612	-11.5769648403407	5.06147991735576e-26	7.5818195748336e-24	48.3740572252751	218310_at	RABGEF1	stable	27342
0.678731440254977	7.10895316129031	11.5713235769774	5.29974531236533e-26	7.91703756703756e-24	48.3286971827825	227610_at	TSPAN11	stable	441631
0.857962211798667	8.50444251612903	11.5701271259996	5.35169711229983e-26	7.97286211484995e-24	48.3190779248946	208335_s_at	ACKR1	stable	2532
1.71114342413856	7.2009464516129	11.5652147044053	5.57037209304177e-26	8.25366108908019e-24	48.2795870096054	215565_at	DTNB-AS1	up	101929272
0.761570265800711	6.93636758064516	11.5593057646985	5.8452264527042e-26	8.60271217780457e-24	48.2320938391368	209879_at	SELPLG	stable	6404
-0.777427154368874	7.42262467741936	-11.5578436413192	5.91529618646693e-26	8.67074581756245e-24	48.2203434812228	217976_s_at	DYNC1LI1	stable	51143
-0.853747522400627	10.4084143548387	-11.550902605238	6.25951518264492e-26	9.15077520350564e-24	48.1645698229931	203303_at	DYNLT3	stable	6990
-0.903689267544652	4.17550751612903	-11.5371855532281	6.99952113924126e-26	1.01781600608515e-23	48.0543874084128	206104_at	ISL1	stable	3670
1.30010904263636	7.56655848387097	11.5326149354553	7.26495820866753e-26	1.05082431232513e-23	48.0176853560439	210889_s_at	FCGR2B	up	2213
-1.02801346743641	7.94374112903226	-11.5289363016362	7.48585570118859e-26	1.07991862918862e-23	47.9881501154532	206385_s_at	ANK3	down	288
0.604537110469663	7.92685609677419	11.5095324022954	8.7665875806137e-26	1.25474653395302e-23	47.8324207634548	160020_at	MMP14	stable	4323
1.16277597931325	6.83998658064516	11.5044768672278	9.13468471938661e-26	1.30062210164704e-23	47.7918638097203	225382_at	ZNF275	up	10838
-0.62801920319923	7.21181977419355	-11.4990624155245	9.54599798364131e-26	1.35548518560716e-23	47.7484353898675	203068_at	KLHL21	stable	9903
1.20056719766673	8.59452345161291	11.4987589518936	9.56958905613836e-26	1.35548518560716e-23	47.7460015993515	221004_s_at	ITM2C	up	81618
0.836112719345721	7.34134093548387	11.4922020075028	1.00937429374563e-25	1.42603461267552e-23	47.6934208950706	202625_at	LYN	stable	4067
1.08488481989296	7.06856364516129	11.4860856583099	1.0608411891355e-25	1.49330329105391e-23	47.6443841483605	1553102_a_at	CCDC69	up	26112
1.48948860665103	6.47577567741935	11.4823097256671	1.09391040857473e-25	1.52575386706183e-23	47.6141164815472	205901_at	PNOC	up	5368
-0.955255174093453	8.20151222580645	-11.4812077645699	1.1037533555437e-25	1.53556525990717e-23	47.605283972081	213701_at	RLIG1	stable	91298
0.90108437248181	6.75528796774194	11.4773631371433	1.13879009908441e-25	1.57628730803645e-23	47.5744709210478	204951_at	RHOH	stable	399
0.621052196764689	7.18271683870968	11.4686405328315	1.22244162423335e-25	1.68355153161104e-23	47.5045782775608	218546_at	C1orf115	stable	79762
0.688303551025317	6.20155209677419	11.4676656271663	1.23216329445326e-25	1.69267658603598e-23	47.4967678578042	218999_at	TMEM140	stable	55281
-0.492556171146792	8.20453280645161	-11.4574101219192	1.33921342894821e-25	1.83053735569358e-23	47.4146223993566	208289_s_at	EI24	stable	9538
1.53963432136629	7.23412441935485	11.4476553114113	1.4496163161517e-25	1.97158637028841e-23	47.3365148374237	204259_at	MMP7	up	4316
0.594586575861448	6.61160267741936	11.4178424666581	1.84639855481372e-25	2.48649854641479e-23	47.0979671199403	209933_s_at	CD300A	stable	11314
0.483364945577005	12.3306610322581	11.4115863358161	1.94249905611025e-25	2.60309156600068e-23	47.0479405376163	212788_x_at	FTL	stable	2512
1.12020091045764	8.39680470967742	11.4024357742293	2.09209952083693e-25	2.78989125126242e-23	46.9747889026825	219454_at	EGFL6	up	25975
1.37565597690781	7.9188224516129	11.3750304529561	2.61229507661961e-25	3.43334695466772e-23	46.7558472378355	204337_at	RGS4	up	5999
0.985658182692887	8.21323380645161	11.3690603856176	2.74169264108366e-25	3.59477326501797e-23	46.708180705253	212956_at	TBC1D9	stable	23158
1.12837770340971	6.28706570967742	11.3667675562391	2.79306732956785e-25	3.65337215895029e-23	46.6898768868348	205352_at	SERPINI1	up	5274
0.923860292861869	9.24185803225807	11.3603654913243	2.94164703573861e-25	3.82939408759544e-23	46.6387767325937	208091_s_at	VOPP1	stable	81552
1.6139082133622	6.20230232258065	11.3595514795673	2.9610940347818e-25	3.84555383258182e-23	46.6322802769511	1559584_a_at	C16orf54	up	283897
1.06319300980215	7.69726754838709	11.3423892247737	3.40225283534213e-25	4.36662379747256e-23	46.4953563007771	209083_at	CORO1A	up	11151
-0.542103852306211	4.82785116129032	-11.3269797319538	3.85380715002006e-25	4.93458796082779e-23	46.3724885552597	210409_at	AFDN-DT	stable	653483
1.3531737290276	5.21020083870968	11.314538774641	4.26152739423776e-25	5.44390210934462e-23	46.2733405682784	205943_at	TDO2	up	6999
1.26484246316676	6.20127025806451	11.3126241615284	4.3279777791099e-25	5.5159017499495e-23	46.2580860775378	205316_at	SLC15A2	up	6565
0.571376420109448	6.54398358064515	11.3038062909401	4.64758432219105e-25	5.89026872626993e-23	46.187844308267	228489_at	TM4SF18	stable	116441
0.450929425702088	7.1509744516129	11.300201621527	4.7849059091117e-25	6.04191063696725e-23	46.1591365889963	218665_at	FZD4	stable	8322
0.792649619339708	7.22466767741935	11.2970440937009	4.90850794705802e-25	6.18370211994002e-23	46.1339930295375	229860_x_at	NICOL1	stable	401115
0.725744474712852	7.94915461290323	11.2738361126097	5.91998905584959e-25	7.40675976266765e-23	45.9492759289249	200644_at	MARCKSL1	stable	65108
-0.80294972157075	8.93051554838709	-11.2632835328866	6.44611024674194e-25	8.00401938098114e-23	45.8653378962618	232116_at	GRHL3	stable	57822
-0.88013337482711	8.97146061290323	-11.2607041151631	6.58163831201437e-25	8.14142702962411e-23	45.8448254895326	226939_at	CPEB2	stable	132864
-0.624692314029707	5.45794674193549	-11.2571021412652	6.77565263720837e-25	8.3625013078864e-23	45.8161846392096	210015_s_at	MAP2	stable	4133
1.78172871970654	7.87167329032257	11.2489332188877	7.23701436033054e-25	8.89176989103533e-23	45.7512441496718	219159_s_at	SLAMF7	up	57823
1.66523389620543	6.96453303225806	11.2440007358244	7.53059579764979e-25	9.21108110148774e-23	45.7120419003076	216517_at	IGKV1D-8	up	28904
2.25381852667028	9.941842	11.241200481047	7.7025119726093e-25	9.40033129692887e-23	45.6897893069761	209374_s_at	IGHM	up	3507
0.745673216068315	8.77110093548388	11.2406901011841	7.73426408022056e-25	9.41805987942225e-23	45.6857337554533	201272_at	AKR1B1	stable	231
-0.814228986709966	8.64646103225806	-11.2030752818925	1.04712981308208e-24	1.24731639499483e-22	45.3870532308317	205807_s_at	TUFT1	stable	7286
0.507643113235914	5.66359216129032	11.1952776655803	1.11494890761847e-24	1.31381621332467e-22	45.3251888336673	206910_x_at	CFHR2	stable	3080
1.41477427385892	5.23817290322581	11.1952751361913	1.11497160124855e-24	1.31381621332467e-22	45.325168769048	205632_s_at	PIP5K1B	up	8395
0.490950055325035	6.51646074193549	11.1878393165771	1.18371299284811e-24	1.38289546760621e-22	45.2661916737675	219167_at	RASL12	stable	51285
-1.05466407059956	9.26226170967742	-11.1860333095854	1.20103587819192e-24	1.40014150618643e-22	45.2518698473582	223832_s_at	CAPNS2	down	84290
1.22268827530218	8.65672022580644	11.1763609287224	1.29819761120755e-24	1.49985858871878e-22	45.1751834431357	226051_at	SELENOM	up	140606
0.838743913644838	6.83342212903225	11.1761607562248	1.30028892739406e-24	1.49985858871878e-22	45.173596693299	218870_at	ARHGAP15	stable	55843
0.897102419267546	8.35354087096774	11.168650079869	1.38122847989322e-24	1.57873011756572e-22	45.114068897971	218345_at	TMEM176A	stable	55365
-1.00944615070058	9.23448238709679	-11.168481348122	1.38310329458433e-24	1.57873011756572e-22	45.1127317654223	203961_at	NEBL	down	10529
0.611859663238921	6.79198922580645	11.1565743675046	1.52200483163518e-24	1.73365862853444e-22	45.0183952291262	225369_at	ESAM	stable	90952
0.561948807504962	6.59444509677419	11.1553773643324	1.53671441861565e-24	1.74677465359273e-22	45.0089139789276	219058_x_at	TINAGL1	stable	64129
0.765016260749295	7.52420612903226	11.1498909281876	1.60596690921343e-24	1.81043795384008e-22	44.965462408533	204220_at	GMFG	stable	9535
0.563402178723916	8.05293990322581	11.1466491015974	1.64833784665944e-24	1.85438007749187e-22	44.9397919970534	200770_s_at	LAMC1	stable	3915
-0.928484572133021	8.68108435483872	-11.1454483774937	1.66431223235114e-24	1.86850659761394e-22	44.9302848644799	231849_at	KRT80	stable	144501
-0.944210007817671	7.47143909677419	-11.1409949340181	1.7249179732779e-24	1.92096287664343e-22	44.8950270422401	202786_at	STK39	stable	27347
-0.659213529376392	4.67270348387097	-11.1409825405305	1.72508966151243e-24	1.92096287664343e-22	44.8949289316004	207254_at	SLC15A1	stable	6564
-0.726713536592701	11.4828141935484	-11.134901009483	1.81142319213777e-24	2.00484945405127e-22	44.8467912681134	204141_at	TUBB2A	stable	7280
0.605275773047087	6.36574570967742	11.1340946976874	1.82318790407573e-24	2.00973384385767e-22	44.8404098384793	220751_s_at	FAXDC2	stable	10826
-0.762299814180047	7.96125293548387	-11.1300106264095	1.88395606301809e-24	2.07254120212302e-22	44.8080901102145	204400_at	EFS	stable	10278
0.544566229478623	5.62280893548387	11.1261784308259	1.94280832423563e-24	2.13299287404785e-22	44.7777682174509	206243_at	TIMP4	stable	7079
0.72056883456612	6.52983241935484	11.1247449872717	1.9652893684159e-24	2.15335062561401e-22	44.7664273710346	227443_at	LURAP1L	stable	286343
-1.07925597209694	6.74216696774193	-11.110957634841	2.195186068908e-24	2.38138488725288e-22	44.6573790389906	1558924_s_at	CLIP1	down	6249
0.866563151722895	7.6719220967742	11.0984086627095	2.4276114343875e-24	2.62311571492365e-22	44.5581756536941	204588_s_at	SLC7A7	stable	9056
-0.721779176138072	7.90140200000001	-11.0942739625027	2.50943376899304e-24	2.70203341541335e-22	44.5255001162594	230769_at	DENND2C	stable	163259
1.11521002405436	8.46692745161291	11.0849481848863	2.7042000122495e-24	2.89906148372042e-22	44.4518199042969	221530_s_at	BHLHE41	up	79365
0.957030583318302	9.66060525806452	11.0837332082287	2.73065798225497e-24	2.91599072616778e-22	44.4422226894816	224628_at	ERLEC1	stable	27248
1.3115231487161	6.37372116129032	11.061026208607	3.2753593196894e-24	3.48405196116766e-22	44.2629411593514	220595_at	PDZRN4	up	29951
0.920381168440677	5.99911532258064	11.0497357418696	3.58517319417981e-24	3.80620086197633e-22	44.1738570110209	204836_at	GLDC	stable	2731
-0.53534468338445	5.21659529032258	-11.0436669827809	3.76357988452337e-24	3.97485680835851e-22	44.1259894559116	234279_at	TNFAIP8L3	stable	388121
1.56390693006194	7.9104818064516	11.0424662584136	3.79991152073949e-24	4.00308598066342e-22	44.1165200456076	1556183_at	ANKRD36BP2	up	645784
0.721201466113418	8.32250264516129	11.0379421872898	3.93996411039722e-24	4.1188821746839e-22	44.0808453425931	202273_at	PDGFRB	stable	5159
-0.602223457213303	7.0878034516129	-11.0369962795193	3.96988985096947e-24	4.14224670995718e-22	44.0733871566687	219347_at	NUDT15	stable	55270
0.447878583198028	5.91009658064516	11.0262660819115	4.32561687151893e-24	4.48772490418021e-22	43.9888022889743	1555486_a_at	PRR5L	stable	79899
0.707739233267185	6.63474061290322	11.0177744078885	4.62947373702084e-24	4.78481052120254e-22	43.9218887130494	204687_at	PARM1	stable	25849
0.653101750556259	6.30321770967742	11.0073831197006	5.03034381085237e-24	5.17954892388613e-22	43.8400368133635	226530_at	BMF	stable	90427
0.90290551927356	8.22419651612903	11.0054337324959	5.10930685685896e-24	5.25096527065345e-22	43.824685281807	212012_at	PXDN	stable	7837
-0.881495133201035	6.03019441935484	-11.0033547522535	5.19487889617582e-24	5.32889312661188e-22	43.8083145011409	209925_at	OCLN	stable	100506658
-2.23742930783571	6.28321277419355	-11.0014389744529	5.2749954900025e-24	5.40094341602784e-22	43.7932300377861	207324_s_at	DSC1	down	1823
0.589579284984066	7.12907570967742	10.997636676652	5.43766512208497e-24	5.55709047757002e-22	43.7632948679633	204197_s_at	RUNX3	stable	864
0.455525866257744	7.21576216129032	10.9724206025641	6.65026847254596e-24	6.65940345671155e-22	43.564885083267	203906_at	IQSEC1	stable	9922
1.11824752240063	7.91290306451613	10.9693489999938	6.81526727797316e-24	6.81215243918066e-22	43.5407301284017	209392_at	ENPP2	up	5168
0.563014884238379	6.58024287096774	10.9582672921537	7.44513591206128e-24	7.3877097276216e-22	43.4536086548684	226564_at	ZFAT	stable	57623
0.86540158758795	5.67642516129032	10.9495407487491	7.98163417215946e-24	7.89142582934572e-22	43.3850300401394	205922_at	VNN2	stable	8875
0.658196525948646	6.61728022580645	10.9433331955787	8.3865184135251e-24	8.27676704439503e-22	43.3362618220748	223303_at	FERMT3	stable	83706
1.11074977689579	8.95448083870968	10.940479064424	8.57947371837542e-24	8.44533429949704e-22	43.3138430742295	206584_at	LY96	up	23643
1.17017829875519	7.55240925806452	10.9382952764869	8.73008757139377e-24	8.569435151992e-22	43.2966915027194	235372_at	FCRLA	up	84824
0.613186204822901	7.3251335483871	10.93574107321	8.90958989932018e-24	8.72996107070485e-22	43.2766325833054	219213_at	JAM2	stable	58494
-0.474029103373625	5.66264277419355	-10.9344758979541	8.9998582753945e-24	8.78691520012847e-22	43.266697548548	227814_at	WDR53	stable	348793
-0.908404454868003	9.55823154838709	-10.9268403188576	9.56429289948647e-24	9.32134963064924e-22	43.2067484261615	202967_at	GSTA4	stable	2941
0.72158904864995	7.17572874193548	10.9263111855979	9.60468757667118e-24	9.34406215755333e-22	43.2025947327795	205656_at	PCDH17	stable	27253
-0.474232462565398	3.6946055483871	-10.9220530859093	9.9359969735293e-24	9.59806774783948e-22	43.1691719007575	1558560_s_at	BLZF1	stable	8548
0.74285001383126	6.80121264516129	10.9195414196992	1.01367285265188e-23	9.75749352442637e-22	43.1494599329965	228258_at	TBC1D10C	stable	374403
1.00779659510494	4.89769941935484	10.9121954793521	1.07472693059708e-23	1.03088938474378e-21	43.0918192777792	228427_at	FBXO16	up	157574
0.808228532082509	5.55321496774194	10.9060243694349	1.12883508453706e-23	1.07900451480881e-21	43.0434102955089	235291_s_at	FLJ32255	stable	643977
0.535146369595286	6.48076329032258	10.9010458797389	1.17445506949656e-23	1.12065149955889e-21	43.0043655947115	227307_at	TSPAN18	stable	90139
-0.877230467857359	9.95478854838709	-10.8976823470059	1.20631026281328e-23	1.149042049117e-21	42.9779909515549	219995_s_at	ZNF750	stable	79755
0.858794737506767	7.27996712903226	10.8958056660894	1.22445598965515e-23	1.16429793451122e-21	42.9632768033072	204674_at	IRAG2	stable	4033
-0.639699582656805	5.60106632258065	-10.883206791821	1.35350944668895e-23	1.28033095151761e-21	42.8645242134904	223232_s_at	CGN	stable	57530
0.625271517830298	7.14240977419355	10.8805739230622	1.38214243267618e-23	1.30515781531209e-21	42.8438936479248	202743_at	PIK3R3	stable	8503
-0.546024481327801	6.23374	-10.8737056947127	1.4597042109037e-23	1.37129429091339e-21	42.790086200599	224486_s_at	CDIN1	stable	84529
1.08502294966625	7.67934958064516	10.8643394744344	1.57249975041397e-23	1.46968245904075e-21	42.716733210426	1554208_at	MEI1	up	150365
-0.768920413133683	7.92989725806452	-10.8447513071079	1.83719921034156e-23	1.69964241667386e-21	42.5634165778898	209890_at	TSPAN5	stable	10098
-0.799448092489027	8.838493	-10.8414034803915	1.88668166389657e-23	1.74247162117474e-21	42.5372254931651	208126_s_at	CYP2C18	stable	1562
-0.840305319622348	6.02721632258064	-10.8379830073802	1.93860740083043e-23	1.7843999939462e-21	42.5104698085355	226794_at	STXBP5	stable	134957
1.6102584587167	7.55343319354839	10.8225843365359	2.19054845284605e-23	2.00281332206284e-21	42.3900648747073	204051_s_at	SFRP4	up	6424
-0.665388382344099	8.39613390322579	-10.8170173215813	2.2894353295521e-23	2.08973082876897e-21	42.3465542905754	214070_s_at	ATP10B	stable	23120
-0.570592437909678	3.11689532258064	-10.8148303521878	2.32948645045296e-23	2.12274452797526e-21	42.3294641604167	1555382_at	POF1B	stable	79983
0.604069056467618	6.65431019354839	10.8048904431392	2.5204860962049e-23	2.285366124544e-21	42.2518080463297	203320_at	SH2B3	stable	10019
0.936382141439655	8.34189377419354	10.7865307365289	2.91515944516856e-23	2.6258046567478e-21	42.108456308099	223325_at	TXNDC11	stable	51061
1.00171726742438	6.60696729032258	10.7853868281498	2.94169118909831e-23	2.64534483164392e-21	42.0995283619453	205902_at	KCNN3	up	3782
-0.498432543748873	7.43060280645161	-10.7732160391223	3.2392931241662e-23	2.90341559940634e-21	42.0045645872495	204012_s_at	LCMT2	stable	9836
0.769143760298276	9.25251970967743	10.7721229404477	3.26744436131014e-23	2.92385467192524e-21	41.9960379493625	201422_at	IFI30	stable	10437
-0.79227820193638	7.82100425806452	-10.7634710346086	3.49902106378991e-23	3.12596367095937e-21	41.928563191371	219288_at	CEP15	stable	57415
0.55573376992002	6.05607529032258	10.7596790658548	3.60559545476777e-23	3.21592057894662e-21	41.8989980034926	231780_at	GBGT1	stable	26301
-1.06352161104095	8.65060119354838	-10.7310706491526	4.52084203101759e-23	3.99316701204987e-21	41.6760966170159	227238_at	MUC15	down	143662
0.654288788862831	8.065203	10.7246737349842	4.7552209006939e-23	4.1799309123061e-21	41.6262922379857	202732_at	PKIG	stable	11142
1.03967797221721	7.98498838709677	10.71859499333	4.98913027990713e-23	4.37148554573593e-21	41.5789775958015	223568_s_at	PLPP5	up	84513
0.93232904263636	6.24967919354839	10.7159217253266	5.09558765370194e-23	4.45762007945846e-21	41.5581737560334	1552623_at	HSH2D	stable	84941
0.8525776565037	6.91505080645162	10.7146611229653	5.14656956677842e-23	4.49502701379569e-21	41.5483643494894	204236_at	FLI1	stable	2313
0.50210053821637	5.1219020967742	10.7130388095567	5.21292731504373e-23	4.54572250319005e-21	41.535741055398	229523_at	TMEM200C	stable	645369
0.786597063563655	6.19216041935484	10.7045632262777	5.57369364340332e-23	4.85257484001714e-21	41.4698063582237	1555270_a_at	WFS1	stable	7466
0.509949975344279	7.53160309677419	10.6938618228768	6.06487495846159e-23	5.25510361892056e-21	41.3865902830849	201087_at	PXN	stable	5829
-0.936273149918818	9.03252487096774	-10.6924289680689	6.13382918564475e-23	5.30644162539758e-21	41.3754510346044	209569_x_at	NSG1	stable	27065
-0.860588423236515	4.9905319032258	-10.690045157239	6.25027898473529e-23	5.398641445346e-21	41.3569204134706	239547_at	HS3ST6	stable	64711
1.00671613987612	6.75818003225806	10.681336082794	6.69472366614652e-23	5.76431521963088e-21	41.2892362833383	210448_s_at	P2RX5	up	5026
0.582090023453003	6.10334935483871	10.6764366838942	6.95842490704978e-23	5.972557014018e-21	41.2511708570836	210038_at	PRKCQ	stable	5588
0.787038022130014	8.63221525806451	10.6631985209816	7.72375677063227e-23	6.58808738587081e-21	41.1483583297658	201720_s_at	LAPTM5	stable	7805
1.08674982440315	6.86483570967742	10.6577653843509	8.06158275476983e-23	6.84463956041646e-21	41.1061795505589	206896_s_at	GNG7	up	2788
1.1932635233628	6.62472441935483	10.6530243043427	8.36836104322344e-23	7.09364558198824e-21	41.0693814712074	1558397_at	PECAM1	up	5175
-0.538345139815985	6.03523267741935	-10.6430254780357	9.05393903090933e-23	7.63926105732975e-21	40.9917999512472	1552575_a_at	C6orf141	stable	135398
0.506518559745024	6.86157312903226	10.6351079167994	9.63621092215684e-23	8.06829758298507e-21	40.9303909712769	204043_at	TCN2	stable	6948
0.612397945757412	9.24074987096774	10.6259589995287	1.03555580584987e-22	8.57863843709726e-21	40.8594578639233	217979_at	TSPAN13	stable	27075
1.3284373552228	7.15545812903226	10.6184301551885	1.0987398354882e-22	9.04722899176464e-21	40.8011066661874	204007_at	FCGR3B	up	2215
-0.761023804197488	6.21119174193548	-10.6046588065896	1.224395284828e-22	9.99506864611167e-21	40.6944235136612	1558195_at	LINC00592	stable	283404
0.43578451500391	6.7141135483871	10.6046148254563	1.2248186543932e-22	9.99506864611167e-21	40.6940829059597	221036_s_at	APH1B	stable	83464
0.836363627397922	6.84205367741936	10.6039614012105	1.23112580010953e-22	1.0031565293739e-20	40.6890226014065	226743_at	SLFN11	stable	91607
-0.894942478200735	7.67770990322581	-10.5903371041723	1.37024575994789e-22	1.11154580007642e-20	40.5835451862381	226490_at	NHSL1	stable	57224
0.678338351073427	8.09738858064516	10.5896903236137	1.37722557710984e-22	1.11555271745897e-20	40.5785394706015	238025_at	MLKL	stable	197259
1.14078552889531	5.99745367741936	10.5832713933049	1.44844211113706e-22	1.16632654530808e-20	40.528868304926	227210_at	SFMBT2	up	57713
-1.21299096157316	5.74231387096774	-10.5769463682626	1.52219740998166e-22	1.22191694799908e-20	40.4799375397001	228108_at	PPM1L	down	151742
0.919909755246858	10.6280676774194	10.5767802883822	1.52418355470575e-22	1.22191694799908e-20	40.478652919916	201923_at	PRDX4	stable	10549
-0.77852222863672	6.6499575483871	-10.5711932344282	1.59252198619921e-22	1.27296987712634e-20	40.4354428183598	227240_at	NGEF	stable	25791
0.779979471405377	6.81863635483871	10.5696640433225	1.61175182495297e-22	1.28646030699713e-20	40.4236179610163	204677_at	CDH5	stable	1003
0.725400918275304	7.07107332258064	10.5687095148827	1.6238720621424e-22	1.29424497081102e-20	40.4162372334714	206331_at	CALCRL	stable	10203
-0.54809208611462	10.3765170967742	-10.565449262892	1.66595709111286e-22	1.32392738309005e-20	40.3910302436449	238017_at	SDR16C5	stable	195814
-0.553680941728307	7.44791380645161	-10.5587882105662	1.75534300140989e-22	1.39091853046501e-20	40.3395409091276	219092_s_at	IPPK	stable	64768
0.475148307775574	7.41635383870967	10.5563507586098	1.78923017742654e-22	1.4136728316589e-20	40.3207034236574	230800_at	ADCY4	stable	196883
-0.744365166275783	8.98443596774194	-10.5517543497098	1.85491266573159e-22	1.46134510084834e-20	40.2851863030826	218477_at	TMEM14A	stable	28978
1.16734510253172	6.32529609677419	10.5453853810702	1.94990582913197e-22	1.53176869551423e-20	40.2359843402533	228897_at	DERL3	up	91319
0.977925258885081	5.29771280645161	10.5436514005365	1.97659571040618e-22	1.54828610983464e-20	40.2225912965211	207777_s_at	SP140	stable	11262
0.655415112754827	6.75500674193548	10.5381803505389	2.0632121500837e-22	1.6115160615118e-20	40.1803403835711	212750_at	PPP1R16B	stable	26051
0.788989675266102	9.37538932258064	10.5371027947155	2.08071153303974e-22	1.62286594962836e-20	40.1720200289525	202112_at	VWF	stable	7450
0.725406966744844	8.60847338709678	10.5352822939739	2.11061221988101e-22	1.64384220971502e-20	40.1579639281994	208885_at	LCP1	stable	3936
0.864003629803356	6.17103270967742	10.5149261937474	2.4754981486e-22	1.91439690629003e-20	40.0008721429978	219634_at	CHST11	stable	50515
0.496644607613208	6.588162	10.5028770612185	2.72036003346671e-22	2.10078650889537e-20	39.9079542371252	219622_at	RAB20	stable	55647
-0.608107675747189	6.95412561290323	-10.4986017810945	2.8129109680705e-22	2.16919474159738e-20	39.8749971439266	1553956_at	TMEM237	stable	65062
-0.442965495820555	6.65099106451613	-10.4886493997313	3.04066619531817e-22	2.33823381475416e-20	39.7983012370517	1554597_at	LIG3	stable	3980
-0.853140542425883	8.30943058064516	-10.4867995483447	3.08497680129941e-22	2.36897621644727e-20	39.784049545026	218502_s_at	TRPS1	stable	7227
0.462412610499731	7.16707677419355	10.4637912636634	3.69282283463698e-22	2.80813753106783e-20	39.6068879062438	203456_at	PRAF2	stable	11230
-0.869747042516087	8.87723732258064	-10.4624931039941	3.73046518483221e-22	2.83282199973196e-20	39.5968977042316	205379_at	CBR3	stable	874
0.93357221660954	5.42655551612903	10.4612634451981	3.76647301585758e-22	2.85619850405011e-20	39.5874352053447	228275_at	SNHG33	stable	100505687
-0.847576036442361	7.48799841935484	-10.4528534133131	4.0221802315491e-22	3.03746828950203e-20	39.5227323148723	204485_s_at	TOM1L1	stable	10040
0.871322873293644	6.66148819354838	10.4459330025458	4.245486381877e-22	3.2016823162638e-20	39.469508459894	1555638_a_at	SAMSN1	stable	64092
-0.626479479223045	3.29854374193549	-10.4455777850837	4.25727533937989e-22	3.20615053967762e-20	39.4667769880764	1557636_a_at	C7orf57	stable	136288
0.738372470383068	6.20495577419355	10.4170037502128	5.32038894281769e-22	3.99029170711327e-20	39.2472000479209	205801_s_at	RASGRP3	stable	25780
0.578017871790247	6.90081648387097	10.4117719665659	5.54186327684101e-22	4.14502564516118e-20	39.2070276067774	209543_s_at	CD34	stable	947
0.910366310060739	6.06690783870968	10.3973322382032	6.20184018538041e-22	4.61340968892073e-20	39.0962018336882	206206_at	CD180	stable	4064
-0.889901336219858	7.39555941935484	-10.3785186257015	7.18024388874199e-22	5.31950995415946e-20	38.951917110392	204393_s_at	ACP3	stable	55
-0.432433583498709	6.26600051612903	-10.3775367027691	7.23532605814447e-22	5.34583043552769e-20	38.9443900328893	229522_at	SDR42E1	stable	93517
0.752877219315655	7.62339103225806	10.3665008375336	7.88404932369633e-22	5.79382253727281e-20	38.8598165612912	203857_s_at	PDIA5	stable	10954
-0.502112543147514	9.11969219354839	-10.3618211529135	8.17629970733382e-22	5.98446032795819e-20	38.8239668542302	219412_at	RAB38	stable	23682
0.700825597450239	7.18976335483871	10.361135776869	8.21999677680758e-22	5.99651030987442e-20	38.8187170430929	213698_at	TMEM35B	stable	100506144
-0.779914439232665	6.95406970967741	-10.3610471266701	8.22566571999235e-22	5.99651030987442e-20	38.8180380167227	202191_s_at	GAS7	stable	8522
0.948176537975827	11.7204620967742	10.3534808155237	8.72411224494773e-22	6.30106785987473e-20	38.7600933314104	201004_at	SSR4	stable	6748
1.08723762282759	9.38726377419355	10.3483902863606	9.07624442311846e-22	6.53812468819502e-20	38.7211203135548	202061_s_at	SEL1L	up	6400
0.918960068554935	6.24592038709677	10.3471026922708	9.1675290764037e-22	6.59519279279437e-20	38.7112639809836	228298_at	PCED1B	stable	91523
0.78527182753022	7.72524638709677	10.3451111634784	9.31052030076954e-22	6.68926015038863e-20	38.6960203066759	1554168_a_at	SH3KBP1	stable	30011
-0.83551351073426	10.2164334516129	-10.3377601557473	9.8577824706182e-22	7.06388278612123e-20	38.6397661024456	206032_at	DSC3	stable	1825
0.981419464790426	9.59449651612903	10.3369837982656	9.91741506806866e-22	7.08803488688437e-20	38.6338260926458	225912_at	TP53INP1	stable	94241
0.524619834024898	6.69417961290323	10.334921865442	1.0077540390397e-21	7.17434271933535e-20	38.6180510322443	227183_at	CARMN	stable	728264
-0.583648589812979	5.67863	-10.3339674145688	1.01525286731572e-21	7.20895461305026e-20	38.6107494097641	1553929_at	ACER1	stable	125981
0.991790309098564	6.22616596774194	10.3298214490916	1.04847554060458e-21	7.4255699718336e-20	38.5790362514504	204192_at	CD37	stable	951
0.93517664682182	7.73121819354839	10.3226346203567	1.1086456130276e-21	7.81123697065512e-20	38.5240776727386	213125_at	OLFML2B	stable	25903
-0.511752476396657	4.53590009677419	-10.3154247378997	1.17245696100951e-21	8.22902238038447e-20	38.4689614714062	1569385_s_at	TET2	stable	54790
-1.25175416501293	4.8844845483871	-10.3109151233829	1.21421199431926e-21	8.48939140529481e-20	38.4344970831131	219932_at	SLC27A6	down	28965
-1.03866396476036	6.13430151612903	-10.3094827702557	1.22778113621013e-21	8.57329931319143e-20	38.4235519668845	214807_at	PLXDC2	down	84898
0.777600612784895	9.70365712903225	10.302124372828	1.29990228227541e-21	9.03076966752324e-20	38.3673355247026	212345_s_at	CREB3L2	stable	64764
0.450799780503939	6.56564467741936	10.299945638382	1.32205355458897e-21	9.17300483466397e-20	38.3506942532097	220750_s_at	P3H1	stable	64175
0.880555103133083	7.32722029032258	10.2915869450039	1.41057341175186e-21	9.75007601612299e-20	38.2868661020592	1554479_a_at	CARD8	stable	22900
-0.696667616814	8.40884580645161	-10.284038406489	1.49556378143302e-21	1.02984823362532e-19	38.2292461421344	225099_at	FBXO45	stable	200933
-0.991832335077276	6.56435483870967	-10.2799392413682	1.54383003573312e-21	1.06041340708177e-19	38.1979648017618	244692_at	CYP4F22	stable	126410
-0.868404087437611	8.64350570967742	-10.2648136218759	1.73571214992408e-21	1.18329254111096e-19	38.0825917461481	202539_s_at	HMGCR	stable	3156
0.772316852486621	8.70610696774193	10.2608562098773	1.78971304349788e-21	1.21313676044521e-19	38.0524196946518	219371_s_at	KLF2	stable	10365
0.53347529857478	8.48753793548387	10.2523847163254	1.91098914512813e-21	1.29151213238419e-19	37.9878506232282	222212_s_at	CERS2	stable	29956
0.407990381863011	5.61737367741936	10.251479484813	1.92442179372071e-21	1.29898471076148e-19	37.9809525663236	218857_s_at	ASRGL1	stable	80150
0.924930483492695	6.68116190322581	10.2470823621595	1.99101737004469e-21	1.34062653580288e-19	37.947449811164	1554930_a_at	FUT8	stable	2530
1.01173385651573	8.29345032258064	10.2413295422437	2.08161561771745e-21	1.39647035458529e-19	37.9036283327243	1555724_s_at	TAGLN	up	6876
-1.08974086355163	5.76589812903225	-10.2408758055885	2.08893322518331e-21	1.39966205988845e-19	37.9001725580265	201839_s_at	EPCAM	down	4072
-1.00382565277527	8.26074187096774	-10.2385211961418	2.12731963711592e-21	1.42363771308829e-19	37.8822404582797	1558687_a_at	FOXN1	down	8456
0.679721204522222	7.292629	10.235092214182	2.18447848465936e-21	1.45654098961891e-19	37.8561298428045	203139_at	DAPK1	stable	1612
0.758860846713574	6.23287122580645	10.2226382811917	2.40521749909908e-21	1.59787687440149e-19	37.7613333128185	212699_at	SCAMP5	stable	192683
-0.670426286006375	4.62294777419355	-10.2156156474006	2.53932247258367e-21	1.68492058481204e-19	37.7079037048062	1556097_at	HOMER2	stable	9455
1.02350379878526	7.56598267741935	10.2139022893161	2.5731530501236e-21	1.70323417694319e-19	37.6948708827954	228057_at	DDIT4L	up	115265
-0.489080683745266	7.95188964516129	-10.2093587865628	2.6650499870975e-21	1.75767922852299e-19	37.6603155231621	203581_at	RAB4A	stable	5867
0.724665957664324	9.00638093548388	10.2057398757958	2.74057390085499e-21	1.80313932646506e-19	37.6327975330685	217853_at	TNS3	stable	64759
0.605405192735583	6.90460661290323	10.2042614875059	2.77203529131054e-21	1.82164698981254e-19	37.6215573409597	213733_at	MYO1F	stable	4542
0.773737732876301	5.29247593548387	10.2023030978309	2.81426487899835e-21	1.84717805833415e-19	37.6066689364195	213712_at	ELOVL2	stable	54898
0.700808225389381	6.40981651612903	10.2018071718932	2.825059813246e-21	1.8520401113816e-19	37.6028989478432	224909_s_at	PREX1	stable	57580
-0.557365582416262	9.62889248387097	-10.1704192536625	3.59899904888164e-21	2.32320275085719e-19	37.364475395614	204616_at	UCHL3	stable	7347
-0.579482893138494	4.19348429032258	-10.1689117033068	3.64106395759922e-21	2.34758457407709e-19	37.353033178776	224227_s_at	BDP1	stable	55814
0.680901259245898	8.25511277419355	10.1651985357793	3.74676727943482e-21	2.41289164903532e-19	37.3248540570614	212624_s_at	CHN1	stable	1123
1.81499267905466	6.86180174193549	10.1539543483699	4.08581734117844e-21	2.62197257193581e-19	37.2395534848629	202988_s_at	RGS1	up	5996
-0.644810060135907	7.06292319354838	-10.1467191731421	4.31992938850428e-21	2.76248116159616e-19	37.1846909255742	202330_s_at	UNG	stable	7374
0.485497278850202	6.07692338709678	10.1450971804745	4.37421552990752e-21	2.793927968431e-19	37.1723944292649	228236_at	SLC52A3	stable	113278
0.478107805039389	6.92911229032258	10.1443419728618	4.39972220557627e-21	2.80694062531952e-19	37.1666694559038	205351_at	GGCX	stable	2677
0.464019360153949	6.08372922580645	10.1403846775279	4.53581361324374e-21	2.88702688363331e-19	37.1366740168117	221578_at	RASSF4	stable	83937
0.741585802513683	6.00188996774194	10.1348125571262	4.73455911038733e-21	3.00303966775438e-19	37.0944484634569	205504_at	BTK	stable	695
-1.02186228396175	6.92741361290323	-10.1335861395831	4.77945165158841e-21	3.02800137949706e-19	37.0851562228868	242204_at	WFDC5	down	149708
-0.803731707859764	6.24252022580645	-10.1324802976943	4.8202931098731e-21	3.04681532696314e-19	37.0767780339727	229732_at	ZNF823	stable	55552
0.844949425100729	6.77582293548387	10.1314295899218	4.85941958508018e-21	3.06093048173109e-19	37.068817981081	221601_s_at	FCMR	stable	9214
0.84287522701305	7.67670693548386	10.1302178882617	4.90493317886324e-21	3.0860439764597e-19	37.0596387676631	208997_s_at	UCP2	stable	7351
-0.384392940044501	6.01619838709678	-10.1279453398035	4.99143931714248e-21	3.1332599846701e-19	37.042424618348	1554177_a_at	DMAC2L	stable	27109
0.950311568344459	8.3631365483871	10.1268964651094	5.03187518638955e-21	3.15502036486065e-19	37.0344802311827	201743_at	CD14	stable	929
-0.533589069697516	8.33388593548387	-10.1246804988272	5.11837787924688e-21	3.20558202231184e-19	37.0176974120861	230188_at	NIPAL4	stable	348938
0.835867153767516	7.18874741935484	10.1165375833997	5.44912998289693e-21	3.40492779217017e-19	36.9560421075678	202357_s_at	CFB	stable	629
0.703749342714537	6.12557154838709	10.115949051607	5.47384214625838e-21	3.41646483272463e-19	36.9515869138161	206702_at	TEK	stable	7010
0.570188895904746	7.43172370967742	10.1139635016809	5.55803898528848e-21	3.46506022258435e-19	36.9365572320063	204829_s_at	FOLR2	stable	2350
0.571445696674485	5.47333874193548	10.1119693836817	5.64389436936797e-21	3.51457772944412e-19	36.9214641824703	207968_s_at	MEF2C	stable	4208
-0.632855299777497	7.3720815483871	-10.1084323602997	5.79943283229163e-21	3.60322716029028e-19	36.894696885951	205981_s_at	ING2	stable	3622
-0.768166406278191	8.29937474193548	-10.1066542635074	5.87922498944654e-21	3.64489368307566e-19	36.8812424745274	204058_at	ME1	stable	4199
-0.944464711046967	7.45111412903226	-10.106640906551	5.8798284928628e-21	3.64489368307566e-19	36.8811414102905	225283_at	ARRDC4	stable	91947
-0.673420108244634	7.46351800000001	-10.1060394722652	5.90706680869141e-21	3.65763168477013e-19	36.876590780075	227717_at	ARHGEF37	stable	389337
-0.567553054904084	8.26699080645161	-10.0996402998061	6.20475795845047e-21	3.824635190285e-19	36.8281811623253	202893_at	UNC13B	stable	10497
0.439624849960913	7.2607805483871	10.0898523082665	6.68918097043088e-21	4.10933673661021e-19	36.7541650028066	221565_s_at	CALHM2	stable	51063
-0.807934148776236	6.40997664516129	-10.0896842345245	6.69781927321663e-21	4.1100254631102e-19	36.7528943552066	204995_at	CDK5R1	stable	8851
-0.963370467255999	7.51612193548387	-10.0864358187879	6.86696907654824e-21	4.19968159127825e-19	36.7283382289824	203215_s_at	MYO6	stable	4646
-0.670711112514282	9.55303996774193	-10.0828403839107	7.05914147009705e-21	4.31238614388331e-19	36.7011634814981	204653_at	TFAP2A	stable	7020
-1.03185800829876	7.52454361290323	-10.0816476344376	7.12406580229295e-21	4.34719082299517e-19	36.692149609157	208900_s_at	TOP1	down	7150
-0.678404415779663	7.76504687096774	-10.080824187363	7.16923395520073e-21	4.36987588072018e-19	36.6859269503603	207911_s_at	TGM5	stable	9333
0.512860166576464	5.23309770967742	10.0794892803632	7.2430623139809e-21	4.40996026744884e-19	36.6758398141205	223634_at	RASD2	stable	23551
-0.433677159179747	7.37015025806452	-10.0706002153035	7.7543179087261e-21	4.70030301174722e-19	36.6086873552517	218777_at	REEP4	stable	80346
0.594696546996212	7.30840425806452	10.0670350712411	7.96930176083819e-21	4.82526659771681e-19	36.5817628647606	219243_at	GIMAP4	stable	55303
-0.466667431595407	8.59159167741935	-10.0614138824261	8.32035991333386e-21	5.01560836010506e-19	36.539320600297	207843_x_at	CYB5A	stable	1528
0.529697213302064	8.52937367741935	10.059217770869	8.46164989659435e-21	5.08662512730098e-19	36.5227423168135	204368_at	SLCO2A1	stable	6578
-0.419337566901198	3.50157161290322	-10.059149513615	8.46607931567241e-21	5.08662512730098e-19	36.5222270771606	226533_at	HINT3	stable	135114
0.344782027181431	6.91698732258064	10.0571636241788	8.5959631741179e-21	5.15333647527299e-19	36.5072373709931	203756_at	ARHGEF17	stable	9828
0.664194966023213	7.16616164516129	10.0529084699017	8.88096870026308e-21	5.30674277253425e-19	36.4751240489142	221814_at	ADGRA2	stable	25960
0.705561513620784	6.61538674193548	10.0505415645133	9.04354504405026e-21	5.3979893589896e-19	36.457264171193	210992_x_at	FCGR2C	stable	9103
1.34283463046485	10.181557516129	10.0446517108665	9.46105195273058e-21	5.64103615611281e-19	36.4128305410384	205242_at	CXCL13	up	10563
0.844557388297555	6.41184641935484	10.0412053412405	9.71417463685691e-21	5.76680236992564e-19	36.3868369099491	220088_at	C5AR1	stable	728
1.21941268747369	8.54469038709676	10.0391878635316	9.86546124262872e-21	5.85026131714453e-19	36.3716225397888	206211_at	SELE	up	6401
-0.622201748752181	8.21289541935485	-10.0364153823689	1.00771900340203e-20	5.96934306728125e-19	36.3507170030559	205286_at	TFAP2C	stable	7022
0.404041938781648	6.38159451612903	10.0341162777292	1.02561878484571e-20	6.06879946552375e-19	36.3333831216705	219413_at	ACBD4	stable	79777
0.771037826086958	4.93981190322581	10.0281012139398	1.07395772973676e-20	6.34110570986581e-19	36.2880426502357	228702_at	LINC-PINT	stable	378805
0.871689345721332	5.99768280645161	10.025789016296	1.09313577425247e-20	6.43349821929535e-19	36.2706173915752	206247_at	MICB	stable	4277
-0.49957733838475	9.30198180645161	-10.0203334291635	1.13974522707749e-20	6.69340174978108e-19	36.2295109091305	208093_s_at	NDEL1	stable	81565
0.945107265018944	9.13512641935484	10.0195007296608	1.14703096001312e-20	6.72896113076365e-19	36.2232377271032	220495_s_at	TXNDC15	stable	79770
-0.673690307895845	7.45149170967742	-10.0174213349532	1.16542737796305e-20	6.82224217239078e-19	36.2075736636047	223594_at	TMEM117	stable	84216
0.598713373624393	7.7966274516129	10.0125546827815	1.20963657524335e-20	7.05836496813555e-19	36.1709196756463	221249_s_at	FAM117A	stable	81558
0.741114706236095	7.24618532258065	10.0021284007454	1.31003732191098e-20	7.62793296863501e-19	36.0924229463912	1553297_a_at	CSF3R	stable	1441
0.565595976306454	7.65586583870968	9.99839974920404	1.34791741663387e-20	7.83181559558523e-19	36.0643610271962	218831_s_at	FCGRT	stable	2217
-0.823964287088822	9.18172783870967	-9.9957123633015	1.37589199460206e-20	7.96895072085465e-19	36.0441390059368	223544_at	TMEM79	stable	84283
1.53930652234049	5.5756404516129	9.99388787862082	1.39521210129166e-20	8.0722985860446e-19	36.0304117175797	211642_at	IGHV3-73	up	28409
0.652552628540503	5.488414	9.98730309704173	1.46720940729409e-20	8.45307421957896e-19	35.980878943641	236986_at	LINC00582	stable	100287814
-0.865408225389382	5.69192025806452	-9.96946951381862	1.681270794518e-20	9.63558497801588e-19	35.8468129866469	219983_at	PLAAT1	stable	57110
0.834558001082448	5.98117806451613	9.96070689610672	1.79754540490763e-20	1.02696755499817e-18	35.7809839720107	205098_at	CCR1	stable	1230
-0.581856795357508	8.5658879032258	-9.95866189571085	1.82581110380279e-20	1.04094079353929e-18	35.7656252119786	219476_at	C1orf116	stable	79098
0.750783281616455	5.77954519354839	9.95645945411122	1.85674693039731e-20	1.05747540020285e-18	35.7490858153125	214467_at	GPR65	stable	8477
-0.458587249383607	7.26975119354838	-9.95574808268149	1.86684978890143e-20	1.06212291579798e-18	35.7437441203557	213427_at	RPP40	stable	10799
-0.658093107823682	6.74610770967742	-9.9539658562896	1.8924013059333e-20	1.07554097091375e-18	35.7303622250247	210652_s_at	TTC39A	stable	22996
-0.423618245835589	8.60760648387097	-9.95168654239954	1.92558637525906e-20	1.09213106916275e-18	35.7132497265075	212186_at	ACACA	stable	31
0.848978259666848	7.78698329032258	9.94898968966079	1.96559785223116e-20	1.11366904218382e-18	35.6930050530252	225090_at	SYVN1	stable	84447
0.826088813518553	7.0531355483871	9.94288322957461	2.05927380563272e-20	1.16433087200588e-18	35.6471756325861	221024_s_at	SLC2A10	stable	81031
0.398747107462867	3.94082951612904	9.94265343543066	2.06288423980443e-20	1.16516731210028e-18	35.6454512933804	228113_at	RAB37	stable	326624
0.799562435504241	7.83318922580645	9.93389952602867	2.20520641262226e-20	1.24298619185693e-18	35.579778593283	226818_at	MPEG1	stable	219972
-0.579705050814842	8.06126158064516	-9.93303999037976	2.21969609944774e-20	1.24986492520397e-18	35.5733318759461	209608_s_at	ACAT2	stable	39
0.579049361356667	5.62210635483871	9.92504515224359	2.35908277769245e-20	1.32154560317966e-18	35.5133824928724	212974_at	DENND3	stable	22898
-0.524654408563353	3.92950858064516	-9.92072959489952	2.43790114612564e-20	1.36012495065734e-18	35.4810325755526	206465_at	ACSBG1	stable	23205
0.649301429430514	5.68481848387097	9.91190359482902	2.60733466336136e-20	1.44580144745723e-18	35.4148944578267	205865_at	ARID3A	stable	1820
-0.566381315773649	7.7907	-9.91166504621805	2.61207288919168e-20	1.4469613497118e-18	35.4131073023664	223294_at	PBDC1	stable	51260
-0.49547432016357	4.54884635483871	-9.9081183190595	2.6835379317526e-20	1.485044903022e-18	35.3865385971129	1553672_at	ENAH	stable	55740
-1.01462361958025	9.82852732258065	-9.90459921883966	2.7563654262488e-20	1.52380464792875e-18	35.3601817020324	229290_at	DAPL1	down	92196
-0.403492604486139	3.34133167741935	-9.88036714902439	3.31403122200258e-20	1.82471960788511e-18	35.1788231016031	207430_s_at	MSMB	stable	4477
-0.478800674724879	8.06135587096774	-9.87783245537044	3.37847750713131e-20	1.8583325724588e-18	35.1598661492837	218235_s_at	UTP11	stable	51118
0.698619650009022	6.97022174193549	9.87494665900801	3.45336738827045e-20	1.8940010457148e-18	35.1382863752024	202497_x_at	SLC2A3	stable	6515
-0.492283813217873	5.28799106451613	-9.87493338410706	3.45371567000943e-20	1.8940010457148e-18	35.138187114026	230349_at	XKRX	stable	402415
0.419079045643154	6.07316016129032	9.87456491852276	3.46339670932665e-20	1.89595021412745e-18	35.1354319928709	219870_at	ATF7IP2	stable	80063
0.823160684947984	7.14885119354838	9.87317137764614	3.50025487060882e-20	1.91376435050537e-18	35.1250125770854	218746_at	TAPBPL	stable	55080
0.570013922665225	6.18155058064516	9.86925721622907	3.60587877942053e-20	1.9695446779702e-18	35.0957507279236	228618_at	PEAR1	stable	375033
0.609406407480908	6.45971274193548	9.86319836766136	3.77565287040403e-20	2.05611375188586e-18	35.0504673179396	227654_at	RIPOR3	stable	140876
0.461433879968731	6.10655777419355	9.85559108755685	4.00009822996959e-20	2.17185075197207e-18	34.9936315178152	228410_at	GAB3	stable	139716
0.476372077094233	12.4304920322581	9.85530460394287	4.00880474472273e-20	2.17441864501702e-18	34.9914915764158	201893_x_at	DCN	stable	1634
-0.529346852486621	6.59549261290323	-9.85356994939957	4.06192605434626e-20	2.20104863252113e-18	34.9785349508329	228606_at	DYNLT2B	stable	255758
-0.913395776655242	8.3080640967742	-9.85019560261313	4.16727149525135e-20	2.25366537094825e-18	34.9533344021419	205363_at	BBOX1	stable	8424
0.722068263876361	7.73609303225806	9.84734297228438	4.25844279055022e-20	2.29842408265877e-18	34.9320336825895	224794_s_at	CERCAM	stable	51148
-0.466117948162848	3.09540987096774	-9.8407252210678	4.47764940143241e-20	2.40486720062197e-18	34.8826310199916	231464_at	CNTNAP3	stable	79937
-0.430272244272055	6.25316629032258	-9.84026994968179	4.4931353759924e-20	2.4108162579233e-18	34.8792329767321	236058_at	KDF1	stable	126695
0.54837820674725	6.35839548387096	9.83492209075308	4.679073168012e-20	2.50812083785349e-18	34.8393239015663	203388_at	ARRB2	stable	409
0.972510668109929	8.63345064516129	9.83234191232025	4.77149582978875e-20	2.55356414489681e-18	34.8200730431273	1554462_a_at	DNAJB9	stable	4189
-0.761325292561189	7.75663996774194	-9.83024450889874	4.84795957445992e-20	2.58849794661715e-18	34.8044261403308	221802_s_at	SHTN1	stable	57698
-0.663018437669132	6.66330967741936	-9.82807369708372	4.92838125717342e-20	2.626308433099e-18	34.7882334378706	236225_at	GGT6	stable	124975
-0.605299927235553	6.37915319354839	-9.82238558278613	5.14544734845405e-20	2.73931191603432e-18	34.7458130423798	1558292_s_at	PIGW	stable	284098
-0.626928497805041	8.23481770967742	-9.82225331820333	5.1506061089762e-20	2.73939094366025e-18	34.7448268021801	203081_at	CTNNBIP1	stable	56998
0.452085798304169	7.08751503225806	9.80305383064512	5.95662486056791e-20	3.15274408762391e-18	34.6017382367144	204904_at	GJA4	stable	2701
-0.5745048192916	4.99849593548387	-9.79645403235106	6.26167725547439e-20	3.29506452303236e-18	34.5525856302092	206149_at	CHP2	stable	63928
0.462338981297734	6.98947025806451	9.7904462129157	6.55283271779082e-20	3.43835056473333e-18	34.5078569505044	220326_s_at	ARHGEF40	stable	55701
-0.42728104335799	4.2419305483871	-9.78998259656168	6.57585175620683e-20	3.44381891542728e-18	34.5044058899374	230129_at	PSTK	stable	118672
-0.611261807084011	7.68449222580645	-9.78873504849879	6.63819338727807e-20	3.46982049186834e-18	34.4951198365052	235085_at	PRAG1	stable	157285
-0.625962732575622	4.04266735483871	-9.78407919431041	6.87607928319899e-20	3.58730567565749e-18	34.4604697415266	210683_at	NRTN	stable	4902
0.447867263816225	6.79804183870968	9.78355461946811	6.90340696351212e-20	3.59812941592017e-18	34.4565662604317	223847_s_at	ERGIC1	stable	57222
-0.60899073245535	10.8168157741936	-9.77595774691325	7.31147208884716e-20	3.79994996632812e-18	34.4000485421288	212242_at	TUBA4A	stable	7277
0.587959443141501	7.2172926451613	9.77401049259335	7.41986969647754e-20	3.85262465009411e-18	34.3855654630382	212771_at	FAM171A1	stable	221061
-0.969419326477842	7.02619929032258	-9.77091457847684	7.59550448817342e-20	3.92889506046246e-18	34.3625421336604	226908_at	LRIG3	stable	121227
-0.582442738589212	7.44730774193548	-9.7683773855641	7.7425158142912e-20	4.00115361196949e-18	34.3436767012312	204203_at	CEBPG	stable	1054
0.708749837633052	7.86580758064517	9.76474111326028	7.95815033027535e-20	4.10728299963797e-18	34.3166435081872	219134_at	ADGRL4	stable	64123
-0.82877415839798	6.82283058064516	-9.76453715702375	7.97042023340811e-20	4.10728299963797e-18	34.3151273904746	218859_s_at	ESF1	stable	51575
-0.661586230079982	6.53703716129032	-9.76114815059137	8.17707256741248e-20	4.2058461206329e-18	34.2899375054938	204180_s_at	ZBTB43	stable	23099
-0.558097293884179	9.42973870967742	-9.75587971939052	8.50893992177877e-20	4.36832197392727e-18	34.2507873500556	225049_at	BLOC1S2	stable	282991
-0.643393354380901	7.46759674193548	-9.74817058515332	9.0187974774888e-20	4.59983910523974e-18	34.1935202404544	228587_at	FAM83G	stable	644815
0.835642181730712	7.225436	9.74420789143204	9.29256725155401e-20	4.73064352401039e-18	34.1640927793425	219304_s_at	PDGFD	stable	80310
1.03950291178063	9.29403316129033	9.74068733973473	9.54270438013169e-20	4.84895317828717e-18	34.1379540281618	223299_at	SEC11C	up	90701
0.722556127848939	4.52980274193549	9.72717419584983	1.05664711788159e-19	5.35423365803299e-18	34.0376705334392	205544_s_at	CR2	stable	1380
0.675152848036564	8.50942964516129	9.72685597366758	1.05918504315953e-19	5.36212428099513e-18	34.0353098377369	204079_at	TPST2	stable	8459
0.546634905887306	6.48000919354839	9.72560260532104	1.06924006913145e-19	5.40802042365975e-18	34.0260122628911	226074_at	PPM1M	stable	132160
1.05028832641771	8.77780780645161	9.72323300525084	1.08850965121923e-19	5.50039419412306e-18	34.0084361382133	209457_at	DUSP5	up	1847
0.615872584641291	6.13965706451612	9.72207845773746	1.09802297455115e-19	5.54334313329491e-18	33.9998732920032	219761_at	CLEC1A	stable	51267
-0.506247549461785	7.53810451612903	-9.72117246641312	1.10554600019794e-19	5.57617412922717e-18	33.9931542715823	229740_at	SMIM5	stable	643008
-0.2687567749113	3.44974777419355	-9.7196982496323	1.11789691262826e-19	5.6332731518848e-18	33.9822218828578	1552489_s_at	MPP4	stable	58538
0.503963118046786	9.67705358064516	9.70529317374785	1.24602869685669e-19	6.24441970674973e-18	33.8754441142907	201060_x_at	STOM	stable	2040
-0.490217165193338	6.06667206451613	-9.7038984255487	1.25918359737719e-19	6.29879809575459e-18	33.865109998265	220412_x_at	KCNK7	stable	10089
0.831070176799569	6.79702525806451	9.70199393013696	1.27736927704652e-19	6.37227784876994e-18	33.8510002848652	223253_at	EPDR1	stable	54749
0.831170546635398	6.60602154838709	9.69547596885289	1.34160425785488e-19	6.66232632136379e-18	33.8027222337918	226834_at	CLMP	stable	79827
0.641048585603465	6.69421183870968	9.69487688745971	1.347666778097e-19	6.6863594457762e-18	33.7982857494079	219478_at	WFDC1	stable	58189
-0.644251928558543	6.16425651612903	-9.69141952277416	1.38318949141548e-19	6.85638127317694e-18	33.7726851620216	1555461_at	TXNL4A	stable	10907
1.24603023152324	7.13767961290323	9.68787385541424	1.42058512039774e-19	7.03537060305675e-18	33.7464357766527	229147_at	RASSF6	up	166824
0.553714154188467	6.87884041935484	9.6796207769476	1.51156200117891e-19	7.44546418148262e-18	33.6853561854599	203835_at	LRRC32	stable	2615
-1.17475059294005	6.59179035483871	-9.67479968914563	1.56735928345442e-19	7.69258247961135e-18	33.6496890091601	215465_at	ABCA12	down	26154
-0.776994511395756	7.25946493548387	-9.67104974985978	1.61216934769192e-19	7.88420027594417e-18	33.6219529206288	1556194_a_at	HSPA4L	stable	22824
0.572453786758074	7.19552187096774	9.66889516094311	1.63848868028693e-19	8.00575233196495e-18	33.6060192959483	219315_s_at	TMEM204	stable	79652
0.697604816284805	6.75426293548387	9.66760195543297	1.6544902136359e-19	8.07671896701276e-18	33.5964566884063	209447_at	SYNE1	stable	23345
0.66096092669433	8.73572048387097	9.66621343445497	1.67184389719446e-19	8.14688637068689e-18	33.5861900317908	200755_s_at	CALU	stable	813
0.931470428769018	6.24863980645162	9.66230746336436	1.72163580053185e-19	8.3671499905848e-18	33.5573137001628	238452_at	FCRLB	stable	127943
0.56989237777377	7.5354814516129	9.65967353242181	1.75604057841158e-19	8.51921194539957e-18	33.5378449185029	203823_at	RGS3	stable	5998
-0.866456674484335	6.91737270967742	-9.65684488817631	1.79374916672916e-19	8.69443578820183e-18	33.5169400704928	1553505_at	A2ML1	stable	144568
0.456890864754345	5.95599261290323	9.65110444095103	1.87276375795432e-19	9.05334734448739e-18	33.4745258736318	204689_at	HHEX	stable	3087
0.756227455649769	5.10109948387097	9.65064791633992	1.87919396396045e-19	9.07640724200865e-18	33.4711533496185	219584_at	PLA1A	stable	51365
0.668861141980877	5.93465603225806	9.64527916180295	1.95647826929306e-19	9.4330202269487e-18	33.4314986964318	1552667_a_at	SH2D3C	stable	10044
-0.46045146430934	6.97551032258064	-9.63895389953566	2.05158914265762e-19	9.87417573721877e-18	33.3847942762409	224327_s_at	DGAT2	stable	84649
-0.421504780804619	4.41552967741935	-9.63418212016566	2.12636575638454e-19	1.02160850378141e-17	33.3495713309168	1554415_at	TAF5L	stable	27097
0.701378581393951	7.38976151612903	9.63330478365477	2.14040571430075e-19	1.02745111878309e-17	33.3430962803128	219559_at	SLC17A9	stable	63910
-0.992412790306093	7.21957416129032	-9.63056897333211	2.18478036094211e-19	1.04783215995184e-17	33.322907076001	204753_s_at	HLF	stable	3131
-0.801418132178726	7.79681232258065	-9.62586512488623	2.26322174312507e-19	1.08355209111526e-17	33.2882017277145	1552487_a_at	BNC1	stable	646
0.811921409585665	6.00908283870968	9.62548730831902	2.2696421952271e-19	1.08567530204761e-17	33.2854145640066	214084_x_at	NCF1	stable	653361
0.841452627337784	6.21814793548387	9.62257102964455	2.31981244628812e-19	1.10870406906297e-17	33.2639030715156	1558662_s_at	BANK1	stable	55024
0.595820194238981	6.42631577419355	9.61889427280286	2.38463738778475e-19	1.13275455410192e-17	33.2367870226867	206296_x_at	MAP4K1	stable	11184
0.85109232665825	5.5143270967742	9.61461428831841	2.4623659114844e-19	1.1666365356188e-17	33.2052291999236	201313_at	ENO2	stable	2026
-0.81274140597751	9.17035141935485	-9.60980135368965	2.55278112127584e-19	1.20842690740915e-17	33.1697507836763	225615_at	IFFO2	stable	126917
0.780557194058573	6.38935780645161	9.60821101884691	2.58337545793197e-19	1.22185167095528e-17	33.1580297773846	209949_at	NCF2	stable	4688
-0.316736613747069	11.985265	-9.60696358447388	2.60762768785173e-19	1.2322562129066e-17	33.1488367305763	200703_at	DYNLL1	stable	8655
0.670098452101751	6.72446141935484	9.59741003010235	2.80101421020224e-19	1.32021941330007e-17	33.0784525472904	224807_at	GRAMD1A	stable	57655
-0.616866040651874	7.5916748064516	-9.58742867417897	3.01827661129847e-19	1.41651737101068e-17	33.0049569893139	219528_s_at	BCL11B	stable	64919
0.668935749594082	6.8336649032258	9.58409971007478	3.09439449222509e-19	1.44975166120314e-17	32.9804540705699	217231_s_at	MAST1	stable	22983
-0.561118043177582	8.56450916129032	-9.58063225977753	3.1757053667652e-19	1.4840315463922e-17	32.9549367133445	201326_at	CCT6A	stable	908
0.519449165914968	7.92548780645162	9.57668704485047	3.27080170368823e-19	1.5258624842078e-17	32.9259095076724	202767_at	ACP2	stable	53
-0.787705488002887	5.92703729032258	-9.57163324498571	3.39675991736853e-19	1.58192375197721e-17	32.8887352628458	206020_at	SOCS6	stable	9306
-0.47539194960611	8.90940138709677	-9.57084725197942	3.41677759214489e-19	1.58854009226634e-17	32.8829546875089	201876_at	PON2	stable	5445
0.886113313488485	5.71841874193548	9.56764976802418	3.49942543284362e-19	1.62558271487447e-17	32.8594414844852	1555526_a_at	SEPTIN6	stable	23157
-0.48814726742438	6.82169196774193	-9.5674085148768	3.50574120460471e-19	1.62713412870766e-17	32.8576675641018	204347_at	AK4	stable	205
0.756467779782309	6.6269225483871	9.56643125890692	3.53144076763827e-19	1.63767195903836e-17	32.8504821056886	215785_s_at	CYFIP2	stable	26999
1.29486114679175	10.0837328709677	9.56547938861491	3.55665251310701e-19	1.64657050088167e-17	32.843483682709	201650_at	KRT19	up	3880
-0.726871813097602	7.83586187096774	-9.56016832639037	3.70063901370781e-19	1.7103333734106e-17	32.8044421633452	231867_at	TENM2	stable	57451
-0.542170862348909	8.60525022580645	-9.5504743225617	3.97852787728101e-19	1.82794967807008e-17	32.7332120615298	220933_s_at	TUT7	stable	79670
-0.944589066089364	6.82404832258065	-9.54950870356008	4.00731782239381e-19	1.83963141846668e-17	32.7261189854054	215239_x_at	ZNF273	stable	10793
0.683021546094174	7.05127938709677	9.54600254344655	4.11360348687144e-19	1.88525792661103e-17	32.7003673205341	234381_at	IGLV4-3	stable	28786
0.687319589873114	6.75325787096774	9.53932797450459	4.3237290973451e-19	1.97493641100538e-17	32.651358879122	1560754_at	CMTM7	stable	112616
-0.540257375067654	3.37242867741935	-9.53175320729625	4.57512438437069e-19	2.08280537648183e-17	32.595763270197	216775_at	USP53	stable	54532
0.771795325635939	7.56977558064516	9.53007603336508	4.63271988546771e-19	2.10377042971717e-17	32.5834567696392	223058_at	FAM107B	stable	83641
0.579095523483072	6.04216238709678	9.52992755750814	4.63785320827825e-19	2.10435372749057e-17	32.5823673639042	219562_at	RAB26	stable	25837
-0.518971737326357	6.38471393548387	-9.52969793545185	4.64580315468632e-19	2.10621299736712e-17	32.5806825857378	204726_at	CDH13	stable	1012
-1.24195566841061	9.2058274516129	-9.52824733593377	4.69633919452923e-19	2.12735994582341e-17	32.570039788318	204750_s_at	DSC2	down	1824
0.507617188646342	7.13332635483871	9.51814894979309	5.06359275827271e-19	2.27861674122272e-17	32.4959741537484	201389_at	ITGA5	stable	3678
-0.599414120512359	7.10220777419355	-9.51242429930446	5.28429999222671e-19	2.37597945785358e-17	32.4540062892817	208740_at	SAP18	stable	10284
0.576655415238439	6.69910322580645	9.50038084516958	5.78027700976892e-19	2.58834271506237e-17	32.3657598093943	210314_x_at	TNFSF13	stable	8741
0.854194924529437	7.54007129032258	9.49963359505834	5.81252966354208e-19	2.60065515019774e-17	32.3602864676407	218232_at	C1QA	stable	712
-0.605139886343136	4.24453732258065	-9.49376635223613	6.07205566130698e-19	2.71350946557755e-17	32.3173191827895	232298_at	MBNL1-AS1	stable	401093
1.03111406639004	6.46497803225806	9.48618526150823	6.42448742053265e-19	2.86274531147207e-17	32.2618224844334	223423_at	GPR160	up	26996
0.597493923867942	6.03758464516129	9.48077402837056	6.68839168086305e-19	2.96583791687906e-17	32.2222248937378	206219_s_at	VAV1	stable	7409
-0.57135990979614	8.02344722580645	-9.47439593755461	7.01329225866451e-19	3.09235285679421e-17	32.175568073349	218487_at	ALAD	stable	210
0.791153612965304	9.80425958064517	9.47250514882422	7.1125850661163e-19	3.13360667598637e-17	32.1617399428541	200974_at	ACTA2	stable	59
0.582603195622106	7.36888729032257	9.46593499071641	7.46858102270463e-19	3.28383141104987e-17	32.1137014059237	232645_at	ANXA2R-AS1	stable	153684
0.492959219435927	8.55036980645161	9.46547817115976	7.49398067360069e-19	3.29103127171982e-17	32.1103619931026	202027_at	TMEM184B	stable	25829
0.514484863792171	6.66412483870967	9.4621938942893	7.67913108478776e-19	3.36963476774295e-17	32.0863560918593	218627_at	DRAM1	stable	55332
-0.550259626556018	8.71717751612903	-9.45983746781967	7.81476437459954e-19	3.42365578670857e-17	32.0691349878385	214435_x_at	RALA	stable	5898
0.542424558301763	6.4143484516129	9.45954973125807	7.831488205337e-19	3.42823552943795e-17	32.067032329181	219572_at	CADPS2	stable	93664
0.415675122977932	6.90677316129032	9.45785909910032	7.93047105655306e-19	3.46878804013631e-17	32.0546786057364	218950_at	ARAP3	stable	64411
0.530638641529859	7.33381396774194	9.45378275179224	8.17426754577853e-19	3.56686415056218e-17	32.0248970702388	218573_at	MAGEH1	stable	28986
-0.775276785735763	9.70559409677419	-9.4359650834898	9.33020618107763e-19	4.04222680626323e-17	31.8948053296332	207030_s_at	CSRP2	stable	1466
-0.566508208551326	7.35113903225807	-9.42897708965826	9.82661704004529e-19	4.2539215096158e-17	31.8438210008035	219038_at	MORC4	stable	79710
0.722588578387157	7.16771912903226	9.4277638706551	9.91543279928739e-19	4.28558330672758e-17	31.8349714923077	202910_s_at	ADGRE5	stable	976
0.543406177160383	5.04181187096774	9.42403005280967	1.01938021878262e-18	4.39894344608837e-17	31.8077400820584	206060_s_at	PTPN22	stable	26191
0.642852561789646	7.23857080645161	9.42378200516702	1.02125673435472e-18	4.40122009315668e-17	31.8059312367542	227923_at	SHANK3	stable	85358
0.758982810752301	8.61020270967741	9.42374753858754	1.02151775001661e-18	4.40122009315668e-17	31.8056798971591	217478_s_at	HLA-DMA	stable	3108
0.455479382404234	6.84770080645162	9.42112874032699	1.04154475540906e-18	4.48044527946423e-17	31.7865843995713	212607_at	AKT3	stable	10000
0.775409114198089	8.01534109677419	9.42099867026475	1.04254954699025e-18	4.48124186176824e-17	31.7856360438515	208926_at	NEU1	stable	4758
0.753352460761322	6.37938687096774	9.42064265452529	1.04530469179528e-18	4.48955491154019e-17	31.7830403293402	228055_at	NAPSB	stable	256236
-0.598144915509051	6.11271129032258	-9.41794470145509	1.06641987204282e-18	4.57664886216181e-17	31.7633712878538	212850_s_at	LRP4	stable	4038
-0.550525189127427	7.6364699032258	-9.41622701969781	1.08008303945633e-18	4.63165021037452e-17	31.7508503975317	220780_at	PLA2G3	stable	50487
-0.751004371279091	8.36229770967741	-9.4109189932756	1.12341272589417e-18	4.80614951394866e-17	31.712165990704	220013_at	EPHX3	stable	79852
-0.474999736604727	6.65287296774194	-9.40770011313246	1.15052421703391e-18	4.91828862911097e-17	31.6887129702019	202968_s_at	DYRK2	stable	8445
0.545045377954178	9.343221	9.40758076137708	1.15154186134254e-18	4.91879306788307e-17	31.6878434490935	1598_g_at	GAS6	stable	2621
-0.619634090444405	6.82903287096774	-9.40461394347939	1.17712727376815e-18	5.02023663754084e-17	31.6662310612642	226952_at	EAF1	stable	85403
0.580239334295509	6.16637841935484	9.40381112185423	1.18414713887842e-18	5.04623887904738e-17	31.6603833931872	205080_at	RARB	stable	5915
-0.626626652234051	8.16649193548387	-9.40154884134722	1.20415274382307e-18	5.12749620471391e-17	31.6439066684683	1554252_a_at	CERS3	stable	204219
1.03293238679416	8.07475206451613	9.40064467984599	1.21224183107748e-18	5.15792389993472e-17	31.6373220606275	201235_s_at	BTG2	up	7832
-0.424722024775994	3.58141693548387	-9.39786966780716	1.23740672015479e-18	5.25681526219604e-17	31.6171150689628	1559044_at	EXOSC1	stable	51013
0.880448970473271	5.70051183870968	9.38991368597992	1.31246436863148e-18	5.55410134326052e-17	31.5591998058638	205214_at	STK17B	stable	9262
1.08582596067112	8.40682516129033	9.38529700388294	1.35807209352029e-18	5.72053865279058e-17	31.5256053297954	202557_at	HSPA13	up	6782
0.479965008719708	6.55355829032259	9.37590622244353	1.45575122001405e-18	6.12255368878986e-17	31.4572992181043	205153_s_at	CD40	stable	958
-0.276442290576703	3.61570435483871	-9.37504532809463	1.46504730204665e-18	6.15218596308762e-17	31.4510391979191	207987_s_at	GNRH1	stable	2796
1.36285348186903	7.16570693548387	9.36892563429883	1.5328481212581e-18	6.41040145884268e-17	31.4065488699981	215777_at	IGLV4-60	up	28785
0.757287367249986	5.05555087096774	9.36886175350472	1.53357203624439e-18	6.41040145884268e-17	31.4060845402797	234980_at	TLCD4	stable	148534
0.423844918515847	6.62661596774194	9.36569370779715	1.56990199743926e-18	6.54724574446921e-17	31.3830592079716	223392_s_at	TSHZ3	stable	57616
0.584534498165856	6.2675865483871	9.36198560867115	1.61351102412032e-18	6.70864754705541e-17	31.3561142804569	204735_at	PDE4A	stable	5141
-0.569742543147514	4.45001532258064	-9.3400274172136	1.89751068153673e-18	7.83583055234296e-17	31.1966769119853	1559658_at	KATNBL1	stable	79768
0.787331761380722	7.99945593548387	9.33915325637514	1.90978953476737e-18	7.8805843632759e-17	31.1903339990458	225282_at	SMAP2	stable	64744
0.624049862890132	8.77304235483871	9.33871861111275	1.9159240664034e-18	7.89993577153893e-17	31.1871803355697	203305_at	F13A1	stable	2162
-0.378968149618138	6.96907470967742	-9.33834478398039	1.9212158537628e-18	7.90982506057841e-17	31.1844680169122	228954_at	LYSMD4	stable	145748
0.746919110589935	9.34368067741935	9.33736919584354	1.93509439516146e-18	7.96096960537643e-17	31.1773898815354	200825_s_at	HYOU1	stable	10525
0.547648257261412	8.4587923548387	9.33552689644567	1.96157444363839e-18	8.06384080495706e-17	31.1640246670877	201095_at	DAP	stable	1611
1.45344799085935	7.2042801935484	9.3309174066859	2.02941383883704e-18	8.31147577815845e-17	31.1305909507712	203980_at	FABP4	up	2167
-0.586612639364965	7.45774380645161	-9.3290814857546	2.05707734129321e-18	8.4176554493261e-17	31.1172771555005	213927_at	MAP3K9	stable	4293
-0.440602884719466	9.1051763548387	-9.32866633335916	2.06338450320407e-18	8.43165528495385e-17	31.1142667421445	201573_s_at	ETF1	stable	2107
-0.470181861206327	4.17646441935484	-9.32829374279984	2.06906138285338e-18	8.44853854425006e-17	31.1115650231934	1556381_at	NAA15	stable	80155
0.550981948403393	7.74656316129033	9.32602229017674	2.10400650511126e-18	8.57202352212801e-17	31.0950956316225	202185_at	PLOD3	stable	8985
0.728085215587228	4.9567014516129	9.32411395471654	2.13381741963645e-18	8.68700427540006e-17	31.0812607925316	219734_at	SIDT1	stable	54847
-0.379889187563895	4.12052838709677	-9.31988118939727	2.20144306807844e-18	8.93570154025158e-17	31.0505802182176	1559976_at	GPRC5D-AS1	stable	100506314
-0.412821418004692	10.1877311612903	-9.31542784821889	2.27488883589697e-18	9.21329978538272e-17	31.0183092589654	203786_s_at	TPD52L1	stable	7164
0.597114488544111	7.40516183870968	9.31457474436903	2.28923342547334e-18	9.25822651717148e-17	31.0121282626596	234973_at	SLC38A5	stable	92745
-0.646366319682484	6.18962622580645	-9.31399393887094	2.29905073771243e-18	9.28364838142001e-17	31.0079203321446	220225_at	IRX4	stable	50805
-0.566558460520778	7.45488851612903	-9.31352425153731	2.30702036476952e-18	9.30895486669915e-17	31.0045175593089	1555495_a_at	CWC27	stable	10283
0.424152847435205	7.9954570967742	9.30867023809618	2.39100534709895e-18	9.6373964369601e-17	30.969357025463	225793_at	LIX1L	stable	128077
0.583784468699261	9.77663925806452	9.30542394463381	2.44885878470304e-18	9.83771888711525e-17	30.9458479119964	202391_at	BASP1	stable	10409
-0.555373753081966	12.4942827096774	-9.29837125574564	2.5793769801728e-18	1.03468405275824e-16	30.8947893879304	230835_at	KRTDAP	stable	388533
0.606922067472488	7.05507948387097	9.29807129285727	2.58507858107067e-18	1.03621093416451e-16	30.8926182639181	1554050_at	SMPDL3B	stable	27293
0.907915868061822	8.01004977419355	9.29435733685633	2.65671661840972e-18	1.06414638176961e-16	30.8657400024829	204619_s_at	VCAN	stable	1462
0.549440197245776	5.05843051612903	9.27955720212406	2.96228951641836e-18	1.18048964511788e-16	30.7586899885525	219993_at	SOX17	stable	64321
-0.690856248120754	5.88052338709677	-9.27723466244583	3.013308765542e-18	1.1982011400437e-16	30.741899677966	219232_s_at	EGLN3	stable	112399
-1.12455553130074	5.96548267741936	-9.27645182100677	3.0307011135628e-18	1.20424115831429e-16	30.7362408245235	205809_s_at	WASL	down	8976
-0.4345639509291	6.83186722580645	-9.27315824206712	3.10497180251234e-18	1.23106840683366e-16	30.7124357832714	204305_at	MIPEP	stable	4285
-0.505804416982381	5.69365887096774	-9.2686211415886	3.2102491752141e-18	1.27004611906535e-16	30.6796507309858	228538_at	ZNF662	stable	389114
0.518002870888208	6.51208922580645	9.26072624658746	3.40194811443622e-18	1.33814038242302e-16	30.6226238637	205484_at	SIT1	stable	27240
0.725233015815746	7.10257380645161	9.2604450738042	3.40898084586323e-18	1.33994268689843e-16	30.620593385885	212950_at	ADGRF5	stable	221395
-0.780807507968009	6.70377629032258	-9.25664237970208	3.50552286749165e-18	1.37591143417161e-16	30.5931358049196	232158_x_at	NIPAL1	stable	152519
0.417009594683987	5.85812596774194	9.2564809244698	3.50968133932387e-18	1.3765554320483e-16	30.5919701487025	223657_at	FAM167B	stable	84734
0.661547025678035	7.33923583870968	9.2557138308313	3.52950570046166e-18	1.38333852453578e-16	30.5864321297841	206481_s_at	LDB2	stable	9079
0.797191115521078	5.04144948387097	9.25260736324049	3.61092970445491e-18	1.41423769048046e-16	30.5640076939498	220169_at	TMEM156	stable	80008
0.704175533104818	5.63744664516129	9.25156653666219	3.6386255190756e-18	1.42406478350364e-16	30.5564953049999	207610_s_at	ADGRE2	stable	30817
-0.633303127067173	4.85236064516129	-9.2490367337172	3.70682377073737e-18	1.44764706903618e-16	30.5382379019831	1553787_at	KCNJ5-AS1	stable	219833
-0.369660384268447	7.4659736451613	-9.24740088549326	3.75159631450559e-18	1.46095818016804e-16	30.5264336081131	218099_at	TEX2	stable	55852
0.545304768777438	5.60639903225807	9.24700154202886	3.76260740204811e-18	1.4642032719358e-16	30.5235521218173	203922_s_at	CYBB	stable	1536
0.610144194479525	7.56861964516129	9.24339254447825	3.86358343703244e-18	1.50029420752663e-16	30.4975143804854	208916_at	SLC1A5	stable	6510
-0.541860075169885	9.83443125806451	-9.2387100624	3.99861021512123e-18	1.54832870759032e-16	30.4637403723443	202053_s_at	ALDH3A2	stable	224
0.416333338144207	10.1171245806452	9.23671451269757	4.05756792502587e-18	1.57004618754982e-16	30.4493497304712	1555575_a_at	KDELR1	stable	10945
0.908718117746107	7.31254780645161	9.23384054355322	4.14399637267356e-18	1.60009181974525e-16	30.4286275776854	219874_at	SLC12A8	stable	84561
0.67476759757051	5.02635941935484	9.22760103188867	4.33797236644932e-18	1.67144918347862e-16	30.3836514662992	205306_x_at	KMO	stable	8564
0.631011599615131	6.38471164516129	9.21799786183082	4.65425437331541e-18	1.78701796250716e-16	30.3144628808809	207838_x_at	PBXIP1	stable	57326
0.488780852125805	5.65586841935484	9.20666150745973	5.0571638279776e-18	1.93086894060528e-16	30.2328397718211	229168_at	COL23A1	stable	91522
-0.302244186060497	6.76099183870968	-9.20450063980626	5.13780011514187e-18	1.95755554909674e-16	30.2172877451839	219299_at	TRMT12	stable	55039
0.428247055745987	6.55148841935484	9.20256396583322	5.21115316679783e-18	1.98136160914236e-16	30.2033510321813	226244_at	CLEC14A	stable	161198
0.456355999158098	6.23446158064516	9.1999028104263	5.31364352581374e-18	2.0175240262074e-16	30.184203520207	210401_at	P2RX1	stable	5023
-0.472944719465993	7.14483883870967	-9.19644453423991	5.44982625780462e-18	2.06779493855286e-16	30.1593252845388	219517_at	ELL3	stable	80237
0.706925804919118	8.03285577419355	9.19538617214089	5.49219094536601e-18	2.0824239940214e-16	30.1517126764914	226722_at	FAM20C	stable	56975
-0.922310630224309	8.81787409677419	-9.19299983989115	5.58891459011509e-18	2.1117754334108e-16	30.1345500491259	206605_at	ENDOU	stable	8909
-0.754202528714897	7.44818951612904	-9.18933815664789	5.74062593143225e-18	2.16312007443872e-16	30.1082199648641	1554062_at	XG	stable	7499
-0.628061407781587	5.83295435483871	-9.18921713595882	5.74570919631152e-18	2.16354442361111e-16	30.1073498428254	1557432_at	RASAL2	stable	9462
-1.62564150099225	5.83493135483871	-9.18856297981653	5.77326327530161e-18	2.17242374106755e-16	30.1026466635785	206177_s_at	ARG1	down	383
-0.426898636117627	5.66877812903226	-9.18419943164348	5.96044540651972e-18	2.2351670274449e-16	30.0712789924031	231540_at	LOC100130691	stable	100130691
-0.657128255457334	8.58191664516129	-9.18366455481262	5.98380010295161e-18	2.24189575814526e-16	30.0674345774502	1557820_at	AFG3L2	stable	10939
0.589086200012027	13.3973854193548	9.17488095159192	6.38056761879106e-18	2.38290665681285e-16	30.0043209066087	229152_at	FDCSP	stable	260436
0.402566011786638	6.05981029032258	9.17443061141741	6.40159885231298e-18	2.3891291279878e-16	30.0010859629902	232019_at	ZKSCAN2	stable	342357
0.564123127067173	6.82948748387096	9.17418989051497	6.41286888573339e-18	2.39086424102067e-16	29.9993568216768	205291_at	IL2RB	stable	3560
-0.644158832762043	10.7807910645161	-9.1728214092775	6.47731313622066e-18	2.41080391914816e-16	29.9895272684165	224650_at	MAL2	stable	114569
-0.728969275362319	4.6581544516129	-9.17206695731409	6.51311586419589e-18	2.4224803392851e-16	29.9841085345156	207147_at	DLX2	stable	1746
0.668841497985448	6.9225823548387	9.16953598791042	6.63466337571407e-18	2.46433573415195e-16	29.9659321001395	218282_at	EDEM2	stable	55741
-0.523551488363703	7.56030354838709	-9.15924346639712	7.15256287096933e-18	2.64412694367984e-16	29.8920447710014	218780_at	HOOK2	stable	29911
-0.744834221540683	5.71444667741935	-9.15294216525525	7.48921473251628e-18	2.75553711642213e-16	29.8468328035423	220402_at	TP53AIP1	stable	63970
-0.9205632647784	6.78550267741935	-9.1518549563168	7.54886875093051e-18	2.77561801585155e-16	29.8390338585839	224428_s_at	CDCA7	stable	83879
-0.599486901196706	6.71715090322581	-9.14686764429597	7.82861253368461e-18	2.87460973995437e-16	29.8032648571157	218705_s_at	SNX24	stable	28966
-0.464028742558182	6.32055116129032	-9.14417103858778	7.98412529527896e-18	2.92974530549918e-16	29.7839294548862	226614_s_at	FAM167A	stable	83648
0.459135101930363	7.1135396451613	9.14221035319154	8.09911748041361e-18	2.96795742789286e-16	29.769872855097	227983_at	RILPL2	stable	196383
0.62987361476938	6.91649825806452	9.14187887416372	8.11872004050572e-18	2.97115808711279e-16	29.7674965773079	227168_at	MIAT	stable	440823
0.429671674785014	7.59667232258064	9.13632905910344	8.45399365222132e-18	3.08148068623467e-16	29.7277188901797	203674_at	HELZ	stable	9931
-0.425488696253533	7.24123525806452	-9.13482013090868	8.54750077589343e-18	3.11348837389722e-16	29.7169062101977	205774_at	F12	stable	2161
0.46876540922485	6.3392545483871	9.1300054137445	8.8527765385487e-18	3.21793240915589e-16	29.6824117573739	204375_at	CLSTN3	stable	9746
1.02627895062842	8.82974332258065	9.12965933963435	8.87513120262312e-18	3.22209693561367e-16	29.6799327539643	205067_at	IL1B	up	3553
0.485494116302846	7.02551658064516	9.12882176033777	8.92946660645315e-18	3.23967210821384e-16	29.673933216387	1552256_a_at	SCARB1	stable	949
-0.510161714474713	3.61494403225806	-9.12447043551997	9.21709855432553e-18	3.33959485392809e-16	29.6427699885423	239697_x_at	CFAP20DC	stable	200844
0.991324901076435	5.90598748387097	9.12087210095596	9.4618821223968e-18	3.42374854428885e-16	29.6170059611821	206121_at	AMPD1	stable	270
0.482576215046005	5.86642974193548	9.11708635154958	9.72637534339219e-18	3.51248065984127e-16	29.5899063540168	205447_s_at	MAP3K12	stable	7786
0.706765375548742	6.96617409677419	9.11624022223125	9.78648574293443e-18	3.52952577833074e-16	29.5838503740602	204114_at	NID2	stable	22795
0.59671801912322	6.45092535483871	9.11491297236649	9.88151866742325e-18	3.55676124517028e-16	29.5743515336524	221080_s_at	DENND1C	stable	79958
-0.716798880870768	5.6461760967742	-9.10385184967054	1.07099414123073e-17	3.82973215642838e-16	29.4952204397486	1563088_a_at	AATBC	stable	284837
0.743302902760239	7.60183719354839	9.10260629030642	1.08074375724412e-17	3.85954702333915e-16	29.4863131953286	228528_at	MIR29B2CHG	stable	100128537
0.842916187383488	9.79508167741936	9.10131840736807	1.0909172068616e-17	3.88825934062307e-16	29.477104025155	202887_s_at	DDIT4	stable	54541
-0.739202499849661	7.44749474193548	-9.09629555028109	1.13151001715949e-17	4.02506897776157e-16	29.4411946276422	213358_at	MTCL1	stable	23255
0.483155987732276	6.3331909032258	9.09183187338617	1.16883855888304e-17	4.14437407308236e-16	29.4092925156704	204411_at	KIF21B	stable	23046
0.819908170064347	6.13978045161291	9.08972717158789	1.18686073243101e-17	4.20282451720631e-16	29.3942532463061	221586_s_at	E2F5	stable	1875
0.994440677731676	5.07840409677419	9.08953225520922	1.18854364040995e-17	4.20347616896034e-16	29.3928605616463	205413_at	MPPED2	stable	744
-0.775091988694451	5.98191993548387	-9.0866187009984	1.21398311868877e-17	4.29053180441555e-16	29.3720451653453	226649_at	PANK1	stable	53354
0.753282428889291	5.88324706451612	9.08607721148599	1.21877024148361e-17	4.30466814942612e-16	29.3681770095522	227726_at	RNF166	stable	115992
0.633305427866979	5.86937012903226	9.08551312697168	1.22377702470344e-17	4.31677476294584e-16	29.3641475868816	1555355_a_at	ETS1	stable	2113
-0.642124465091107	5.17632783870968	-9.08485970814898	1.22960223361413e-17	4.33452624905562e-16	29.359480203426	235377_at	MLIP	stable	90523
0.436127651692826	7.87319219354838	9.0839806389475	1.23748250522584e-17	4.35949458590355e-16	29.3532013008002	1555041_a_at	NAGA	stable	4668
-0.491510998857419	5.77675838709678	-9.08056521086846	1.26857764583714e-17	4.46328718057567e-16	29.3288093512279	1554564_a_at	SPPL3	stable	121665
1.02406478561549	8.3149044516129	9.08030208776215	1.27100509562383e-17	4.46616175438869e-16	29.3269304258619	209101_at	CCN2	up	1490
-0.329616317277046	4.81963496774194	-9.07730497032328	1.29898221768427e-17	4.55852713426748e-16	29.3055306495852	214758_at	DCAF4	stable	26094
-0.593150587527813	7.35762006451613	-9.07353162598485	1.33507491608126e-17	4.67918083568864e-16	29.2785943295594	1554003_at	ARHGEF28	stable	64283
-0.422546911419809	4.4103625483871	-9.06092253018714	1.4630493875378e-17	5.10480059116971e-16	29.1886303142125	229347_at	MIR4458HG	stable	100505738
0.757312063864335	7.30245383870968	9.05999093643024	1.47297319138019e-17	5.13287503114799e-16	29.1819864062752	1555349_a_at	ITGB2	stable	3689
0.59497111552108	7.29160974193549	9.05773267414948	1.49730717088504e-17	5.21434838013628e-16	29.1658826528588	218130_at	CYBC1	stable	79415
0.795240962174515	6.84494948387096	9.05638111873846	1.5120611190846e-17	5.25902936933529e-16	29.1562457733277	1555852_at	PSMB8-AS1	stable	100507463
-0.449586713572676	4.03361664516129	-9.0539771138306	1.53866096094011e-17	5.34814291413863e-16	29.1391067638814	1558802_at	TM2D1	stable	83941
-0.782679367971617	8.4417045483871	-9.05361003136912	1.54276328236108e-17	5.35899507389402e-16	29.1364899341274	226003_at	KIF21A	stable	55605
-0.84844499428709	7.24573519354838	-9.05339212602294	1.54520360570698e-17	5.36406394552566e-16	29.1349365760397	213805_at	ABHD5	stable	51099
-1.09004490167779	8.05493538709677	-9.05004954080416	1.58312043433631e-17	5.49220239513565e-16	29.1111113709098	207114_at	LY6G6C	down	80740
0.517787310120874	5.5685213548387	9.04981178129744	1.58585234927053e-17	5.49819132507079e-16	29.1094168683818	203920_at	NR1H3	stable	10062
-0.302086292621325	6.52222922580645	-9.04389678378028	1.65534216221386e-17	5.72097551953494e-16	29.0672692339812	219548_at	ZNF16	stable	7564
0.651821714474715	6.71029519354839	9.03901468238924	1.71496511939207e-17	5.92329235014286e-16	29.0324936110019	203817_at	GUCY1B1	stable	2983
-0.530834265439895	6.10822322580645	-9.03767175569288	1.73173581366927e-17	5.97744037956864e-16	29.0229297430954	227272_at	CCDC9B	stable	388115
0.550210540621807	4.47046490322581	9.03746327092647	1.73435394647793e-17	5.98270044313444e-16	29.02144505943	219429_at	FA2H	stable	79152
-0.551478810511758	7.09944303225807	-9.03688489654265	1.74163768149889e-17	6.0040378458986e-16	29.0173263830796	205832_at	CPA4	stable	51200
0.545692279752241	8.56134058064516	9.02627668540509	1.8807412603414e-17	6.46221267708185e-16	28.9418111719212	202087_s_at	CTSL	stable	1514
-1.32663224908293	7.49818635483871	-9.02500279564439	1.89816938212167e-17	6.51081624639287e-16	28.9327463786908	220414_at	CALML5	down	51806
0.58571792771664	6.85910961290323	9.02491434115556	1.8993854579953e-17	6.51090281604343e-16	28.9321169785206	205779_at	RAMP2	stable	10266
1.12737049912803	7.72782022580646	9.0236149847411	1.91733832404807e-17	6.56832536762707e-16	28.9228717886078	209924_at	CCL18	up	6362
-0.419654898069638	8.98824129032258	-9.02261108342271	1.93132407241007e-17	6.61209415522984e-16	28.9157293535186	201346_at	ADIPOR2	stable	79602
0.846606038847798	7.14225864516129	9.02118209252785	1.95140652151255e-17	6.67123925533896e-16	28.9055633407962	225502_at	DOCK8	stable	81704
0.741236134463889	5.47621812903226	9.02112166938459	1.95226023018607e-17	6.67123925533896e-16	28.9051335039641	1554343_a_at	STAP1	stable	26228
-0.832255267905468	8.04194951612904	-9.02035009092879	1.96319434252046e-17	6.70441290926334e-16	28.8996448134541	227194_at	FAM3B	stable	54097
0.283806092368754	7.25403287096774	9.01646083528078	2.01924048133553e-17	6.87307271567187e-16	28.8719824180666	213099_at	ANGEL1	stable	23357
0.516229979553793	7.78331732258064	9.01640038662808	2.02012397879921e-17	6.87307271567187e-16	28.8715525308693	210243_s_at	B4GALT3	stable	8703
-0.617249256118829	11.9982870322581	-9.01615638571507	2.02369411239849e-17	6.88093753702658e-16	28.8698173087908	208864_s_at	TXN	stable	7295
0.555430931505203	7.40597174193549	9.0138170847099	2.05824095031423e-17	6.98970956263544e-16	28.8531826666224	213539_at	CD3D	stable	915
0.860124679174936	6.90666293548387	9.00952560166726	2.12314461270871e-17	7.19225103468703e-16	28.8226727065235	206359_at	SOCS3	stable	9021
0.655610727043119	7.0537549032258	9.0063697815786	2.17216344989335e-17	7.33557977905613e-16	28.8002420590813	209286_at	CDC42EP3	stable	10602
-0.49309365325636	8.22165858064516	-9.0062555873724	2.17395808753345e-17	7.3371085454254e-16	28.7994304859556	223738_s_at	PGM2	stable	55276
0.422115901737929	6.90989570967742	9.00454551438325	2.20100950385763e-17	7.42382446782333e-16	28.7872777917189	204642_at	S1PR1	stable	1901
-0.322423420530398	8.33514309677419	-9.00286877934969	2.22785749211516e-17	7.50512066428814e-16	28.7753633223969	225389_at	BTBD6	stable	90135
0.593770767935535	7.93994903225806	8.99846785763499	2.29987954379804e-17	7.72395049491142e-16	28.7440976097478	223120_at	FUCA2	stable	2519
1.03637157315533	6.39960358064516	8.99699331870726	2.3245231952716e-17	7.79117741525942e-16	28.7336239574918	204844_at	ENPEP	up	2028
0.610274798845392	7.42671248387097	8.99408185419573	2.37395312966479e-17	7.94830908539024e-16	28.7129467649482	217989_at	HSD17B11	stable	51170
-0.451367022069878	5.5422839032258	-8.989837919255	2.44787731933257e-17	8.1807880461191e-16	28.6828133856704	236933_at	EVPLL	stable	645027
0.573728941006676	6.82353754838709	8.98766136618701	2.48667091660377e-17	8.30535933813752e-16	28.6673623452044	203760_s_at	SLA	stable	6503
0.59882809068495	5.09047025806451	8.9828164122792	2.5752263297905e-17	8.56971999886158e-16	28.6329765638866	205225_at	ESR1	stable	2099
-0.28557060316315	5.13875116129032	-8.98266230443601	2.57809380690737e-17	8.57404372826401e-16	28.6318830021555	1552633_at	ZNF101	stable	94039
-0.582732386192797	4.55686241935484	-8.98128937876131	2.60377987064328e-17	8.65420452446332e-16	28.6221410950043	230893_at	DNAJC21	stable	134218
1.24261659149678	10.1487712903226	8.97886566589334	2.64974582606674e-17	8.79628737341827e-16	28.6049452151469	212592_at	JCHAIN	up	3512
0.513604452462566	8.90204212903225	8.97416676211084	2.74116449696323e-17	9.09424568394811e-16	28.5716149378005	212372_at	MYH10	stable	4628
0.485998892296591	6.79291103225806	8.97302203448495	2.76390501539834e-17	9.16413018295356e-16	28.5634967006292	226408_at	TEAD2	stable	8463
-0.418542410848518	3.753285	-8.97231182630991	2.77810751113879e-17	9.20563807100081e-16	28.5584603154114	214668_at	SPRYD7	stable	57213
0.730064603403694	9.17593519354839	8.96800627955227	2.86577017758083e-17	9.46822444956675e-16	28.5279328715223	201785_at	RNASE1	stable	6035
-0.554755104335801	5.21760235483871	-8.96138943229426	3.0058648412137e-17	9.88842720778335e-16	28.4810344551383	1554287_at	TRIM4	stable	89122
-0.308267573516147	9.81285638709678	-8.96018125812105	3.03216804717836e-17	9.96296802761278e-16	28.4724734370468	217938_s_at	KCMF1	stable	56888
-0.69581178723916	6.407721	-8.95749908910211	3.09137990349431e-17	1.01453299053752e-15	28.4534702396609	224480_s_at	GPAT3	stable	84803
-0.459523388057009	9.41304458064517	-8.94952119702341	3.27435993986462e-17	1.07072745043121e-15	28.3969665321102	200749_at	RAN	stable	5901
-0.436010638041977	10.3231093548387	-8.94849961773115	3.2985529782234e-17	1.07799392758138e-15	28.3897332961553	203430_at	HEBP2	stable	23593
0.578109317457456	6.58938438709677	8.94769974735712	3.31761910698578e-17	1.08357720833003e-15	28.3840701966949	214081_at	PLXDC1	stable	57125
-0.439088618678213	3.89716980645161	-8.94720642152062	3.32943269894564e-17	1.08678646456628e-15	28.3805775874887	1555562_a_at	ZCCHC7	stable	84186
-1.71190214444645	5.33248051612903	-8.94661467236865	3.34365823279086e-17	1.09077872242148e-15	28.3763883179921	1569410_at	FLG2	down	388698
-0.654283253953936	7.07255912903226	-8.94561434204604	3.36784310700102e-17	1.09801324910722e-15	28.3693068813341	1557136_at	ATP13A4	stable	84239
0.720185095315413	8.10458177419354	8.94362159600119	3.41653942818468e-17	1.11290867500458e-15	28.3552014236266	208850_s_at	THY1	stable	7070
0.790738401587591	8.5806049032258	8.94357844503626	3.41760158268438e-17	1.11290867500458e-15	28.3548960041859	218723_s_at	RGCC	stable	28984
-0.755869580251368	9.52384467741935	-8.94241662918509	3.44632286888255e-17	1.12159346938187e-15	28.346673080518	211361_s_at	SERPINB13	stable	5275
0.413898876059896	6.43425125806452	8.93462848822148	3.64512827270649e-17	1.18277381786485e-15	28.2915675876393	209622_at	STK16	stable	8576
0.367669718563955	7.49095790322581	8.93223569400284	3.70846073541863e-17	1.20189739602261e-15	28.2746428931843	227262_at	HAPLN3	stable	145864
-1.07294203078959	7.19837525806452	-8.93111900219963	3.73838940990145e-17	1.21087938972963e-15	28.2667452305028	203913_s_at	HPGD	down	3248
-0.839681493174575	6.94632564516129	-8.92673360406103	3.858257242729e-17	1.24748796419993e-15	28.2357356795533	203304_at	BAMBI	stable	25805
0.4522517234951	7.90293996774193	8.9244688940065	3.92164314946204e-17	1.26723309217989e-15	28.2197252217222	209263_x_at	TSPAN4	stable	7106
-0.381008764207109	11.3500020645161	-8.92395513925068	3.93616540203582e-17	1.2711745029906e-15	28.2160935452217	200863_s_at	RAB11A	stable	8766
0.721174965421855	4.74450870967742	8.9233783082913	3.95253414857736e-17	1.27570722888705e-15	28.2120161367619	210370_s_at	LY9	stable	4063
1.42319346924049	9.60902032258064	8.9229196224564	3.96559842686283e-17	1.27916869609867e-15	28.2087739641556	204580_at	MMP12	up	4321
0.780807256599917	8.08919235483871	8.91950562305531	4.06418998955452e-17	1.30942597335824e-15	28.184645555949	221529_s_at	PLVAP	stable	83483
-0.337922016958326	4.07412070967742	-8.91680919885456	4.14377279904989e-17	1.33428019898735e-15	28.165592452892	217050_at	DIAPH2-AS1	stable	10824
-0.496054583558843	5.00028829032258	-8.91658340090638	4.15050670880899e-17	1.33566188525092e-15	28.1639971045917	235217_at	LINC01004	stable	100216546
1.35931198869445	10.798904	8.91446408438778	4.21424148502469e-17	1.35537443055132e-15	28.1490244899849	220133_at	ODAM	up	54959
-0.479580902639967	6.3757694516129	-8.91433863709476	4.21804435600493e-17	1.35579997157301e-15	28.1481382918078	228360_at	LYPD6B	stable	130576
-0.98145823922064	3.60677406451613	-8.91338711288482	4.24700028151745e-17	1.36430517269076e-15	28.1414166724127	226281_at	DNER	stable	92737
0.606136213241928	8.13743680645161	8.91283729123547	4.26382167507718e-17	1.36890458065088e-15	28.1375328950723	202052_s_at	RAI14	stable	26064
-0.600615021949607	6.17559967741936	-8.90952136361348	4.36667917417262e-17	1.3994618045011e-15	28.114113162851	1557165_s_at	KLHL18	stable	23276
-0.5409345474773	6.42613512903225	-8.90930146585241	4.37358652774441e-17	1.40085438432587e-15	28.1125602509686	210325_at	CD1A	stable	909
-0.40156581033135	4.81205438709678	-8.89024343000324	5.01525474732779e-17	1.59702418934273e-15	27.9780590093772	220333_at	PAQR5	stable	54852
0.631448494196886	6.33503448387097	8.88731822552852	5.12167840003871e-17	1.6280684100123e-15	27.957429593875	228176_at	S1PR3	stable	1903
-0.62794703409706	7.74900138709677	-8.88706038723251	5.131165609358e-17	1.6301364305151e-15	27.9556114339837	226803_at	CHMP4C	stable	92421
0.749739419688497	5.99427222580645	8.88629392859373	5.15947055800274e-17	1.6381768452892e-15	27.9502068962537	214470_at	KLRB1	stable	3820
-0.667022703710385	5.8390404516129	-8.88620846102879	5.16263640764187e-17	1.63823067665595e-15	27.9496042550358	226325_at	ADSS1	stable	122622
-0.395239840639845	9.09178970967742	-8.88195860571506	5.32250934453272e-17	1.68700404876711e-15	27.919642387003	223329_x_at	SUGT1	stable	10910
-0.614645770641651	7.07928103225806	-8.87736995606918	5.50063874759016e-17	1.74144425897216e-15	27.8873015243355	225081_s_at	CDCA7L	stable	55536
-0.375499683685129	8.99310174193548	-8.87128545487374	5.74597670544353e-17	1.81491205297588e-15	27.844433163178	201705_at	PSMD7	stable	5713
-0.686810924890252	4.31631409677419	-8.86566225288691	5.98234174545882e-17	1.88630066281984e-15	27.8048303936385	1568868_at	CYP27C1	stable	339761
0.557872960490711	5.68293819354839	8.85776750309423	6.33053044786844e-17	1.98806290773812e-15	27.749254861464	202952_s_at	ADAM12	stable	8038
0.936878871249024	7.56411370967742	8.85569561531144	6.42518810563851e-17	2.01663122661186e-15	27.7346745654199	201058_s_at	MYL9	stable	10398
0.507385696073126	8.34514696774194	8.85441153505728	6.48455605839583e-17	2.03293063355959e-15	27.7256392490379	213422_s_at	MXRA8	stable	54587
-0.421563122857659	8.1692934516129	-8.85419760294501	6.49449964888784e-17	2.03488119371314e-15	27.7241340104782	226215_s_at	KDM2B	stable	84678
0.649036337121896	6.78972790322581	8.84892116741411	6.74458827298235e-17	2.10961306536218e-15	27.6870155544496	204443_at	ARSA	stable	410
-0.450261584581155	3.55165416129032	-8.84598304047537	6.8879597256479e-17	2.14953880136872e-15	27.6663522435463	217547_x_at	ZNF675	stable	171392
0.579887802633954	6.81177687096774	8.84545422105989	6.91408329128927e-17	2.15646037621928e-15	27.6626335867052	205619_s_at	MEOX1	stable	4222
0.573273848698059	7.28192925806451	8.83664581187636	7.36393783967602e-17	2.28893292429953e-15	27.6007123423791	212873_at	ARHGAP45	stable	23526
-0.510493870346984	7.08769667741935	-8.83134028040362	7.6487684422408e-17	2.37341892496888e-15	27.563433322928	229757_at	NAF1	stable	92345
0.440135445907752	7.43779474193548	8.83122640694072	7.65499997791784e-17	2.37400523989029e-15	27.5626333437357	218660_at	DYSF	stable	8291
-0.584390185819954	6.85894419354839	-8.83098047440988	7.66847539590324e-17	2.37683612398531e-15	27.5609056495685	230087_at	PRIMA1	stable	145270
0.595149671657947	6.02498261290322	8.82842018863439	7.81016516667186e-17	2.41664278714082e-15	27.5429211573729	221882_s_at	PGAP6	stable	58986
1.22339498406399	8.32287325806452	8.82649350417306	7.91849831432544e-17	2.44877768855059e-15	27.529389390514	219014_at	PLAC8	up	51316
-0.810534569727585	7.83281212903226	-8.82509756647921	7.99791768497614e-17	2.47193979325082e-15	27.5195863413579	219764_at	FZD10	stable	11211
0.538014077214507	5.81929777419355	8.82168258735136	8.19554949841159e-17	2.53016187930917e-15	27.4956083635695	219249_s_at	FKBP10	stable	60681
-0.580927739491251	7.97278509677419	-8.80870586732894	8.99166743917062e-17	2.76501359525677e-15	27.4045440111747	209667_at	CES2	stable	8824
0.650558787058753	5.51820235483871	8.8079710352018	9.03897397937915e-17	2.7764376534975e-15	27.3993897112457	235751_s_at	VMO1	stable	284013
-0.440003324914307	8.77970029032258	-8.80719728671406	9.08905240121598e-17	2.79025233035645e-15	27.3939627199512	217956_s_at	ENOPH1	stable	58478
-0.656743997835107	8.54238754838709	-8.80695577972466	9.10473939653659e-17	2.79349958757373e-15	27.3922688734675	206874_s_at	SLK	stable	9748
-1.00385568224187	5.57960432258065	-8.80436844541725	9.27449112158295e-17	2.83920941809937e-15	27.3741239487544	1560531_at	LCE1B	down	353132
-0.527179404053162	9.27581777419355	-8.80306359966238	9.36128613754622e-17	2.86257449424127e-15	27.3649743009102	210058_at	MAPK13	stable	5603
-0.805191338625295	4.65322345161291	-8.7994988908742	9.60252546417655e-17	2.93306189806622e-15	27.339982510062	210057_at	SMG1	stable	23049
0.520752814961815	7.14532012903226	8.79624425571171	9.8281547150719e-17	2.9967138982175e-15	27.3171699038152	227779_at	ECSCR	stable	641700
0.919180081784835	7.85557780645162	8.78798243576978	1.04247751348243e-16	3.16828560587282e-15	27.2592833078354	203936_s_at	MMP9	stable	4318
0.374473700763727	6.20141687096774	8.78560014453759	1.06033801569274e-16	3.21898839578014e-15	27.2425977953507	228593_at	MTMR9LP	stable	339483
0.55613420470263	7.82108616129032	8.78493232941414	1.06539893491755e-16	3.2325575342185e-15	27.2379209204716	208658_at	PDIA4	stable	9601
0.672090956160924	7.32207738709677	8.78476180733047	1.06669503751265e-16	3.23469501808122e-15	27.2367267462095	210301_at	XDH	stable	7498
0.596699772084913	7.8761160967742	8.78465529108086	1.06750543774104e-16	3.23535808251062e-15	27.2359808149006	204017_at	KDELR3	stable	11015
0.744456519333696	5.17244722580645	8.77370102741001	1.15418907373679e-16	3.4884072751e-15	27.1592972888921	1563674_at	FCRL2	stable	79368
-0.401815606470624	10.1419484516129	-8.77195534558571	1.16863294073258e-16	3.52816157010236e-15	27.1470822357648	202596_at	ENSA	stable	2029
-0.541631519634375	8.24331270967742	-8.76994268909406	1.18550813671153e-16	3.57318949143897e-15	27.1330008936603	202780_at	OXCT1	stable	5019
0.596729642191354	7.09791670967742	8.76740322929596	1.20714518644386e-16	3.63640016908088e-15	27.1152365969114	203562_at	FEZ1	stable	9638
-0.503953821035541	7.88487480645161	-8.76225180525949	1.25224601125696e-16	3.76151554145231e-15	27.0792103113137	219163_at	ZNF562	stable	54811
-0.636927722051838	7.65558803225807	-8.76218894387697	1.25280654796244e-16	3.76151554145231e-15	27.0787707712742	219031_s_at	NIP7	stable	51388
0.346244498767215	6.04148558064516	8.76068325098242	1.26630738777271e-16	3.79996467763299e-15	27.068243215799	227181_at	LNP1	stable	348801
0.59758480004811	7.82397761290323	8.75732148569512	1.29697313103851e-16	3.88346144247156e-15	27.0447422367084	204385_at	KYNU	stable	8942
-0.657389818389561	9.31687996774193	-8.75405376202442	1.32748584081452e-16	3.97047529247996e-15	27.021903872903	221667_s_at	HSPB8	stable	26353
0.790540852727165	6.76565277419355	8.75384699257315	1.32944031960677e-16	3.97414704617279e-15	27.0204589183977	1554899_s_at	FCER1G	stable	2207
0.525015815142222	7.53000035483871	8.75250324859155	1.34221164415514e-16	4.00806871064844e-15	27.0110690138529	203547_at	CD4	stable	920
0.622330257381683	6.96751564516129	8.75076200558465	1.35894185683164e-16	4.05126205137785e-15	26.9989027298043	203508_at	TNFRSF1B	stable	7133
0.2611494563714	7.76097061290321	8.75031322858652	1.36328717587579e-16	4.06200143547733e-15	26.9957673046706	212369_at	ZNF384	stable	171017
-0.431890586325094	7.49167729032258	-8.74682350884137	1.3975496696894e-16	4.15729206693515e-15	26.9713893352436	219358_s_at	ADAP2	stable	55803
0.578018293342956	7.92463	8.74457111260728	1.42011553537674e-16	4.21524521697737e-15	26.9556579886885	203104_at	CSF1R	stable	1436
0.62362302483613	7.72183458064516	8.74354122273481	1.43055348870793e-16	4.24392360255594e-15	26.9484657716949	204174_at	ALOX5AP	stable	241
0.795317087618018	6.56998112903226	8.73923534321693	1.47502305556177e-16	4.37110490855501e-15	26.918401271698	202667_s_at	SLC39A7	stable	7922
-0.349315968488785	10.0468781935484	-8.73563817730527	1.51322111053989e-16	4.48187238454867e-15	26.8932919964492	203478_at	NDUFC1	stable	4717
0.817414518612065	8.84184183870967	8.7241166996464	1.64228486444702e-16	4.84575957709881e-15	26.8129106923227	202304_at	FNDC3A	stable	22862
-0.222115052618919	3.18371809677419	-8.72261565057375	1.6598831594969e-16	4.89504378346781e-15	26.8024431171322	1562775_at	NUDT12	stable	83594
0.524499444344219	8.08871819354838	8.72231653641895	1.66341222947423e-16	4.90280666557972e-15	26.8003573727185	209436_at	SPON1	stable	10418
0.572836411089063	6.38904425806452	8.71921351664838	1.70046427190816e-16	5.00123098798164e-15	26.7787223438576	225981_at	HID1	stable	283987
0.405657569306633	6.4378244516129	8.71806540875893	1.71437963507709e-16	5.03673866458032e-15	26.7707186281941	205790_at	SKAP1	stable	8631
0.725745591436647	4.93804374193548	8.71785289620203	1.71696768600143e-16	5.04163309517336e-15	26.7692372257371	220012_at	ERO1B	stable	56605
-0.567833821636901	9.73484296774194	-8.71198491713057	1.78997900641511e-16	5.23633505488209e-15	26.7283407937461	206023_at	NMU	stable	10874
0.713783774730894	7.24378874193549	8.71172252947866	1.79331458934789e-16	5.2432874423848e-15	26.7265124920904	205831_at	CD2	stable	914
0.552671721089664	6.46468725806452	8.70842123298863	1.83581185584239e-16	5.35608394974293e-15	26.7035121001575	205733_at	BLM	stable	641
-0.786946936075531	5.67032903225807	-8.70621136416699	1.86481512060974e-16	5.43200675116343e-15	26.6881187186371	206421_s_at	SERPINB7	stable	8710
-0.664361995309401	7.84598038709678	-8.7056307293769	1.87251061839302e-16	5.45151853358031e-15	26.6840745574049	1557411_s_at	SLC25A43	stable	203427
0.569991065608275	5.54158570967742	8.70499552245228	1.88096542634955e-16	5.46976583798489e-15	26.6796504845533	223903_at	TLR9	stable	54106
0.865642914787421	9.75648248387096	8.70493450899206	1.88177952286229e-16	5.46976583798489e-15	26.6792255498637	202241_at	TRIB1	stable	10221
-0.449959693306874	9.4842504516129	-8.70434631620875	1.88964564272077e-16	5.48679636302486e-15	26.6751291115802	201366_at	ANXA7	stable	310
0.339062816164534	3.86431138709677	8.70221207156007	1.91846215822634e-16	5.56455801066446e-15	26.6602666825221	209198_s_at	SYT11	stable	23208
-0.665339515905948	7.00638551612903	-8.69990435854466	1.95011075377897e-16	5.65335659930356e-15	26.6441987404949	213457_at	MFHAS1	stable	9258
-0.545032600276625	6.57885777419355	-8.69890303135238	1.96400359162798e-16	5.68760044344595e-15	26.6372275904355	223659_at	TMPRSS13	stable	84000
1.03858348487582	9.01963461290322	8.69221044312906	2.05941017183176e-16	5.95128177298633e-15	26.5906468807413	201289_at	CCN1	up	3491
0.567222624932349	5.57959506451613	8.69064175745953	2.08242855903424e-16	6.01144569510018e-15	26.5797319039601	208056_s_at	CBFA2T3	stable	863
0.598017367851345	6.30094158064516	8.68956264934859	2.09841080682748e-16	6.05438579753523e-15	26.5722241208618	211652_s_at	LBP	stable	3929
-0.429213275001504	9.27010274193549	-8.68916027544046	2.1044012556071e-16	6.06846722839231e-15	26.5694247907569	215380_s_at	GGCT	stable	79017
0.56864183354381	5.86824693548387	8.68052603871126	2.23710611024089e-16	6.43756718828529e-15	26.5093750449909	208130_s_at	TBXAS1	stable	6916
0.420131074628661	7.85113599999999	8.68028559854432	2.2409178300998e-16	6.44514373280938e-15	26.5077033405149	224707_at	CYSTM1	stable	84418
0.659570653677311	5.92976806451613	8.6738255749121	2.34577237200914e-16	6.73255141415222e-15	26.4627993694006	202855_s_at	SLC16A3	stable	9123
-0.369295972698298	3.79094332258065	-8.66594645479139	2.48025747945701e-16	7.11106857311547e-15	26.4080586921531	232641_at	ZNF596	stable	169270
0.98102099103975	5.90665238709677	8.65650342952688	2.65152795734571e-16	7.59017230721868e-15	26.3424925677494	226930_at	FNDC1	stable	84624
0.838931378916352	8.71346612903226	8.6541560734626	2.69588919075971e-16	7.71312095786432e-15	26.3262008342341	216483_s_at	MYDGF	stable	56005
0.835956824824104	5.94421858064516	8.65374164174314	2.70379727062112e-16	7.73170061564904e-15	26.3233247665455	204552_at	INPP4A	stable	3631
0.677282837813459	7.53906061290323	8.65291817291344	2.71957873237342e-16	7.77276357514464e-15	26.3176103176251	204158_s_at	TCIRG1	stable	10312
0.77334700102231	5.24910941935484	8.65045827802171	2.76726699593521e-16	7.90080015680195e-15	26.3005418893754	219872_at	GASK1B	stable	51313
0.531547720849119	7.24757693548387	8.64722440753357	2.83122187346253e-16	8.07496379403045e-15	26.278107591209	226751_at	CNRIP1	stable	25927
-0.450902096337724	7.8665695483871	-8.64504862420328	2.87507297906465e-16	8.18721953803957e-15	26.2630164289367	227334_at	USP54	stable	159195
-0.237558517649889	3.43069190322581	-8.64067791203385	2.96520387069144e-16	8.43948576939379e-15	26.2327083122453	1557593_at	WDR3	stable	10885
-1.13395292019965	5.25800551612903	-8.64032506922012	2.97260093915289e-16	8.45613716691906e-15	26.2302619790551	207710_at	LCE2B	down	26239
-0.539756368993927	10.0157630967742	-8.6336119444098	3.11686929166584e-16	8.83436125048367e-15	26.1837300947079	203797_at	VSNL1	stable	7447
0.90383413915449	8.03061322580646	8.63324693026566	3.12490938570699e-16	8.85256065614144e-15	26.1812006398035	218681_s_at	SDF2L1	stable	23753
0.568874207709424	6.71971193548387	8.63076492973284	3.18012723753134e-16	8.98570835721065e-15	26.1640027414732	209182_s_at	DEPP1	stable	11067
-0.460351855192737	7.96706935483871	-8.63061493657276	3.18349497262575e-16	8.99057787336327e-15	26.1629635286096	212885_at	MPHOSPH10	stable	10199
0.772479986770102	7.19199451612903	8.626146287556	3.28546400624875e-16	9.27376068877907e-15	26.1320079954139	203645_s_at	CD163	stable	9332
-0.636151331408985	8.1191919032258	-8.62031364341655	3.4234377458236e-16	9.63833464227113e-15	26.0916184466129	227180_at	ELOVL7	stable	79993
0.488040257381683	7.619896	8.61792048153833	3.48169531957373e-16	9.78723350116676e-15	26.0750512554138	228665_at	CYYR1	stable	116159
-0.641299031811896	8.18856838709677	-8.61782484713472	3.48404367003809e-16	9.78880203799242e-15	26.0743892636303	213056_at	FRMD4B	stable	23150
-0.388775525888508	5.1329749032258	-8.61406607234388	3.57759514861794e-16	1.00361731529341e-14	26.048374174952	232968_at	FANK1	stable	92565
0.560724600998256	6.10505583870968	8.60412351653943	3.83721679733183e-16	1.07259625968363e-14	25.9795936439466	204890_s_at	LCK	stable	3932
-0.745665028564556	8.06941180645161	-8.60044268948926	3.93799122080675e-16	1.0985187244776e-14	25.9541427944881	206295_at	IL18	stable	3606
0.830933733838476	7.22681367741935	8.59511548392453	4.08849830174867e-16	1.13992169631876e-14	25.9173199900407	219910_at	FICD	stable	11153
0.43696378976487	6.42872077419355	8.59305453900753	4.14824122341808e-16	1.15598924001215e-14	25.9030780450802	211320_s_at	PTPRU	stable	10076
0.366199548980697	6.30867322580645	8.58904893791844	4.26683963539154e-16	1.18606324654945e-14	25.8754037526216	219849_at	ZNF671	stable	79891
0.497724044741116	5.47852987096774	8.58827567953908	4.29011803332531e-16	1.19188111520356e-14	25.8700623009283	207096_at	SAA4	stable	6291
-0.641306588489987	7.69939019354838	-8.58328691198138	4.44335356500908e-16	1.23156597742635e-14	25.8356083954089	202350_s_at	MATN2	stable	4147
-0.575451668170065	7.07508867741935	-8.58325905153928	4.44422436847224e-16	1.23156597742635e-14	25.8354160174787	220413_at	SLC39A2	stable	29986
0.643552842624332	7.34992058064516	8.58264883364094	4.46333972454364e-16	1.23561063007303e-14	25.8312025245647	210627_s_at	MOGS	stable	7841
-0.698866315472971	7.85034374193548	-8.58162935732086	4.4954570745346e-16	1.24387204225799e-14	25.8241635542453	205240_at	GPSM2	stable	29899
-0.513273740453425	9.75140816129032	-8.58037054329001	4.5354303512518e-16	1.25239724472067e-14	25.8154727865655	201425_at	ALDH2	stable	217
-0.502702803535991	7.50343780645161	-8.58008833843371	4.54443986720019e-16	1.25425163926891e-14	25.813524570672	1557458_s_at	SHB	stable	6461
0.790278661976067	7.715473	8.57854382913232	4.59406382883884e-16	1.26666888472901e-14	25.8028626680756	225353_s_at	C1QC	stable	714
0.502271791448675	7.83563929032258	8.57596469252693	4.67812841715254e-16	1.28725048418629e-14	25.7850612599091	201140_s_at	RAB5C	stable	5878
-0.632975939623551	9.31531935483872	-8.57418975475378	4.73686387151724e-16	1.30262542141482e-14	25.7728124087587	229518_at	TENT5B	stable	115572
-0.571489931445066	7.54754570967741	-8.5741325481877	4.73876902276008e-16	1.30262542141482e-14	25.7724176520037	218984_at	PUS7	stable	54517
0.998959964519815	6.84871370967741	8.5729427614642	4.77856494078562e-16	1.31290471425856e-14	25.7642078367528	1555564_a_at	CFI	stable	3426
0.707576320885201	9.42418019354839	8.56973592708386	4.88748243764456e-16	1.34080834058312e-14	25.7420833968997	218358_at	CRELD2	stable	79174
-0.545523526970955	6.0458594516129	-8.56774820831419	4.95622394295408e-16	1.35830347910283e-14	25.728372378841	206043_s_at	ATP2C2	stable	9914
0.467598725118769	8.1019658064516	8.56326161732645	5.11492309080367e-16	1.40039268898193e-14	25.6974316722282	212121_at	TCTN3	stable	26123
-0.587919506885563	8.66882767741935	-8.56230122834212	5.14954212939825e-16	1.40846030977914e-14	25.6908098749872	226000_at	CTTNBP2NL	stable	55917
0.729465494016478	7.85010870967742	8.55360846501094	5.47363171778544e-16	1.49113509800657e-14	25.6308948561796	217858_s_at	ARMCX3	stable	51566
-1.12478386072524	11.5411903870968	-8.55030382416696	5.6020665146384e-16	1.52536347952119e-14	25.6081274055214	207023_x_at	KRT10	down	3858
0.790800965181311	7.10276919354838	8.54977999364502	5.6226973361322e-16	1.53021889921866e-14	25.6045189531193	204774_at	EVI2A	stable	2123
-0.473127231944195	4.90074593548387	-8.54915857401795	5.64726922879523e-16	1.53614151783273e-14	25.6002384264627	213623_at	KIF3A	stable	11127
-0.570079304227556	6.70291467741935	-8.54279664821345	5.90502655144677e-16	1.59988764469947e-14	25.5564265979678	1560112_at	WDFY2	stable	115825
-0.439941387335378	8.1643123548387	-8.54070583991281	5.99225387071647e-16	1.62271659426163e-14	25.5420325018102	227569_at	LNX2	stable	222484
0.481417852546756	5.47715848387097	8.53819551493574	6.09866988407626e-16	1.64989993029129e-14	25.524753132179	222240_s_at	ISYNA1	stable	51477
-0.748641766792954	4.95771980645161	-8.53583527401805	6.20042933598372e-16	1.6741159207156e-14	25.5085097009302	1557227_s_at	TPR	stable	7175
-0.478109352937639	6.95498041935484	-8.53492595094503	6.2400809106646e-16	1.68399024575808e-14	25.5022523823406	221904_at	FAM131A	stable	131408
0.415147108665585	9.42748977419354	8.53363338322024	6.29687650252878e-16	1.69847914541569e-14	25.4933585538913	200621_at	CSRP1	stable	1465
-0.60926252630946	8.46852983870968	-8.53345299734925	6.30484326920428e-16	1.69978947605397e-14	25.492117430966	213238_at	ATP10D	stable	57205
0.532929791328403	6.97195935483871	8.53305056674282	6.32265265487316e-16	1.70375078316998e-14	25.4893486148279	203110_at	PTK2B	stable	2185
0.576181392747611	8.67686587096774	8.53199999730927	6.36938019802678e-16	1.71465220249687e-14	25.4821208332096	203279_at	EDEM1	stable	9695
0.662384776595106	5.47593306451613	8.52679462442001	6.60599821642019e-16	1.77572739667047e-14	25.4463166588463	208087_s_at	ZBP1	stable	81030
-0.750139511095076	6.10530267741935	-8.52530475895644	6.67530989874101e-16	1.79175718915683e-14	25.4360713879765	237288_at	TGM7	stable	116179
-0.566334998496603	6.31475093548387	-8.5253014850393	6.67546299828524e-16	1.79175718915683e-14	25.4360488756411	240382_at	DSP-AS1	stable	101928076
-0.553180213482472	8.94494409677419	-8.52420310599813	6.7270236687362e-16	1.80382549822537e-14	25.4284964275896	229638_at	IRX3	stable	79191
-0.467069973540202	5.62883351612903	-8.52354143923603	6.75827405762235e-16	1.81131683382599e-14	25.4239471012576	203015_s_at	SSX2IP	stable	117178
0.534798526068916	5.92419229032258	8.51832775450343	7.00959596252066e-16	1.87775433243908e-14	25.3881077700646	227606_s_at	STAMBPL1	stable	57559
0.571743075951652	5.05242674193548	8.51604112405116	7.12271951779771e-16	1.90619035553397e-14	25.3723935522358	227711_at	GTSF1	stable	121355
-0.569214237176018	7.28284951612903	-8.51398193692486	7.22613664321865e-16	1.93197565265516e-14	25.3582446098072	209628_at	NXT2	stable	55916
-0.278295913765109	7.66513693548388	-8.5131213615652	7.26979588518859e-16	1.9408012208139e-14	25.3523321125869	204370_at	CLP1	stable	10978
0.348130332551567	8.32639354838709	8.51116823379042	7.36985443099407e-16	1.96559410251025e-14	25.3389147166668	201576_s_at	GLB1	stable	2720
-0.355049273558242	8.69909796774193	-8.50964202614468	7.44898976066868e-16	1.98476371912554e-14	25.3284314603928	218198_at	DHX32	stable	55760
0.75529078477359	7.49714593548387	8.50734517694739	7.56967181359508e-16	2.01495524054679e-14	25.3126569968724	211663_x_at	PTGDS	stable	5730
0.545044866798967	4.40227422580645	8.50620505484612	7.63029343955564e-16	2.03010361950221e-14	25.3048277659417	1569257_at	FMNL1	stable	752
-0.448344405556559	9.59192490322581	-8.50254741164993	7.82803728730624e-16	2.07866895912321e-14	25.2797150821172	201190_s_at	PITPNA	stable	5306
0.353745762222624	7.11591619354839	8.49542648543904	8.22768260293993e-16	2.17844332356291e-14	25.2308433765063	208072_s_at	DGKD	stable	8527
-0.512020652474594	7.35969074193548	-8.49519388184626	8.24107205746148e-16	2.18093230755908e-14	25.2292474208927	1567013_at	NFE2L2	stable	4780
0.395898396776717	6.00362632258064	8.49425816197665	8.2951535451288e-16	2.19389542884613e-14	25.22282747006	208206_s_at	RASGRP2	stable	10235
0.510442991761382	6.97079029032258	8.49402176051241	8.30887226147319e-16	2.19568676121821e-14	25.2212055949448	219690_at	IGFLR1	stable	79713
0.828638121354262	7.68006380645161	8.49197516746672	8.42858175098603e-16	2.2251700011355e-14	25.2071657438632	226804_at	FAM20A	stable	54757
0.60200426904805	5.8602974516129	8.49085960324305	8.49455074257731e-16	2.24042239194604e-14	25.1995137365932	214511_x_at	FCGR1BP	stable	2210
-0.451509258524265	5.53813535483871	-8.48941612507364	8.58067002677451e-16	2.26095486127179e-14	25.189613390714	220215_at	ZNF669	stable	79862
-0.427377182031392	9.68115696774193	-8.4861363871885	8.77956831310034e-16	2.31224902465685e-14	25.1671226258681	202567_at	SNRPD3	stable	6634
-0.415000529797343	7.94432519354839	-8.48579636828731	8.80044790009023e-16	2.31663210850955e-14	25.1647912591088	225067_at	ULK3	stable	25989
0.716943550423959	9.62506709677419	8.48559082197938	8.81309374100327e-16	2.31884456347138e-14	25.1633819425823	211934_x_at	GANAB	stable	23193
0.419124625653978	5.95160516129032	8.4854747788618	8.82024101294435e-16	2.31960883781978e-14	25.1625863089408	201825_s_at	SCCPDH	stable	51097
-0.410712009140658	10.7884761290323	-8.4795157933612	9.19508022531473e-16	2.41470226378042e-14	25.1217384384817	217845_x_at	HIGD1A	stable	25994
0.517715809128632	6.86470229032258	8.47823780706173	9.27750034387644e-16	2.4351768185379e-14	25.112980375382	218825_at	EGFL7	stable	51162
0.646254183053703	5.27996674193549	8.47529522654234	9.47006452504777e-16	2.48214658632304e-14	25.0928179403568	205648_at	WNT2	stable	7472
0.316337436406278	11.7228611935484	8.4709594768141	9.76102956846475e-16	2.55595925122514e-14	25.0631175069316	211628_x_at	FTH1P5	stable	2509
-0.434314362258705	4.051033	-8.46284629545344	1.03294637279484e-15	2.69963398339188e-14	25.0075666136273	1558686_at	MPV17L	stable	255027
0.344828201335019	5.33594916129032	8.45999300295848	1.05370638512883e-15	2.75257508872043e-14	24.9880380238313	205685_at	CD86	stable	942
0.576789349329485	5.99277358064517	8.45842152916545	1.06531594074023e-15	2.78024577851896e-14	24.97728424886	214265_at	ITGA8	stable	8516
0.516569185158459	5.56586812903226	8.45785985741139	1.06949603464485e-15	2.78982326785339e-14	24.9734409669084	235359_at	NRROS	stable	375387
0.573934597390102	7.69449380645161	8.4538032115093	1.10017245534594e-15	2.86301423112991e-14	24.9456877828121	204057_at	IRF8	stable	3394
-0.555658092489026	7.59442006451613	-8.45287607670994	1.10730482512745e-15	2.878834584586e-14	24.9393460379959	202468_s_at	CTNNAL1	stable	8727
-0.48502577124301	10.3933898387097	-8.45072099347445	1.12406101664956e-15	2.91823533168635e-14	24.9246066134523	202582_s_at	RANBP9	stable	10048
-0.692572697696795	7.98405029032258	-8.44752849208546	1.14934563252681e-15	2.98104708056943e-14	24.9027762069246	209493_at	PDZD2	stable	23037
0.50132434662337	8.30528432258064	8.44481091355302	1.17131182946434e-15	3.03370318692387e-14	24.8841973923748	203932_at	HLA-DMB	stable	3109
0.408301227373865	6.43038287096774	8.44377900703627	1.1797611407102e-15	3.05269476423712e-14	24.8771437074735	219991_at	SLC2A9	stable	56606
0.34346457934933	4.58424325806452	8.43938407097472	1.2164278958248e-15	3.14162471441762e-14	24.8471077775315	227844_at	FMNL3	stable	91010
-0.746722963497506	8.13970470967741	-8.43547048601142	1.25002680100412e-15	3.2223109544979e-14	24.8203697284217	218883_s_at	CENPU	stable	79682
0.688015478381143	4.99519712903226	8.4320200157208	1.28041066304959e-15	3.29752487057165e-14	24.7968021616858	207237_at	KCNA3	stable	3738
0.501362120392087	4.80174064516129	8.43153819320253	1.28471120960788e-15	3.30704262642707e-14	24.7935116742938	205453_at	HOXB2	stable	3212
0.484262541343438	6.67478999999999	8.42937082253497	1.30423371865377e-15	3.35256128666641e-14	24.7787116082062	204401_at	KCNN4	stable	3783
-0.389342424679777	10.0343189677419	-8.429040321686	1.30723638130543e-15	3.35870061785124e-14	24.7764549655393	225541_at	RPL22L1	stable	200916
-0.644187975825366	4.5241614516129	-8.42826935537162	1.31426737720912e-15	3.37201167756492e-14	24.771191062671	243856_at	LANCL3	stable	347404
-0.471014922124001	8.05838141935483	-8.42401570930039	1.35373766414191e-15	3.46677315161399e-14	24.742153991889	202193_at	LIMK2	stable	3985
0.642222375969692	4.41357132258065	8.41360757486232	1.45533260027043e-15	3.71130176864673e-14	24.6711426578031	205884_at	ITGA4	stable	3676
0.532782473991221	6.08102787096774	8.40786030941615	1.51462907115421e-15	3.84994627918905e-14	24.6319545028075	209663_s_at	ITGA7	stable	3679
-0.436016670876181	11.0176068387097	-8.39746877333864	1.62797438437027e-15	4.11319313611111e-14	24.5611416918049	201215_at	PLS3	stable	5358
0.654367237356426	6.97730616129032	8.39266454673129	1.68317542306542e-15	4.24285920959436e-14	24.5284220189467	203828_s_at	IL32	stable	9235
0.660305281736726	5.7361299032258	8.38644979152945	1.75733937629323e-15	4.40745552288221e-14	24.486113251501	204629_at	PARVB	stable	29780
0.457504811473933	8.27034222580645	8.37970270097466	1.84151991682935e-15	4.61434928747226e-14	24.4402027657548	218361_at	GOLPH3L	stable	55204
-0.372889600697576	8.23531087096775	-8.37411692386703	1.91422100669988e-15	4.78336533552633e-14	24.4022120130825	212556_at	SCRIB	stable	23513
0.378206563232906	5.30273858064516	8.37180343263145	1.94515726034515e-15	4.85401520809543e-14	24.3864818498203	205093_at	PLEKHA6	stable	22874
0.430303222683265	9.73517938709677	8.37076953022133	1.95914218042632e-15	4.88222874725656e-14	24.3794529031409	200652_at	SSR2	stable	6746
-0.468606769499068	6.89034312903226	-8.3703696588534	1.96457761965944e-15	4.8935435696984e-14	24.3767345392918	205107_s_at	EFNA4	stable	1945
-0.768673359793133	6.95916903225807	-8.36771650788766	2.00102171393725e-15	4.97978435182153e-14	24.3587002368891	1553960_at	SNX21	stable	90203
0.436452425882495	6.50965583870968	8.36512376728552	2.03728209848621e-15	5.06310903339697e-14	24.341080042822	203217_s_at	ST3GAL5	stable	8869
0.836208761200314	7.74045777419355	8.364527742207	2.04570919902378e-15	5.08174241056907e-14	24.337029959168	213524_s_at	G0S2	stable	50486
-0.536462642371762	5.68941993548387	-8.36413547250998	2.05127424733232e-15	5.09325247379175e-14	24.3343645244505	208038_at	IL1RL2	stable	8808
-0.42037212520296	5.86195022580645	-8.35849316560832	2.13299766271572e-15	5.29136330349282e-14	24.2960343131532	226644_at	MIB2	stable	142678
0.717838002285165	5.17090825806452	8.35614522265972	2.16794716385266e-15	5.37562408996119e-14	24.2800887023097	223809_at	RGS18	stable	64407
0.372208744963618	4.94593735483871	8.3557465287329	2.17393780693298e-15	5.38803488640346e-14	24.2773813285238	1552626_a_at	TMEM163	stable	81615
0.824440082987554	8.63493567741936	8.3487073520206	2.28244456941745e-15	5.64162101414553e-14	24.2295944720333	202291_s_at	MGP	stable	4256
0.485584441036744	6.22572332258064	8.34703948350788	2.30892959629459e-15	5.70192979572748e-14	24.2182755395523	213447_at	IPW	stable	3653
0.512189782909375	5.73516161290323	8.34640964222991	2.31901010684067e-15	5.72165512597084e-14	24.2140015147969	206118_at	STAT4	stable	6775
0.50624679415479	7.64808083870968	8.34335440630805	2.36852999984128e-15	5.83330530366316e-14	24.1932719538236	229555_at	GALNT5	stable	11227
0.830962986349151	5.65870612903226	8.34233337551078	2.38531121109221e-15	5.87198966530692e-14	24.1863454005569	206569_at	IL24	stable	11009
-0.449143139094355	5.49295438709678	-8.34214854744882	2.38836151420072e-15	5.87573446545536e-14	24.1850916059001	207017_at	RAB27B	stable	5874
0.427278473149318	4.56784861290323	8.34184837119465	2.39332368816725e-15	5.8811223663166e-14	24.1830553757596	1554508_at	PIK3AP1	stable	118788
0.583940210475675	6.71190787096774	8.34100821193873	2.40726654611641e-15	5.91007177408687e-14	24.1773564449243	221029_s_at	WNT5B	stable	81029
-0.35023287569908	5.95179609677419	-8.33859307598505	2.44779607374873e-15	6.00639053701216e-14	24.1609762226443	225432_s_at	KAT14	stable	57325
-0.45366809609718	3.74014732258065	-8.33853990940629	2.44869584032924e-15	6.00639053701216e-14	24.16061566368	220351_at	ACKR4	stable	51554
-0.479272104155392	5.91551038709677	-8.33572531753726	2.4967988365266e-15	6.11889181475086e-14	24.141530064692	213386_at	PGAP4	stable	84302
0.489057595766433	5.048544	8.33361147983095	2.53353921338452e-15	6.20337019667707e-14	24.1271989217659	223754_at	C2orf88	stable	84281
0.701188060015636	7.9715220967742	8.33028271085341	2.59248343063089e-15	6.33351347496622e-14	24.1046355947851	224759_s_at	TMEM263	stable	90488
-0.398596092970113	5.83053687096774	-8.32829043668325	2.62840858700862e-15	6.41841176840985e-14	24.0911341317332	209715_at	CBX5	stable	23468
0.336317682362139	7.83875277419355	8.32551262903678	2.67932217153224e-15	6.53981873788058e-14	24.0723125906149	217977_at	MSRB1	stable	51734
0.835926758674606	7.37218332258065	8.32317216102433	2.72297641255793e-15	6.64044314703858e-14	24.0564574093278	203708_at	PDE4B	stable	5142
0.386331813097601	6.17133574193548	8.32261113614482	2.73354473099287e-15	6.66027442812101e-14	24.0526572422247	203927_at	NFKBIE	stable	4794
0.467891180467858	7.61165664516129	8.32200665911324	2.74497700162762e-15	6.68515000285034e-14	24.0485629284854	225593_at	LSM10	stable	84967
0.636030601359072	4.59761235483871	8.31907190930596	2.80115680368365e-15	6.81286691465318e-14	24.0286876189531	225847_at	NCEH1	stable	57552
0.333965977509172	5.42796277419355	8.31890022821855	2.80447828205416e-15	6.81791240868436e-14	24.0275250628689	212906_at	GRAMD1B	stable	57476
0.445801021709064	6.44120680645161	8.31749196713887	2.83187110026991e-15	6.88144677365588e-14	24.017989452346	205247_at	NOTCH4	stable	4855
0.520723298454509	6.16853022580646	8.31262151454322	2.92866554817374e-15	7.09773000205671e-14	23.9850185559919	1552639_at	KLHDC7B	stable	113730
0.783937271633893	5.02463293548387	8.31155266889669	2.95034166260809e-15	7.14709483398748e-14	23.9777845629365	242517_at	KISS1R	stable	84634
0.898901526850683	6.67157938709678	8.30954645441063	2.99145698967088e-15	7.23067687490077e-14	23.964208010163	1555416_a_at	ALOX15B	stable	247
-0.387871289313849	9.71342990322581	-8.30929583410984	2.99663286542269e-15	7.23678895393046e-14	23.9625121462545	222230_s_at	ACTR10	stable	55860
0.840914545071863	6.67239396774193	8.30531870635584	3.0799654365298e-15	7.43475100407359e-14	23.9356045935236	208116_s_at	MAN1A1	stable	4121
0.438672683264178	7.95405596774193	8.29960963502224	3.20360956092039e-15	7.72298733436166e-14	23.8969937390858	212561_at	DENND5A	stable	23258
0.379270436586687	5.40337261290323	8.29868985051171	3.2239839397103e-15	7.76867879698814e-14	23.8907747477516	219452_at	DPEP2	stable	64174
0.35663827710626	6.10307706451613	8.29243292030694	3.36602589548472e-15	8.09311635161068e-14	23.8484810285843	204394_at	SLC43A1	stable	8501
0.278968880870768	7.34792638709677	8.29229132278992	3.36931099894754e-15	8.09745401615193e-14	23.8475241347021	203794_at	CDC42BPA	stable	8476
0.400928993926274	5.97112503225807	8.28341936074492	3.58159421799742e-15	8.59252583892096e-14	23.7875895185375	229972_at	PRKAR1B-AS1	stable	101926963
-0.599877191653138	6.59436748387097	-8.27489641376337	3.79796894746292e-15	9.09167916823709e-14	23.7300511187316	207038_at	SLC16A6	stable	9120
0.61370833002586	5.64980380645161	8.27473102729742	3.80229308487826e-15	9.09804702038158e-14	23.7289349679297	202663_at	WIPF1	stable	7456
-0.565822190149739	8.81445322580645	-8.27408935963122	3.81911605804792e-15	9.13430317033114e-14	23.7246046520426	211538_s_at	HSPA2	stable	3306
0.760217222923808	4.56225903225806	8.27180685636142	3.87955673892536e-15	9.27480387847592e-14	23.7092028351148	215058_at	DENND5B	stable	160518
-0.456441718082868	7.36064525806452	-8.27010080158122	3.92535010288386e-15	9.37198763647053e-14	23.6976925301275	203465_at	MRPL19	stable	9801
0.524348067833305	5.48157703225806	8.26911445551191	3.95206878905562e-15	9.43166132874797e-14	23.6910386014308	219059_s_at	LYVE1	stable	10894
-0.641514404353841	6.47279138709678	-8.26670063178976	4.01821702092193e-15	9.58116073348916e-14	23.674756986463	226360_at	ZNRF3	stable	84133
-0.884947181430033	3.58528348387097	-8.25995553948105	4.20892114681854e-15	1.00053375522741e-13	23.6292763586268	215516_at	LAMB4	stable	22798
1.27924337482711	8.88530522580646	8.25675401141737	4.30254466242006e-15	1.02145735743733e-13	23.607697467127	202859_x_at	CXCL8	up	3576
-0.568317841120934	4.02013929032258	-8.25635246272182	4.31443175059858e-15	1.02339069832528e-13	23.6049913313017	210521_s_at	FETUB	stable	26998
0.757957400324735	7.70880770967742	8.25483256994713	4.35972022006949e-15	1.03368474862229e-13	23.5947491590697	204661_at	CD52	stable	1043
-0.561898567562693	6.42966961290322	-8.25440573139569	4.37252314894299e-15	1.03627092834182e-13	23.5918730186625	202959_at	MMUT	stable	4594
-0.547264272656203	11.6486767419355	-8.2540043987189	4.38459495508991e-15	1.0386816688455e-13	23.5891688295263	214599_at	IVL	stable	3713
-0.61597917734079	6.47472238709677	-8.25313440266919	4.41087713631383e-15	1.04438521285991e-13	23.5833070635535	225623_at	CIPC	stable	85457
-0.338396080341572	4.85626361290323	-8.25082847256617	4.4812945133289e-15	1.05905531546094e-13	23.5677723234636	202549_at	VAPB	stable	9217
0.590740855733959	3.97467583870968	8.25068908480657	4.48558653036287e-15	1.05905531546094e-13	23.5668333757523	1555275_a_at	KLHL6	stable	89857
0.433906390041495	6.13383722580645	8.25067260009051	4.48609439525842e-15	1.05905531546094e-13	23.5667223316183	207085_x_at	CSF2RA	stable	1438
0.67025074628661	7.32974561290322	8.24982954498857	4.51214340527888e-15	1.06474510437472e-13	23.5610435434686	202637_s_at	ICAM1	stable	3383
0.565662046424921	7.701333	8.24881574695421	4.54366629074635e-15	1.07125896699679e-13	23.5542151279194	212739_s_at	NME4	stable	4833
0.927777874797044	8.60771812903226	8.24864775785905	4.54891071606688e-15	1.07203316121102e-13	23.5530836926234	204698_at	ISG20	stable	3669
-0.650652256299238	7.59750280645161	-8.24809714798602	4.56614213022823e-15	1.07563042210353e-13	23.5493753440889	201848_s_at	BNIP3	stable	664
0.295391311564135	4.1993550967742	8.24768078988672	4.57921497192398e-15	1.07824538583094e-13	23.5465712840412	206244_at	CR1	stable	1378
-0.458151405376149	10.2420368387097	-8.24718097699541	4.59495703679622e-15	1.08148633657698e-13	23.5432052977743	209118_s_at	TUBA1A	stable	7846
0.494024673161345	6.34536680645161	8.24544725618534	4.64997817379841e-15	1.09396539007069e-13	23.5315305775261	228532_at	C1orf162	stable	128346
-0.590970432978532	5.0413694516129	-8.24509235037518	4.66132151650993e-15	1.09616238243088e-13	23.5291408670162	1554195_a_at	C5orf46	stable	389336
0.516048082867281	8.52504170967741	8.24282334876233	4.73449197740225e-15	1.11289057981285e-13	23.5138644032683	202211_at	ARFGAP3	stable	26286
0.331687722653197	6.74242277419355	8.24246406803515	4.74618174083001e-15	1.11515894576657e-13	23.5114457271856	219656_at	PCDH12	stable	51294
-0.558842142642372	7.4851425483871	-8.24051609686038	4.81006082363038e-15	1.12968245503433e-13	23.4983331678735	221027_s_at	PLA2G12A	stable	81579
-0.435146229478622	11.3982662903226	-8.23897590274393	4.86116919751108e-15	1.1411954739112e-13	23.4879669186095	201160_s_at	YBX3	stable	8531
0.402966989596489	6.82600332258064	8.2376329162966	4.90617174581528e-15	1.15126583777876e-13	23.4789289831192	220975_s_at	C1QTNF1	stable	114897
0.287214690600758	5.02039712903226	8.23521279426582	4.98831115518681e-15	1.16803388612351e-13	23.4626445951868	222346_at	LAMA1	stable	284217
-0.499927067773169	6.2725003548387	-8.23455188254252	5.01097810344511e-15	1.17283916012783e-13	23.4581980196327	205909_at	POLE2	stable	5427
-1.06187816705755	6.83872883870968	-8.23396910616805	5.0310497875724e-15	1.17703314991665e-13	23.4542773235355	205765_at	CYP3A5	down	1577
0.992510223104217	9.5868541935484	8.2246523178515	5.36294528436712e-15	1.24986800265461e-13	23.391621655416	201508_at	IGFBP4	stable	3487
-0.581831398761201	7.72481880645162	-8.22055950271952	5.5155061161882e-15	1.28432835137389e-13	23.3641117154705	201948_at	GNL2	stable	29889
0.525971417403333	4.1168635483871	8.2191270101754	5.56991042570308e-15	1.29644466805158e-13	23.3544852601535	1556629_a_at	SNAP25	stable	6616
0.498787697997475	5.82493764516129	8.21843513853846	5.59637660910261e-15	1.30149677202333e-13	23.349836216797	204309_at	CYP11A1	stable	1583
-1.14652728005292	5.59033851612903	-8.21711778340533	5.64711377084738e-15	1.3121799635405e-13	23.340984919716	228885_at	MAMDC2	down	256691
0.450412564796441	5.92943567741935	8.21268147125625	5.82134463022645e-15	1.34922432241471e-13	23.3111840678437	212793_at	DAAM2	stable	23500
-0.375946866919239	10.2332917741936	-8.21232548847114	5.83555367964517e-15	1.35194448065508e-13	23.308793206695	217746_s_at	PDCD6IP	stable	10015
-0.642376429731194	6.420355	-8.20975450989085	5.93919775666811e-15	1.37362790755427e-13	23.2915279046078	226767_s_at	FAHD1	stable	81889
-0.380068334235372	7.93187041935484	-8.20395362369402	6.17978484429383e-15	1.42806312917061e-13	23.2525850302517	224684_at	SNX12	stable	29934
-0.473520177400927	10.0390007419355	-8.20289901755661	6.22454779594111e-15	1.43779953841606e-13	23.2455070796457	202364_at	MXI1	stable	4601
0.46377009140658	8.38227790322581	8.20249951622104	6.24158832094343e-15	1.44112686422121e-13	23.2428259935483	201126_s_at	MGAT1	stable	4245
0.488309246497084	6.39966787096774	8.19294149251993	6.66332243150116e-15	1.53396696396769e-13	23.1787063208696	207485_x_at	BTN3A1	stable	11119
0.43885057670335	6.6575989032258	8.19089720665455	6.75711786307492e-15	1.55425081684317e-13	23.1649985350077	223562_at	PARVG	stable	64098
-0.710459276565037	10.8549139032258	-8.1898497303566	6.80568264359613e-15	1.56476324028014e-13	23.1579756232926	200965_s_at	ABLIM1	stable	3983
0.723117420770943	6.98063229032258	8.18689639283198	6.94447648059117e-15	1.59466296336129e-13	23.1381777798257	204205_at	APOBEC3G	stable	60489
0.37219309639786	7.97766258064516	8.1863596252818	6.97000111700218e-15	1.59985227150333e-13	23.1345800252242	200612_s_at	AP2B1	stable	163
-0.285422571411391	8.4444175483871	-8.18620349621381	6.97744284647792e-15	1.60088832409224e-13	23.133533578237	202138_x_at	AIMP2	stable	7965
-0.456637554272657	8.11821996774193	-8.18416899020454	7.07513678599599e-15	1.62262207959031e-13	23.1198985806224	219395_at	ESRP2	stable	80004
-0.452421149197186	9.61791512903225	-8.18170236003155	7.19539636328343e-15	1.64881934686723e-13	23.1033704664402	208647_at	FDFT1	stable	2222
0.335441440856336	7.09850316129033	8.17987213537971	7.28593257584906e-15	1.66746908155943e-13	23.0911087776069	203658_at	SLC25A20	stable	788
-0.455950703590114	6.25529596774193	-8.17858938230484	7.35005743369771e-15	1.68144096312729e-13	23.0825159564478	238096_at	RNF227	stable	284023
-0.426729745625114	3.96849464516129	-8.17607427251095	7.47741211758836e-15	1.70700420680227e-13	23.0656704238131	220060_s_at	PARPBP	stable	55010
0.43343400926093	7.4148724516129	8.17528322227881	7.5179168965184e-15	1.71481896669647e-13	23.0603728705231	219025_at	CD248	stable	57124
-0.472711994106681	8.49763338709677	-8.1726167878949	7.65605342274182e-15	1.74341824609916e-13	23.0425185621223	209015_s_at	DNAJB6	stable	10049
0.59441867881412	5.57923577419355	8.17188669119173	7.69431234505948e-15	1.75140103025032e-13	23.0376305260736	1555613_a_at	ZAP70	stable	7535
-0.649189375789284	8.14640848387097	-8.17107609397067	7.73701121096087e-15	1.75892344265815e-13	23.0322038643278	212830_at	MEGF9	stable	1955
-0.782956207829697	6.93527251612903	-8.17048370992182	7.76836363333105e-15	1.7645836379409e-13	23.028238281922	219976_at	HOOK1	stable	51361
-0.434133461422816	5.73395783870968	-8.17007308236468	7.79017013653521e-15	1.76880212713896e-13	23.0254895363587	228565_at	MAP3K21	stable	84451
-0.495401350051115	7.42461467741935	-8.16812428495435	7.89448978199505e-15	1.79100094950448e-13	23.0124454778741	1555310_a_at	PAK6	stable	56924
0.33495314811474	6.62451645161291	8.16773204663458	7.91565280468293e-15	1.79505730856922e-13	23.0098203167605	204574_s_at	MMP19	stable	4327
0.339281580973	8.33554609677419	8.16682397426761	7.96486292219844e-15	1.80471976904766e-13	23.0037431084425	203952_at	ATF6	stable	22926
-0.377614003848698	6.33665570967742	-8.16414103555159	8.11203055776594e-15	1.83578340540502e-13	22.9857902804355	1569069_s_at	TDRD3	stable	81550
-0.285932200372843	4.34411019354839	-8.16096228695009	8.28987834778831e-15	1.87215654136855e-13	22.9645246734521	219814_at	MBNL3	stable	55796
-0.502607502555777	8.33341696774193	-8.15934855468753	8.38163508916904e-15	1.89209702105829e-13	22.9537309608005	225120_at	PURB	stable	5814
0.564192896746648	6.62713070967742	8.15854154460123	8.42789762297257e-15	1.90097072003311e-13	22.9483336580517	212344_at	SULF1	stable	23213
-0.320175368933791	4.79743164516129	-8.1572021588294	8.50523696946795e-15	1.91678234268771e-13	22.9393765741344	206587_at	CCT6B	stable	10693
0.368533735041193	7.0174255483871	8.15556674359207	8.60062190229964e-15	1.93673394772748e-13	22.9284410927016	219566_at	PLEKHF1	stable	79156
0.557333006795359	9.21137074193549	8.15341866352996	8.72751659758598e-15	1.96449967053525e-13	22.9140797408673	223044_at	SLC40A1	stable	30061
0.549294931144387	5.90190932258065	8.15139956099986	8.84847929051392e-15	1.99008887375092e-13	22.9005829165293	201801_s_at	SLC29A1	stable	2030
0.727554284082027	6.35287970967742	8.15106839251938	8.86847694484596e-15	1.99376635262933e-13	22.8983694049338	205568_at	AQP9	stable	366
0.294334406759277	7.10216532258065	8.15027986087262	8.91627260394508e-15	2.00286443969062e-13	22.893099137246	202974_at	MPP1	stable	4354
0.455918444284082	6.61156996774194	8.14430534311602	9.28678082163771e-15	2.08266916088204e-13	22.853178265701	205965_at	BATF	stable	10538
0.359362820374046	4.94430503225806	8.13949474136974	9.59613916659672e-15	2.14852133060473e-13	22.8210482616175	1558906_a_at	OSER1-DT	stable	100505783
-0.625799836430333	8.36731993548387	-8.13740926101462	9.73339729565277e-15	2.17836061047816e-13	22.8071231537279	218640_s_at	PLEKHF2	stable	79666
0.585672916591497	7.63407925806451	8.1372458068707	9.74423688002788e-15	2.17989423656106e-13	22.806031840044	217192_s_at	PRDM1	stable	639
-0.505137452041616	8.20170448387097	-8.13631940289897	9.80589796781352e-15	2.19279129402947e-13	22.7998469032389	221610_s_at	STAP2	stable	55620
-0.548200979012569	6.46144606451613	-8.13513126141952	9.88554520403607e-15	2.20969821762335e-13	22.7919151988533	203928_x_at	MAPT	stable	4137
0.307616295628121	5.00764135483871	8.13272817698113	1.00485966530777e-14	2.24430973042084e-13	22.7758751610334	205567_at	CHST1	stable	8534
0.408236576462807	8.21319087096774	8.13198336905603	1.00996702642047e-14	2.25387539467506e-13	22.7709043611894	219506_at	C1orf54	stable	79630
0.735723599134045	6.2306105483871	8.12893795962612	1.03111866103841e-14	2.2982638724939e-13	22.750582560801	213060_s_at	CHI3L2	stable	1117
0.507119105779062	7.73387319354839	8.1250671546406	1.05863617158786e-14	2.35384028798562e-13	22.7247600658097	218699_at	RAB29	stable	8934
-0.504461039148477	8.16987135483871	-8.12397457232477	1.06653387697008e-14	2.36851095545651e-13	22.7174727900634	218170_at	ISOC1	stable	51015
-0.66093329725179	6.04127838709677	-8.11978143416899	1.0973883765701e-14	2.43209199387799e-13	22.6895114039955	219990_at	E2F8	stable	79733
-0.55840696915028	9.12216448387096	-8.11919865391592	1.10174593900605e-14	2.44076009785882e-13	22.6856259513142	212538_at	DOCK9	stable	23348
0.455717808046185	7.54638732258065	8.11755033841984	1.11416355586366e-14	2.46627094805044e-13	22.674637449775	200827_at	PLOD1	stable	5351
-0.665540300679537	8.85009116129032	-8.11545820503493	1.13012413680544e-14	2.49856599999342e-13	22.6606923168708	238439_at	ANKRD22	stable	118932
0.485279769078118	7.09469458064516	8.11158308656571	1.160286253776e-14	2.56214260602596e-13	22.6348688370877	218615_s_at	TMEM39A	stable	55254
0.460503259967528	5.29499545161291	8.10889606615942	1.18166667340408e-14	2.60830138749972e-13	22.6169674436019	204081_at	NRGN	stable	4900
-0.582037510373445	9.95142277419355	-8.10687798226563	1.197980112742e-14	2.64217679161634e-13	22.6035251503767	223631_s_at	C19orf33	stable	64073
-0.648477647483313	8.04946483870968	-8.10668560069854	1.19954682989882e-14	2.64456544051281e-13	22.6022438256811	203855_at	WDR47	stable	22911
0.512921522641169	7.96394903225806	8.10339084822265	1.22669523022531e-14	2.70332775947477e-13	22.5803027500818	217861_s_at	PREB	stable	10113
-0.533649699320465	5.12997532258064	-8.10275983578972	1.23196358924279e-14	2.71165898719201e-13	22.5761012461913	206677_at	KRT31	stable	3881
0.489672816164532	6.69804851612903	8.09672649718964	1.28347931555447e-14	2.81950924804252e-13	22.5359398706134	228094_at	JAML	stable	120425
-0.53609496782729	7.1635349032258	-8.09511492044427	1.29759649306979e-14	2.84924049231288e-13	22.5252155758975	231270_at	CA13	stable	377677
0.523421132359134	7.88690351612903	8.09180501549615	1.32707395387076e-14	2.91162794654429e-13	22.5031940455607	201578_at	PODXL	stable	5420
-0.327043347164592	10.3215868387097	-8.09061090266945	1.33787022195529e-14	2.93413776114743e-13	22.4952507851777	202231_at	EIF3M	stable	10480
-0.499398614468701	4.61478567741936	-8.08844816948063	1.35764553231771e-14	2.97273806485666e-13	22.4808661842786	207415_at	PLA2R1	stable	22925
-0.547933203439775	10.1651120645161	-8.08161893578847	1.42200614118816e-14	3.10992743077851e-13	22.4354605390798	207121_s_at	MAPK6	stable	5597
0.795090455228818	6.98740812903226	8.07958315618527	1.44176898037374e-14	3.15062825747138e-13	22.421930043169	218817_at	SPCS3	stable	60559
0.367529829214025	7.23682248387097	8.07951901776627	1.44239601225072e-14	3.15073919176221e-13	22.4215037930789	212611_at	DTX4	stable	23220
-0.476652171507608	7.65558470967742	-8.07873409356835	1.45009148294803e-14	3.16502003314105e-13	22.4162875346404	1553103_at	NFX1	stable	4799
-0.664242208190511	6.36270090322581	-8.07717135002062	1.46553381567852e-14	3.19617317001288e-13	22.4059032155189	204645_at	CCNT2	stable	905
-0.564338995128991	7.57099629032258	-8.07690305020152	1.46820133713795e-14	3.20071403939464e-13	22.4041205139301	226448_at	FAM89A	stable	375061
0.6977454657526	8.04623532258064	8.06385716757917	1.60386520906975e-14	3.47981469467812e-13	22.3174844891586	202765_s_at	FBN1	stable	2200
-0.47931505863251	7.63005293548386	-8.0619532358727	1.62467377355598e-14	3.5235636084559e-13	22.3048483560881	219212_at	HSPA14	stable	51182
-0.378568818930784	8.2723725483871	-8.05995496493237	1.64680044797183e-14	3.57013538829738e-13	22.2915881990981	225651_at	UBE2E2	stable	7325
0.461170221300139	5.29644932258064	8.0579049092434	1.66981008254922e-14	3.61571747577737e-13	22.2779866359851	1553856_s_at	P2RY10	stable	27334
-0.395989383005593	8.50720758064517	-8.0554536339485	1.69774045881652e-14	3.67328688507293e-13	22.2617260526848	204615_x_at	IDI1	stable	3422
-0.403990328342054	8.50221183870968	-8.05010293666441	1.76032173817816e-14	3.80116868226268e-13	22.2262433119524	212055_at	TPGS2	stable	25941
0.525294371279091	7.01741096774193	8.04841061701806	1.78058557897637e-14	3.84340767984733e-13	22.2150240271811	223164_at	CCM2	stable	83605
-0.696021330807626	9.0119380967742	-8.044732534128	1.82542549907075e-14	3.93864006162956e-13	22.1906453767741	226863_at	FAM110C	stable	642273
0.514005193938301	7.38908106451612	8.04165443796365	1.86380742837536e-14	4.01511706644692e-13	22.1702490855399	202175_at	CHPF	stable	79586
-0.671560229117807	6.36758564516129	-8.03541103218958	1.9441253746391e-14	4.17819124071162e-13	22.1288942725318	204364_s_at	REEP1	stable	65055
0.86124726802574	7.41949348387097	8.03486466522063	1.95131475470014e-14	4.18912318526512e-13	22.1252762688938	206025_s_at	TNFAIP6	stable	7130
0.46530279211017	6.13624119354839	8.03485241008382	1.95147631511116e-14	4.18912318526512e-13	22.1251951180846	229172_at	HSPA12B	stable	116835
-0.415416999218234	7.38487316129033	-8.03428579782822	1.95896046295437e-14	4.20353859152395e-13	22.1214432252632	212710_at	CAMSAP1	stable	157922
-0.482748459919418	7.98681432258064	-8.03397566683779	1.9630688619432e-14	4.21070184490955e-13	22.1193897279986	209814_at	ZNF330	stable	27309
0.278422796319683	6.40264909677419	8.0318120818779	1.99196844450102e-14	4.26754693424403e-13	22.1050652375607	209818_s_at	HABP4	stable	22927
0.626023242528114	6.34601548387097	8.02931006459989	2.02591319407354e-14	4.33359952605519e-13	22.0885032286767	219066_at	PPCDC	stable	60490
-0.541778234409767	6.72645212903226	-8.02780233286451	2.04664393654238e-14	4.37623219516835e-13	22.0785244858321	218174_s_at	TMEM254	stable	80195
-0.483404795237237	5.3445104516129	-8.02721084386129	2.05483382737545e-14	4.39036282684434e-13	22.0746101212819	230434_at	PHOSPHO2	stable	493911
0.411228317998677	8.00483612903225	8.02519295605687	2.0830184716648e-14	4.44531752296147e-13	22.0612575346033	222581_at	XPR1	stable	9213
0.440811274881233	5.93755970967742	8.0236470470664	2.10486898413305e-14	4.48844429436328e-13	22.0510295706835	1553043_a_at	CD300LF	stable	146722
0.626424730891816	6.072065	8.02350071156078	2.10694905016269e-14	4.49112823850468e-13	22.0500614600437	210042_s_at	CTSZ	stable	1522
-0.599712365746589	7.96308170967742	-8.02184787723444	2.1305845720375e-14	4.53443797104518e-13	22.0391276199392	218718_at	PDGFC	stable	56034
-0.555258411810692	6.21106687096774	-8.02072113687186	2.14684697512672e-14	4.56549429657929e-13	22.0316748455638	229331_at	SPATA18	stable	132671
0.635781659751039	6.31963896774194	8.0171461112433	2.19926233255012e-14	4.66969584590981e-13	22.0080325363096	226756_at	CCDC71L	stable	168455
0.368203539599496	5.62347464516129	8.01660725468645	2.2072717240703e-14	4.68488282273072e-13	22.0044695765892	229247_at	FBLN7	stable	129804
-0.594181944193879	10.0150043548387	-8.0159229020704	2.21748529087761e-14	4.70473450829388e-13	21.9999448122883	212698_s_at	SEPTIN10	stable	151011
-0.505885522881712	8.63610277419354	-8.01387111728694	2.24838777849251e-14	4.76106126216414e-13	21.986380453856	213848_at	DUSP7	stable	1849
0.426802805941428	7.87605722580645	8.01381368472202	2.24925888199661e-14	4.76106191920886e-13	21.9860007996557	202242_at	TSPAN7	stable	7102
-0.809080626616154	6.13371303225806	-8.01296035245916	2.26224109139775e-14	4.7829865302464e-13	21.9803601128595	241418_at	NMRAL2P	stable	344887
-0.374510487100848	8.76287351612903	-8.01279285673236	2.26479797640264e-14	4.7865415291772e-13	21.9792529808222	218434_s_at	AACS	stable	65985
-0.499278585603465	5.22545290322581	-8.00946489100336	2.31619690230052e-14	4.891389170849e-13	21.957258565548	229635_at	LINC01094	stable	100505702
-0.65190463287029	6.50458367741935	-8.00546830586832	2.37944778280296e-14	5.02108481376889e-13	21.9308531859492	207993_s_at	CHP1	stable	11261
-0.456053030849722	8.18309467741936	-8.00498039157026	2.38728561468775e-14	5.03568059348197e-13	21.9276301354709	220094_s_at	MCUR1	stable	63933
-0.429554971435445	11.3006794193548	-7.99896437094496	2.48604919370316e-14	5.23592987926504e-13	21.8879002714135	208836_at	ATP1B3	stable	483
0.699986706957725	6.73162596774194	7.99876041093616	2.48946739347395e-14	5.24111011698838e-13	21.8865536609832	207847_s_at	MUC1	stable	4582
-0.64218709784112	7.79963016129033	-7.99777620773146	2.50602721491543e-14	5.27394295517711e-13	21.8800559476312	203502_at	BPGM	stable	669
-0.645685334656325	11.6009604193548	-7.99673747081272	2.5236226856791e-14	5.30892921660273e-13	21.8731987719392	206276_at	LY6D	stable	8581
0.650134070599556	6.93775883870967	7.99629548227961	2.53114663751812e-14	5.32270932331936e-13	21.8702811816247	219436_s_at	EMCN	stable	51705
-0.299838397378075	3.85809229032258	-7.995462764157	2.54538224133766e-14	5.34442296640309e-13	21.8647846517936	1554873_at	CSPP1	stable	79848
-0.4075535101329	9.13293812903226	-7.99506308430556	2.55224298101983e-14	5.35677101678538e-13	21.8621466150132	201263_at	TARS1	stable	6897
0.492026410487702	5.82676070967742	7.9949689639112	2.55386126966753e-14	5.35811070295749e-13	21.8615253977433	212315_s_at	NUP210	stable	23225
0.622489344518613	5.85780932258064	7.99483977216302	2.55608422008464e-14	5.36071748113263e-13	21.8606727089137	1557418_at	ACSL4	stable	2182
-0.939374895062843	7.70397235483871	-7.99461976206967	2.55987424717882e-14	5.36292797962905e-13	21.8592206234621	207381_at	ALOX12B	stable	242
0.381011467316135	7.07117293548387	7.99460777830165	2.56008084624268e-14	5.36292797962905e-13	21.859141530321	201749_at	ECE1	stable	1889
-0.708530025858441	5.70128258064516	-7.99270946590483	2.593016492464e-14	5.42776327432884e-13	21.8466136086825	206698_at	XK	stable	7504
-0.740394479523725	6.47688387096774	-7.99087708654287	2.62520527470077e-14	5.4930385914376e-13	21.83452266639	1559190_s_at	RDH13	stable	112724
-0.353089162908173	3.08334512903226	-7.98993399511004	2.64192584227682e-14	5.52591030705757e-13	21.8283003942774	230964_at	FREM2	stable	341640
-0.573117704011066	7.78272387096774	-7.9883391895154	2.67044079381662e-14	5.57914980519388e-13	21.8177793797332	218823_s_at	KCTD9	stable	54793
-0.446976789945277	6.93969883870967	-7.9869206933909	2.69605879707595e-14	5.62622193626441e-13	21.808422647822	228568_at	MYZAP	stable	100820829
-0.297819544169824	7.11983903225807	-7.98479298060118	2.73494126754228e-14	5.70300967974348e-13	21.7943898052615	1554239_s_at	PTGR3	stable	284273
-0.426916934872814	7.8481239032258	-7.98461825378769	2.73815879177065e-14	5.70754220129853e-13	21.793237543793	217843_s_at	MED4	stable	29079
0.347993578687836	6.59556187096774	7.98441723601357	2.7418650811347e-14	5.71308968410975e-13	21.7919119232578	205507_at	ARHGEF15	stable	22899
0.617166251728908	6.86821032258064	7.98272897921607	2.77318882275066e-14	5.76956236240076e-13	21.7807795058859	219541_at	LIME1	stable	54923
-0.683182161885863	7.99632893548386	-7.97926602455824	2.83855095700472e-14	5.90105602943851e-13	21.7579495217465	219998_at	LGALSL	stable	29094
0.402068938601239	6.98685458064517	7.97908334424046	2.84204094690082e-14	5.9060657077842e-13	21.7567453586772	223640_at	HCST	stable	10870
-0.652027859161707	6.92422280645162	-7.97854006748836	2.85244497594088e-14	5.92543423478601e-13	21.7531643805585	208711_s_at	CCND1	stable	595
-0.514294969631368	10.2122817741936	-7.97681899440953	2.88565352636175e-14	5.9921422922077e-13	21.741821083529	205470_s_at	KLK11	stable	11012
-0.722157034097061	7.31795070967742	-7.97630265907895	2.89569064841627e-14	6.01070182999847e-13	21.7384183201046	207469_s_at	PIR	stable	8544
0.808614944975645	7.59352638709677	7.97614187765977	2.89882314165427e-14	6.01492050360331e-13	21.7373587647781	227646_at	EBF1	stable	1879
-0.765822849239282	7.22205116129032	-7.97082531122105	3.00431303989712e-14	6.22435829694487e-13	21.7023303206114	223213_s_at	ZHX1	stable	11244
-0.293779370978412	3.30362341935484	-7.97044542988742	3.0119941271091e-14	6.23790829165492e-13	21.6998280435376	210650_s_at	PCLO	stable	27445
0.571188787058753	8.61688858064516	7.96775542844395	3.06694320861629e-14	6.34690083009445e-13	21.6821112604645	225003_at	TMEM205	stable	374882
0.445510948944615	7.71275622580645	7.96531307077658	3.11769100162301e-14	6.43730194538286e-13	21.6660289116151	202763_at	CASP3	stable	836
-0.683572282157677	4.17810767741935	-7.96506867653188	3.12281451582606e-14	6.44544672150961e-13	21.6644198119911	1552482_at	RAPH1	stable	65059
-0.537378881472128	6.03456038709678	-7.95576858990515	3.32408941097662e-14	6.84021786018617e-13	21.6032119257276	208814_at	HSPA4	stable	3308
-0.374077889831018	9.14699170967743	-7.9540551155967	3.36254707064083e-14	6.91415047338426e-13	21.5919399561042	219598_s_at	RWDD1	stable	51389
0.547966601719888	7.01929187096774	7.95297103095179	3.38710527694282e-14	6.95941304084361e-13	21.5848092091997	225214_at	LOC100129034	stable	100129034
0.29910330386674	5.34517116129032	7.94987149370925	3.45830234549435e-14	7.09769822597236e-13	21.5644250262602	1555216_a_at	TBX2-AS1	stable	103689912
-0.44911340669914	4.65814851612904	-7.94837617970779	3.49317685213933e-14	7.16389513843653e-13	21.5545929322758	215011_at	SNHG3	stable	8420
-0.758680012628541	4.64435138709677	-7.9469360992106	3.5270915833781e-14	7.22802594907038e-13	21.5451251676661	221107_at	CHRNA9	stable	55584
-0.866442425281136	10.3912419032258	-7.94424745101593	3.59128387225928e-14	7.35406163729499e-13	21.5274517650739	218002_s_at	CXCL14	stable	9547
0.445564435624513	5.43296838709677	7.94418872154554	3.59269886275902e-14	7.35420480424371e-13	21.5270657602878	204200_s_at	PDGFB	stable	5155
0.333394766973361	4.26243522580645	7.94057903288662	3.6807341037752e-14	7.52595875556877e-13	21.5033443715803	211146_at	IGKC	stable	3514
0.497569797341994	5.61143270967742	7.93961719382776	3.70454947703121e-14	7.57182215538995e-13	21.4970247628004	228875_at	FAM162B	stable	221303
-0.836642080702388	6.49680535483871	-7.9388718247335	3.72310965522486e-14	7.6069140657481e-13	21.4921277829777	219313_at	GRAMD1C	stable	54762
0.511723938300561	6.19207235483871	7.93535245351309	3.81199287826869e-14	7.77689218728882e-13	21.4690100675995	213309_at	PLCL2	stable	23228
0.677724652113778	7.62659858064515	7.93386279373303	3.85024343490587e-14	7.84322130415345e-13	21.4592269713054	204105_s_at	NRCAM	stable	4897
0.867081323591317	9.42322377419355	7.93329518883627	3.86491760699423e-14	7.86725130909938e-13	21.4554996387378	202388_at	RGS2	stable	5997
0.469894521618859	6.37603451612904	7.93192131273476	3.9006652848467e-14	7.93410991253696e-13	21.4464784360606	205591_at	OLFM1	stable	10439
0.684524044741116	9.95211180645162	7.92914693903942	3.97385222496006e-14	8.07996914837082e-13	21.428264377796	224885_s_at	KRTCAP2	stable	200185
0.578580770942331	6.55746148387096	7.92557578509334	4.07005817485506e-14	8.26329115151135e-13	21.4048255777194	204416_x_at	APOC1	stable	341
-0.459564274460281	6.6452055483871	-7.92470412961872	4.09388758463477e-14	8.30858588307e-13	21.3991056422702	210619_s_at	HYAL1	stable	3373
0.315461653136088	5.31651280645161	7.92324309570497	4.13413902852802e-14	8.38716331668903e-13	21.3895190499652	220343_at	PDE7B	stable	27115
0.300325688856817	6.00430103225807	7.91999303059628	4.22508591711771e-14	8.56214130905896e-13	21.3681979037479	228253_at	LOXL3	stable	84695
-0.92921164471706	7.18171012903226	-7.91985526431694	4.2289844091253e-14	8.5668663419387e-13	21.3672942544291	218876_at	TPPP3	stable	51673
-0.408599174333995	10.1944150645161	-7.91800111066497	4.28180009466798e-14	8.65461812110801e-13	21.3551333311453	223306_at	EBPL	stable	84650
-0.602249051055386	5.69381732258064	-7.917543128425	4.29494579478946e-14	8.67497784615141e-13	21.3521298322714	220428_at	CD207	stable	50489
0.363784334596188	6.55226225806452	7.91753963618493	4.2950461873858e-14	8.67497784615141e-13	21.3521069302116	201910_at	FARP1	stable	10160
0.502077275242047	5.76954125806451	7.91688034583528	4.31404062250272e-14	8.71012448431818e-13	21.3477834335004	227002_at	FAM78A	stable	286336
0.592695218594024	7.21953809677419	7.91336543581607	4.41671605948628e-14	8.90427546284705e-13	21.3247373689329	218459_at	TOR3A	stable	64222
-0.418951155210777	4.9545824516129	-7.91274030788944	4.43522813836642e-14	8.93500731264496e-13	21.3206393288537	1555450_a_at	NAA16	stable	79612
0.39387752661014	7.17771583870967	7.91214951148155	4.45279399948103e-14	8.96141834700417e-13	21.316766546999	226519_s_at	PHYKPL	stable	85007
-0.375347217511576	6.09327896774193	-7.91213402569147	4.45325535414912e-14	8.96141834700417e-13	21.3166650373023	213900_at	ENTREP1	stable	9413
0.809311990498529	5.37831422580645	7.90858941325956	4.56010907239039e-14	9.16295345582302e-13	21.2934334891989	1559263_s_at	ZC3H12D	stable	340152
-0.365822308016117	4.75123019354839	-7.90358856420316	4.7151819430931e-14	9.46064487114184e-13	21.2606694398427	204130_at	HSD11B2	stable	3291
-0.593172115581214	7.72540680645161	-7.90262550766879	4.74563843049056e-14	9.51826049842522e-13	21.2543613633584	206595_at	CST6	stable	1474
0.45843312826989	5.49622261290323	7.8991686467553	4.85657050704905e-14	9.72902625071928e-13	21.2317229236115	204152_s_at	MFNG	stable	4242
0.444751617655903	6.67581822580645	7.89912953176446	4.85784026784886e-14	9.72902625071928e-13	21.2314668032794	210629_x_at	LST1	stable	7940
-0.495210680738469	5.98764551612903	-7.89780126011104	4.9011541793729e-14	9.80141202477006e-13	21.2227699372533	212921_at	SMYD2	stable	56950
-0.39914309639786	8.15450596774194	-7.89554469238742	4.97561547195498e-14	9.93215684297695e-13	21.2079972731416	226026_at	SLC49A4	stable	84925
0.569996836851285	6.81756193548387	7.89536124905624	4.9817175486855e-14	9.94070828373649e-13	21.2067964810063	235306_at	GIMAP8	stable	155038
-0.38741602982741	7.49717890322581	-7.89302876205794	5.0599532706173e-14	1.00821044122085e-12	21.1915299912111	204145_at	FRG1	stable	2483
-0.472150806422515	7.30637212903227	-7.8917733605607	5.10256283775159e-14	1.0155901825776e-12	21.1833144333449	220318_at	EPN3	stable	55040
-0.37950951530459	8.22039558064516	-7.88964342469901	5.17566731096214e-14	1.02976568495944e-12	21.169377761554	209388_at	PAPOLA	stable	10914
-0.500823160141921	5.45459719354839	-7.88946494995205	5.18183976523248e-14	1.03061873104433e-12	21.1682100727374	210221_at	CHRNA3	stable	1136
0.472983810211078	5.79662329032258	7.88620760970929	5.29577924544291e-14	1.05174983743041e-12	21.1469016828551	207528_s_at	SLC7A11	stable	23657
-0.152484895062842	3.07545587096774	-7.8853447983944	5.32637212922408e-14	1.05667415154328e-12	21.1412584501193	1562095_at	SLMAP	stable	7871
0.683195030969993	9.21104396774193	7.88512610906993	5.33415393614084e-14	1.05783411845666e-12	21.1398281738931	217996_at	PHLDA1	stable	22822
-0.455970704792833	6.89835983870968	-7.8786543325817	5.56959854217947e-14	1.10332536338284e-12	21.0975132722324	204241_at	ACOX3	stable	8310
-0.709829025196946	4.39864503225806	-7.87713458153374	5.62635904521273e-14	1.11335932246473e-12	21.0875799199589	237885_at	SOX21-AS1	stable	100507533
-0.662710982620724	8.90265203225806	-7.87691279817433	5.63468997263148e-14	1.11460446546174e-12	21.0861304126443	205251_at	PER2	stable	8864
-0.621442153466836	6.78535087096774	-7.87568794733855	5.68091944153953e-14	1.12293662496809e-12	21.0781256561372	205603_s_at	DIAPH2	stable	1730
-0.330510337963798	10.2995519677419	-7.87337916670004	5.76908065418522e-14	1.13953932358229e-12	21.0630393550706	203667_at	TBCA	stable	6902
0.522482651993507	6.30731638709677	7.87064415752069	5.87526759150337e-14	1.15967601287165e-12	21.0451717512991	210140_at	CST7	stable	8530
0.376496840459439	6.21151303225806	7.86988048886705	5.90526034264654e-14	1.16517542127102e-12	21.0401835009189	213261_at	TRANK1	stable	9881
-0.261126061098082	3.74599409677419	-7.86952925720365	5.91910554156505e-14	1.1674859144483e-12	21.0378893791712	206497_at	COA1	stable	55744
0.565006246316677	6.66521751612903	7.86899788045329	5.94011285350017e-14	1.17120688880318e-12	21.0344187426198	228007_at	CEP85L	stable	387119
0.451501045162068	8.40960941935483	7.86869433314484	5.95214624947627e-14	1.17273367996438e-12	21.0324362223567	210105_s_at	FYN	stable	2534
-0.728801680798606	7.06179532258064	-7.86729096239083	6.00809322922664e-14	1.18333032171458e-12	21.0232712258113	1554178_a_at	HYCC2	stable	285172
-0.422009933249143	6.55619348387097	-7.86446671279702	6.12226449723846e-14	1.20328729741674e-12	21.0048301926365	205527_s_at	GEMIN4	stable	50628
0.365255432677853	7.41606519354839	7.86106893233687	6.26246398673498e-14	1.22944423150713e-12	20.9826501156062	1294_at	UBA7	stable	7318
0.551876972157076	7.73712041935483	7.860236787956	6.29728062901717e-14	1.2358356726185e-12	20.9772190058778	202202_s_at	LAMA4	stable	3910
1.04454979613928	4.59741496774194	7.85547155988245	6.50036995735715e-14	1.27340640422251e-12	20.9461254416186	232629_at	PROK2	up	60675
-0.721171389740815	4.7280575483871	-7.85433654950092	6.54968910681719e-14	1.28260835213191e-12	20.9387212451469	220608_s_at	ZNF770	stable	54989
0.491778705875279	7.33359451612903	7.85249571502419	6.63046513620575e-14	1.29796162306498e-12	20.926714149322	215535_s_at	AGPAT1	stable	10554
-0.313574198087679	7.56464787096774	-7.85198648347428	6.65298350156982e-14	1.30143782807989e-12	20.9233929480071	218910_at	ANO10	stable	55129
0.427742607492935	7.80564219354839	7.85122394780238	6.68684436974466e-14	1.3075937622167e-12	20.9184199692442	221447_s_at	GLT8D2	stable	83468
0.328870603764509	6.92359138709678	7.8482063615616	6.82251996248586e-14	1.3326948158232e-12	20.8987435358075	209721_s_at	IFFO1	stable	25900
1.06919587708221	5.18947632258065	7.84653993830827	6.89860678110284e-14	1.34563441226114e-12	20.8878796412873	214146_s_at	PPBP	up	5473
0.64832513019424	8.37158325806452	7.84443692210973	6.99582514999716e-14	1.36411105590619e-12	20.8741716688884	218396_at	VPS13C	stable	54832
-0.464076554212521	4.33563877419354	-7.84121127642431	7.14757609693692e-14	1.39122008935574e-12	20.8531508904876	235259_at	PACRGL	stable	133015
0.449935641349451	5.75339780645161	7.83970532465327	7.21953266639457e-14	1.40372670176075e-12	20.8433389318178	218625_at	NRN1	stable	51299
0.774432238258465	9.1406874516129	7.83923581771529	7.24211235503193e-14	1.40761639890285e-12	20.8402801385854	202237_at	NNMT	stable	4837
0.214401172048831	7.25820454838709	7.83102503789617	7.6484548951166e-14	1.48290521769681e-12	20.786807472889	202032_s_at	MAN2A2	stable	4122
0.421167580732457	6.74842774193549	7.82960282057225	7.7210917605196e-14	1.49645761079904e-12	20.7775490946068	212358_at	CLIP3	stable	25999
0.525715967887426	10.6536182903226	7.82825668522262	7.7904703464666e-14	1.50830016357316e-12	20.7687870319412	201315_x_at	IFITM2	stable	10581
0.652285944434422	5.74625493548387	7.82558375532223	7.9300608731602e-14	1.53369677481441e-12	20.7513917832372	206530_at	RAB30	stable	27314
0.75979260448614	7.09598283870968	7.82024854266739	8.21611349644938e-14	1.5862147083982e-12	20.7166824595434	210164_at	GZMB	stable	3002
0.783497376270373	6.74426138709677	7.81748723231582	8.3681419140949e-14	1.6132868799476e-12	20.6987244081724	206666_at	GZMK	stable	3003
-0.443399842443924	8.09934832258064	-7.81454632627649	8.53311397164579e-14	1.64451183080625e-12	20.6796030337767	219648_at	MREG	stable	55686
-0.500976854290697	5.32293712903226	-7.81036478361043	8.7732242799949e-14	1.68543934472495e-12	20.6524235036009	228686_at	SLC12A2-DT	stable	644873
-0.35859413855313	6.80472719354839	-7.80564591605391	9.05220898660729e-14	1.73598571147932e-12	20.6217631317312	225822_at	TMEM125	stable	128218
-0.517840060737267	4.76080183870968	-7.80148408464017	9.30552058970012e-14	1.7820642320205e-12	20.5947323548371	1558702_at	TEX10	stable	54881
-0.547515682843226	4.45727158064516	-7.80125449968762	9.31969631541076e-14	1.7841540477769e-12	20.5932414994341	219250_s_at	FLRT3	stable	23767
0.450576958325816	6.17222116129033	7.80055495056561	9.36302160657678e-14	1.7913292113491e-12	20.5886990199342	1569387_at	CSGALNACT1	stable	55790
0.742572068675206	7.117577	7.80054355359591	9.36372910111703e-14	1.7913292113491e-12	20.588625016669	227702_at	CYP4X1	stable	260293
-0.383587854952192	8.83315529032259	-7.79866531943648	9.48104924796237e-14	1.81187126051151e-12	20.576430181292	217836_s_at	YY1AP1	stable	55249
0.520462194359252	7.56653506451612	7.79846621174036	9.49357089096089e-14	1.81363028813168e-12	20.5751375476313	202531_at	IRF1	stable	3659
0.500933086174756	6.55990261290322	7.79772947893172	9.54004530659965e-14	1.82187208221563e-12	20.5703547726982	234707_x_at	IGLV1-44	stable	28823
-0.661144135546335	6.22256041935484	-7.79615041088709	9.64041390997933e-14	1.83911245822791e-12	20.5601046865601	227997_at	IL17RD	stable	54756
-0.341912614107884	8.82352051612903	-7.79568751934319	9.67003333698337e-14	1.84411954202848e-12	20.5571002173288	213511_s_at	MTMR1	stable	8776
-0.392224697817068	8.24737258064517	-7.7951199057658	9.70647639063866e-14	1.85042397719027e-12	20.5534161969079	225479_at	LRRC58	stable	116064
-0.453990440796199	7.30079658064516	-7.79338462466327	9.81873157043883e-14	1.87051968158099e-12	20.5421547020968	1554480_a_at	ARMC10	stable	83787
1.24810992843827	10.2683403225806	7.79191818906848	9.91459393164775e-14	1.88615317749771e-12	20.5326392521938	209189_at	FOS	up	2353
-0.4491416705755	8.29732335483871	-7.79131083666845	9.95456730249776e-14	1.89309901657066e-12	20.5286985982782	205870_at	BDKRB2	stable	624
-0.394412339888148	3.83231838709677	-7.79081931507052	9.98703366288146e-14	1.89861288427693e-12	20.5255096344702	1557275_a_at	TLCD2	stable	727910
0.29368332972518	6.04086003225806	7.79048378793351	1.00092561887172e-13	1.90151522626168e-12	20.5233328313021	206868_at	STARD8	stable	9754
0.675019349930845	4.18189977419355	7.7900648523188	1.00370715572325e-13	1.90613715662273e-12	20.5206149863709	236835_at	FUT8-AS1	stable	645431
0.456636512718745	6.10437719354839	7.78816525600635	1.016415668981e-13	1.92960162158111e-12	20.5082925860054	224506_s_at	PLPP7	stable	84814
0.449173324914307	8.10410864516129	7.78798050048459	1.01766015058363e-13	1.93129360406664e-12	20.5070942119319	201640_x_at	CLPTM1	stable	1209
-0.996136898791268	11.0185086774194	-7.78620308959434	1.02970961800718e-13	1.95348276768018e-12	20.4955664215252	206642_at	DSG1	stable	1828
0.324768972878705	5.03781661290322	7.78303012915873	1.05157107851506e-13	1.99219157026371e-12	20.4749918804869	218832_x_at	ARRB1	stable	408
0.328574425401408	6.37334316129032	7.78148820160828	1.06235970277631e-13	2.01193338237944e-12	20.4649955387045	205983_at	DPEP1	stable	1800
0.320806076733418	6.62584983870968	7.78089579281532	1.06653369460059e-13	2.0191388418382e-12	20.4611552966068	204650_s_at	APBB3	stable	10307
0.694304771784234	6.12892596774193	7.7793071953223	1.07780673667469e-13	2.03977443155724e-12	20.4508583117398	205269_at	LCP2	stable	3937
0.484102117986651	7.63268122580646	7.77756683182618	1.09029183110574e-13	2.05983779770928e-12	20.4395792308757	212419_at	ZCCHC24	stable	219654
0.476552256900596	6.89197877419355	7.77504168707392	1.10866114800151e-13	2.09237308481127e-12	20.4232170963293	212862_at	CDS2	stable	8760
0.529957447230743	8.75879874193548	7.77123892915757	1.13690267219825e-13	2.14271470535813e-12	20.3985831772713	205383_s_at	ZBTB20	stable	26137
-0.462000188826749	7.91542109677419	-7.76979004104207	1.14784885853115e-13	2.16259946037872e-12	20.3891995449365	218849_s_at	PPP1R13L	stable	10848
-0.268125964279272	4.3747389032258	-7.76970780943962	1.14847322026825e-13	2.16303042777013e-12	20.388667012459	1560017_at	TMTC3	stable	160418
-0.739706435744783	7.16786587096775	-7.76881876367671	1.15524494724554e-13	2.17428631637349e-12	20.3829097875235	210397_at	DEFB1	stable	1672
-0.611972241866619	6.24641035483871	-7.76867493604744	1.15634415943141e-13	2.17521466806575e-12	20.3819784395403	213272_s_at	LDAF1	stable	57146
0.672422625533706	5.99761987096774	7.76865012428919	1.15653388935842e-13	2.17521466806575e-12	20.3818177735239	213170_at	GPX7	stable	2882
0.782195730350592	8.22850612903227	7.76780243239928	1.16303449626998e-13	2.18564711476937e-12	20.3763288383496	227985_at	GIRGL	stable	100506098
0.702331727103255	7.71034874193548	7.76777051702655	1.16327994585805e-13	2.18564711476937e-12	20.376122189283	203868_s_at	VCAM1	stable	7412
-0.379355283540803	9.30164519354838	-7.76728197278319	1.16704355333669e-13	2.19196517618287e-12	20.3729589821134	219010_at	INAVA	stable	55765
-0.219185302182934	12.3790754516129	-7.76637315513035	1.17407684421351e-13	2.20290499167377e-12	20.3670749613154	208768_x_at	RPL22	stable	6146
0.543561131156414	4.17794016129032	7.76577394816589	1.17873695264544e-13	2.20937411333182e-12	20.3631957278326	206715_at	TFEC	stable	22797
-0.490644910698179	8.00453619354839	-7.76345948354635	1.1969089805344e-13	2.24266615869493e-12	20.3482139011392	204029_at	CELSR2	stable	1952
0.726099671657947	6.44429567741935	7.76147956028107	1.21267369402258e-13	2.27142631794054e-12	20.3353999897753	232024_at	GIMAP2	stable	26157
0.454930267003429	8.43354029032258	7.76135973954584	1.21363429286356e-13	2.27244708775052e-12	20.3346245897992	217949_s_at	VKORC1	stable	79001
1.10110103554032	8.68512638709678	7.76088384207158	1.21745697087857e-13	2.27761276365103e-12	20.3315449779694	219669_at	CD177	up	57126
-0.357086960129894	5.18388890322581	-7.76043356832122	1.22108476964699e-13	2.28326982833274e-12	20.3286312986082	1553099_at	TIGD1	stable	200765
0.423686217451441	6.04550867741936	7.75911293393064	1.23178663103391e-13	2.3017065636288e-12	20.3200862535545	227799_at	MYO1G	stable	64005
0.597200141920742	6.49600335483871	7.75689049878097	1.25000575178868e-13	2.3341552076177e-12	20.3057083998722	208962_s_at	FADS1	stable	3992
-0.387868126165134	8.789007	-7.75677475989835	1.25096181307275e-13	2.33514295424215e-12	20.3049597131065	225087_at	CEP20	stable	123811
0.594955627518192	6.44569248387097	7.75659570623717	1.252442308931e-13	2.33710864303081e-12	20.3038014732199	1552497_a_at	SLAMF6	stable	114836
-0.474705814540863	6.2837919032258	-7.75266396395274	1.28539133099605e-13	2.3961394825165e-12	20.2783728528146	207708_at	ALOXE3	stable	59344
0.356097467075592	6.60865619354839	7.75216960022563	1.28959433394399e-13	2.40315508549378e-12	20.2751761606631	220765_s_at	LIMS2	stable	55679
0.290265486198811	8.29349235483871	7.74887075103841	1.31799010599388e-13	2.45523369830376e-12	20.2538484104753	218066_at	SLC12A7	stable	10723
-0.457828700463047	8.43200148387097	-7.74790609081038	1.32640973258925e-13	2.47007670740181e-12	20.2476128368748	228049_x_at	SNHG19	stable	100507303
-0.16465744181851	11.4885451612903	-7.740572233323	1.39218065042395e-13	2.5863906578977e-12	20.2002238315612	211445_x_at	NACA4P	stable	83955
-0.449028956040653	7.89476938709677	-7.74005194383368	1.39696712899253e-13	2.59285172560859e-12	20.1968630401757	218364_at	LRRFIP2	stable	9209
0.540872671236996	7.19379241935484	7.73829011431155	1.4132963166412e-13	2.62205551789472e-12	20.1854836976164	205168_at	DDR2	stable	4921
-0.4381700264598	6.51974538709677	-7.73775317979162	1.41831015802225e-13	2.63046498947987e-12	20.1820160810062	207153_s_at	GLMN	stable	11146
-0.498991346442962	9.45479548387097	-7.73613744573087	1.43350389873126e-13	2.65684154790277e-12	20.1715823690147	212812_at	SERINC5	stable	256987
-0.588647946960131	8.52121325806452	-7.73539269843528	1.44056121415288e-13	2.66725727479408e-12	20.166773608305	229764_at	TPRG1	stable	285386
-0.322099755246858	9.71466138709677	-7.73538995868401	1.44058723959157e-13	2.66725727479408e-12	20.1667559185751	225083_at	GTF3C6	stable	112495
0.363047639064285	6.75641229032258	7.73477481948126	1.44644233671417e-13	2.67628544026557e-12	20.1627842613747	210044_s_at	LYL1	stable	4066
-0.461836325696074	10.674350516129	-7.73376728249276	1.45608320233132e-13	2.69230128804412e-12	20.15627954167	218205_s_at	MKNK2	stable	2872
0.336101255036383	6.36723654838709	7.73275968605557	1.46578807995928e-13	2.70749875918154e-12	20.1497750104877	208438_s_at	FGR	stable	2268
-0.750955043598533	6.517352	-7.73002922805357	1.49240923649857e-13	2.75574045949205e-12	20.1321514371308	1558281_a_at	TMEM184A	stable	202915
0.795023329123823	5.78619116129032	7.72864638846465	1.50607303602509e-13	2.77721899644761e-12	20.1232275880695	227870_at	IGDCC4	stable	57722
0.394362995369536	4.68780919354839	7.72607656626822	1.53179420883736e-13	2.82179408248595e-12	20.1066466750814	221218_s_at	TPK1	stable	27010
0.730805802513682	6.89496938709678	7.72364666958799	1.55651357735799e-13	2.8663651007763e-12	20.0909720126545	204998_s_at	ATF5	stable	22809
0.571563231703652	10.324042	7.72329368212398	1.56013713188491e-13	2.87207062915177e-12	20.0886952551116	201162_at	IGFBP7	stable	3490
-0.363450811233389	6.69375529032258	-7.72240169546052	1.56933087852147e-13	2.88802308257023e-12	20.0829422839533	1053_at	RFC2	stable	5982
-0.405191428829155	9.1893376451613	-7.72220373134316	1.57137854499522e-13	2.89081836970436e-12	20.0816655524	218137_s_at	SMAP1	stable	60682
-0.356404414576944	7.84337648387097	-7.72190604391758	1.57446267846981e-13	2.89454428195484e-12	20.0797457161843	213242_x_at	CEP170B	stable	283638
-0.422082261110109	10.0458252258064	-7.72032648496941	1.59092765053292e-13	2.92342120638071e-12	20.0695597124991	208923_at	CYFIP1	stable	23191
0.416541173852908	6.43854296774194	7.72000267688221	1.59432389055381e-13	2.9281040885465e-12	20.0674717654553	205639_at	AOAH	stable	313
0.76807403511937	7.0392205483871	7.71945540752048	1.60008016840958e-13	2.93768916077212e-12	20.0639430523317	220937_s_at	ST6GALNAC4	stable	27090
-0.820983430152145	4.08993825806451	-7.71779407288432	1.61768036320408e-13	2.96403062527424e-12	20.0532320450859	1554333_at	DNAJA4	stable	55466
0.3716300264598	4.89761512903226	7.71637559915756	1.63285884536287e-13	2.98883687211968e-12	20.0440880523533	206589_at	GFI1	stable	2672
-0.507198505622708	5.38616435483871	-7.71516356355436	1.64593965441309e-13	3.00975754531892e-12	20.0362757351144	213172_at	TTC9	stable	23508
-0.504758146009983	8.36391487096775	-7.71476488241812	1.65026496216789e-13	3.01665786715243e-12	20.0337061707156	209096_at	UBE2V2	stable	7336
0.601387168801492	5.15230538709677	7.71434472389068	1.65483542338706e-13	3.02376183130466e-12	20.0309982783035	220005_at	P2RY13	stable	53829
-0.616129889349933	5.08397203225807	-7.71373996952362	1.66143585369134e-13	3.03302187981882e-12	20.0271008537859	204796_at	EML1	stable	2009
0.452915566780927	6.14037851612904	7.71173579269962	1.68349624310791e-13	3.0702187155412e-12	20.0141861328239	219689_at	SEMA3G	stable	56920
0.543069189367972	5.36905177419355	7.70946855290134	1.70880095592438e-13	3.11428974217219e-12	19.9995789981775	205495_s_at	GNLY	stable	10578
-0.44815306332311	9.03502061290323	-7.70260656877765	1.78769798236713e-13	3.24941446761712e-12	19.9553870515909	221509_at	DENR	stable	8562
0.395100144927536	5.20743835483871	7.70155453240137	1.80010777202006e-13	3.27088376321691e-12	19.9486141763298	219519_s_at	SIGLEC1	stable	6614
-0.498128877262615	5.14982612903226	-7.69946711003777	1.82498324982539e-13	3.31388107552984e-12	19.9351774749052	213599_at	OIP5	stable	11339
-0.435425243249745	8.58353474193548	-7.69671884337263	1.85825203612143e-13	3.37317164923437e-12	19.91749069518	203053_at	BCAS2	stable	10286
0.434284816284805	6.82431287096774	7.69293494723414	1.9050390540535e-13	3.45351492972067e-12	19.8931460105351	225602_at	GLIPR2	stable	152007
0.409944963016417	6.21625132258064	7.69276517638393	1.90716527050959e-13	3.45622343934743e-12	19.8920539357007	204867_at	GCHFR	stable	2644
0.518598215767635	4.18634829032258	7.69188202455689	1.91826374310775e-13	3.47414821959889e-12	19.8863732012493	206085_s_at	CTH	stable	1491
-0.300329628360094	8.68857706451613	-7.69178839571006	1.9194440978938e-13	3.47502006795839e-12	19.8857709744358	200042_at	RTCB	stable	51493
0.380126179565819	4.508956	7.68927275649211	1.95142792314719e-13	3.52825137890451e-12	19.8695920816836	1568943_at	INPP5D	stable	3635
0.423216246316676	6.84816722580645	7.68718105921723	1.97842187689675e-13	3.57469319627659e-12	19.8561424313427	219593_at	SLC15A3	stable	51296
-0.479106340730052	7.17479722580645	-7.68600617651569	1.99374539355263e-13	3.60105710287402e-12	19.8485890039858	218858_at	DEPTOR	stable	64798
-0.903131910517772	5.58549690322581	-7.68446816584617	2.01398222803753e-13	3.63414119861228e-12	19.8387021783688	215150_at	YOD1	stable	55432
-1.17406689157496	7.60992593548387	-7.68287577006166	2.0351482888268e-13	3.66991202808725e-12	19.8284671630431	206192_at	CDSN	down	1041
0.570894960610982	5.28415580645162	7.68220191516267	2.04417112218325e-13	3.68496723064192e-12	19.8241364402723	228367_at	ALPK2	stable	115701
-0.317340257983042	8.24842919354839	-7.6819450892059	2.04762037270932e-13	3.68996848641668e-12	19.8224859421036	218341_at	PPCS	stable	79717
-0.519529809970534	6.63544906451613	-7.68102758925762	2.05998966298009e-13	3.71103574377056e-12	19.8165899127064	1569648_at	DACT2	stable	168002
0.51594871790246	6.88468054838709	7.67899936045672	2.08759560153677e-13	3.75705363772295e-12	19.8035578253585	219475_at	OSGIN1	stable	29948
-0.468005789283783	4.19102280645162	-7.67824857403472	2.09790678849767e-13	3.77320708042131e-12	19.7987343498694	1553271_at	DIP2B	stable	57609
-0.489727618016718	8.05437438709677	-7.67824533041182	2.09795144480673e-13	3.77320708042131e-12	19.7987135117012	227029_at	FAM177A1	stable	283635
-0.279205074869205	4.98753448387097	-7.67600027201657	2.1290862526979e-13	3.82668609027804e-12	19.7842919056774	201006_at	PRDX2	stable	7001
0.36842259005352	4.16207725806452	7.67586771147519	2.13093881537178e-13	3.82875713869379e-12	19.7834404646694	1555626_a_at	SLAMF1	stable	6504
-0.514726258945217	7.72379503225806	-7.67526345582924	2.13940359769723e-13	3.8414414352741e-12	19.7795594360202	204809_at	CLPX	stable	10845
-0.246331544891455	4.2668724516129	-7.67240987555328	2.17982889828658e-13	3.9088929161633e-12	19.7612341929338	1559412_at	MIR99AHG	stable	388815
0.771020879788322	9.12605061290323	7.66939587768317	2.22334558696206e-13	3.98300851792761e-12	19.7418838030586	204805_s_at	H1-10	stable	8971
-0.439927568705274	8.42049367741935	-7.66759923032622	2.24969269090545e-13	4.02756869270646e-12	19.7303514740067	201558_at	RAE1	stable	8480
-0.560402989957305	7.69987070967742	-7.65828082832306	2.39136695059822e-13	4.27141417915576e-12	19.6705679571612	209576_at	GNAI1	stable	2770
-0.277185937819472	6.53160825806452	-7.65816164911821	2.39323478867594e-13	4.27335441119716e-12	19.6698036666377	203671_at	TPMT	stable	7172
-0.471460504540261	5.86342429032258	-7.65759923911823	2.4020686179806e-13	4.28632838407603e-12	19.6661970675382	225972_at	TMEM64	stable	169200
0.347981070419148	5.87633316129032	7.65736773947365	2.4057141487977e-13	4.29003330350666e-12	19.6647125687755	219210_s_at	RAB8B	stable	51762
0.445430817246979	5.2073804516129	7.6567861657108	2.414896565574e-13	4.3050039035787e-12	19.6609833434838	227182_at	SUSD3	stable	203328
1.26751731733718	6.28049945161291	7.65559813720068	2.43376188658109e-13	4.33722070237358e-12	19.653365947864	211655_at	IGLC1	up	3537
0.705585602862472	6.47806648387097	7.65453211805393	2.45081353245866e-13	4.3647631885074e-12	19.6465315363609	218541_s_at	TCIM	stable	56892
0.609171080642252	7.29080225806451	7.65428371024325	2.45480388028978e-13	4.37044617892686e-12	19.6449390490615	209955_s_at	FAP	stable	2191
-0.398465116362981	8.50822941935484	-7.65312475935678	2.47350582751465e-13	4.40230895570846e-12	19.6375097374737	213129_s_at	GCSH	stable	2653
-0.47043330386674	7.11240358064516	-7.65166563738955	2.49725170960115e-13	4.44023535682741e-12	19.6281573057464	220066_at	NOD2	stable	64127
-0.243948485777858	3.61060958064516	-7.65144964943267	2.50078578165971e-13	4.44507355696503e-12	19.6267730060923	206253_at	DLG2	stable	1740
0.352592010944736	6.69254112903226	7.65043234623087	2.51749774960909e-13	4.47332432433789e-12	19.6202533131287	223172_s_at	MTFP1	stable	51537
-0.619127939142463	5.63167129032258	-7.64544072509648	2.60110945418064e-13	4.61739153919892e-12	19.588271570052	232000_at	TTC39B	stable	158219
-0.5146979150881	7.10541880645161	-7.64387834400573	2.62783880135299e-13	4.6603012151792e-12	19.5782641841267	205464_at	SCNN1B	stable	6338
0.443865396596308	9.95891070967741	7.64132239859672	2.67215178448996e-13	4.73121433992839e-12	19.5618958119615	207668_x_at	PDIA6	stable	10130
0.233382437909677	5.6338610967742	7.64013871627234	2.69292261162136e-13	4.76644686922623e-12	19.5543167296171	1557143_at	CSMD2	stable	114784
0.366330194238981	5.21544580645162	7.63687826054716	2.75096341649132e-13	4.86445423016374e-12	19.5334442703742	206236_at	GPR4	stable	2828
-0.279841363882374	8.07944851612903	-7.63624868694599	2.7623121108893e-13	4.8813644041006e-12	19.5294146291207	220015_at	CASZ1	stable	54897
0.381051744542667	7.57211787096774	7.63321312400203	2.81768293791945e-13	4.97196905732767e-12	19.5099884225188	204436_at	PLEKHO2	stable	80301
-0.276038632509472	6.66142135483871	-7.63314602784548	2.81891911177268e-13	4.97196905732767e-12	19.5095590975139	219420_s_at	COA7	stable	65260
-0.452233398280113	5.33324703225806	-7.62977137220232	2.88178878293589e-13	5.0777248374805e-12	19.4879691706683	209897_s_at	SLIT2	stable	9353
-0.611499523723615	10.943058	-7.62951875490354	2.88655031647747e-13	5.08447611318962e-12	19.4863532712079	207602_at	TMPRSS11D	stable	9407
0.487629954296711	5.57122093548387	7.62838806949342	2.90795770637461e-13	5.12053422209443e-12	19.4791211423124	226992_at	NOSTRIN	stable	115677
-0.573677853749476	8.66826622580645	-7.62538987024439	2.9654844496435e-13	5.21343608631056e-12	19.4599475007606	238063_at	TMEM154	stable	201799
-0.364109298815324	7.06865235483871	-7.62192151744867	3.03343417775179e-13	5.3243343071775e-12	19.4377736250784	218553_s_at	KCTD15	stable	79047
0.570809253112035	6.66331816129032	7.61868919549405	3.09814185126628e-13	5.4326781821034e-12	19.4171149469514	210006_at	ABHD14A	stable	25864
0.277611893679717	6.79004361290322	7.61696265973543	3.13326144960503e-13	5.49073941529342e-12	19.4060826254547	223615_at	ABI3	stable	51225
-0.933952719947082	7.49883606451613	-7.61402295606464	3.19396431481713e-13	5.58815996520405e-12	19.387302264012	204591_at	CHL1	stable	10752
-0.458816204221541	6.80018696774193	-7.61164728483665	3.24386696642116e-13	5.66459362469105e-12	19.3721288579519	226588_at	CWC22	stable	57703
-0.448607118888689	9.25627283870967	-7.60895184815258	3.30141867282329e-13	5.75590133726447e-12	19.3549170326359	218462_at	RPF1	stable	80135
0.915157733477661	6.32154887096775	7.6060920636205	3.36358120325353e-13	5.86054181924433e-12	19.3366603171539	1555938_x_at	VIM	stable	7431
-0.301235722532925	5.64561525806452	-7.60418219657376	3.40573736744136e-13	5.92266827496362e-12	19.324470441036	213858_at	ZNF250	stable	58500
-0.529449886343136	7.87301019354839	-7.60407193076883	3.40818710164375e-13	5.92504387225348e-12	19.3237667248681	218100_s_at	IFT57	stable	55081
-0.623886834445847	8.59097409677419	-7.60353217712321	3.42020371697194e-13	5.94133314837744e-12	19.3203221188541	222223_s_at	IL36RN	stable	26525
-0.22063737687173	3.24387658064516	-7.60230420083835	3.44769831151007e-13	5.98611956753931e-12	19.3124860292672	207149_at	CDH12	stable	1010
0.397064582356126	6.82199438709677	7.60047398504369	3.48908240334595e-13	6.05412822605331e-12	19.3008084746092	207104_x_at	LILRB1	stable	10859
-0.293247135726743	6.81322458064516	-7.59779392069018	3.55056881738386e-13	6.15690929560617e-12	19.2837119988783	218219_s_at	LANCL2	stable	55915
-0.470756020205666	7.19276341935484	-7.59752296551724	3.55684430457706e-13	6.16583583870485e-12	19.2819837707773	1554667_s_at	METTL8	stable	79828
-0.435117361837754	6.43806293548387	-7.59686614248424	3.57210218589282e-13	6.18640123578366e-12	19.2777945444244	218922_s_at	CERS4	stable	79603
-0.466052603283421	6.3625469032258	-7.59549282665174	3.60421306169615e-13	6.23802660920301e-12	19.2690363187896	213273_at	TENM4	stable	26011
-0.385074772385592	8.47119512903226	-7.59478986103588	3.62075985090882e-13	6.2627347310484e-12	19.2645536244921	225866_at	RPF2	stable	84154
0.304615097119491	7.01773048387097	7.59224569714275	3.68127475076931e-13	6.36136842598963e-12	19.2483322926234	202148_s_at	PYCR1	stable	5831
-1.33727136568645	7.57974109677419	-7.58434008770415	3.87575602670988e-13	6.67844187709936e-12	19.197950700941	215704_at	FLG	down	2312
0.428758667388298	6.48905296774194	7.58366566899454	3.8928088255972e-13	6.70571274541672e-12	19.1936543698512	205582_s_at	GGT5	stable	2687
0.469295228817126	5.79203948387096	7.58033899618336	3.97801360769079e-13	6.83955641510988e-12	19.1724658984674	207697_x_at	LILRB2	stable	10288
-0.377089179746227	7.11031893548387	-7.58021446500523	3.98123865553082e-13	6.84294949673524e-12	19.1716728498428	223433_at	YAE1	stable	57002
0.288642756028625	6.28502487096774	7.58016020116642	3.98264476087274e-13	6.84321503144932e-12	19.1713272856624	219396_s_at	NEIL1	stable	79661
-0.468037576522943	7.93061664516129	-7.57981135272625	3.99169596287954e-13	6.85661252813191e-12	19.1691057818291	210132_at	EFNA3	stable	1944
0.950854163208853	6.27613909677419	7.57660442555501	4.07585935832156e-13	6.9880091068119e-12	19.1486870169874	210356_x_at	MS4A1	stable	931
0.565447976426727	8.50962483870968	7.5765065872395	4.07845438670335e-13	6.98904943149189e-12	19.1480641657388	218696_at	EIF2AK3	stable	9451
-0.3450737951771	8.26701367741936	-7.57648516791661	4.07902272261374e-13	6.98904943149189e-12	19.1479278083223	1553114_a_at	PTK6	stable	5753
-0.470228168260268	3.92067841935484	-7.5737132057856	4.15323665811211e-13	7.11175115196616e-12	19.1302834708596	220087_at	BCO1	stable	53630
-0.52605929400445	6.37990161290322	-7.57344756855916	4.16041814685626e-13	7.1218178515769e-12	19.1285928461444	229276_at	IGSF9	stable	57549
0.760314478321006	6.27581174193548	7.57193902175894	4.20143459545312e-13	7.18977892038808e-12	19.118992605184	217790_s_at	SSR3	stable	6747
-0.611511039148476	7.51155861290322	-7.57167425542829	4.20867447081842e-13	7.19991479011255e-12	19.1173077942107	203552_at	MAP4K5	stable	11183
-0.522701707258404	6.39368867741935	-7.57006252513841	4.25301254114347e-13	7.26213181408555e-12	19.1070526013351	229232_at	LRRC57	stable	255252
0.377288770220699	6.40982883870968	7.56432527814423	4.41461436111606e-13	7.52199491567578e-12	19.0705595499734	206430_at	CDX1	stable	1044
-0.555208915148235	9.40807274193549	-7.56217917184711	4.4766083656317e-13	7.62487733305025e-12	19.0569136441164	203963_at	CA12	stable	771
-0.417121049972939	9.02166593548387	-7.56102178283159	4.51039725629959e-13	7.67764539191096e-12	19.0495555507184	201887_at	IL13RA1	stable	3597
-0.522518327620423	7.76752022580645	-7.54917334150144	4.87110472581921e-13	8.26078321601009e-12	18.9742737182997	202536_at	CHMP2B	stable	25978
0.274718451500391	5.60721506451613	7.54782983422312	4.91376052180532e-13	8.33053818696762e-12	18.9657425601939	206867_at	GCKR	stable	2646
0.374085468158038	8.41406693548387	7.54531516724231	4.9945928590554e-13	8.45446949129578e-12	18.9497774460177	219283_at	C1GALT1C1	stable	29071
0.575569828612666	4.64730651612903	7.54526144683773	4.99633390068685e-13	8.45479901021521e-12	18.9494364259502	1556606_at	NAV2	stable	89797
-0.567904297311926	6.88382890322581	-7.5427115088131	5.07966798983745e-13	8.58795597052836e-12	18.9332512031977	229674_at	SERTAD4	stable	56256
0.406154673161345	9.28768496774194	7.54270948337054	5.07973472495449e-13	8.58795597052836e-12	18.9332383486029	202655_at	MANF	stable	7873
-0.40990098502616	5.83731025806451	-7.54244095448457	5.08858998852136e-13	8.6002676235674e-12	18.9315341346855	202980_s_at	SIAH1	stable	6477
-0.544593864333394	8.28334958064515	-7.53784760542019	5.24244443598335e-13	8.84935626852083e-12	18.9023889972861	201362_at	IVNS1ABP	stable	10625
-0.310534193276806	8.1201935483871	-7.53753467213732	5.25309155161635e-13	8.86459199335259e-12	18.9004038577179	202814_s_at	HEXIM1	stable	10614
-0.35210370497324	4.43782196774193	-7.53704186967149	5.26990172649855e-13	8.88747306897928e-12	18.8972778059508	219703_at	MNS1	stable	55329
-0.297921866618558	6.37880006451613	-7.5351678014591	5.33431481252304e-13	8.99055679330139e-12	18.8853910953693	220262_s_at	DLK2	stable	65989
-0.504417820674726	8.39035625806452	-7.53455275925167	5.35562305789388e-13	9.02368846503383e-12	18.8814904921419	220945_x_at	MANSC1	stable	54682
0.391873040471466	7.59831519354839	7.53397660071915	5.37566033374522e-13	9.04908339739901e-12	18.8778366886366	222125_s_at	P4HTM	stable	54681
0.454049582055446	5.38828548387097	7.53192888478254	5.4474748188728e-13	9.16150986532976e-12	18.8648523222908	206707_x_at	RIPOR2	stable	9750
0.296650592940045	5.40197770967742	7.52976829307572	5.52427408377985e-13	9.28210465675056e-12	18.8511548604997	228696_at	SLC45A3	stable	85414
-0.441836931866018	11.6674362580645	-7.5284480036171	5.57172913426965e-13	9.35896437530547e-12	18.8427859808645	208650_s_at	CD24	stable	100133941
0.379619016777919	5.81308925806451	7.52815223037845	5.58241509560928e-13	9.37403394817069e-12	18.8409113105893	208186_s_at	LIPE	stable	3991
-0.333137326357568	5.43464129032258	-7.52724695345458	5.61524754772072e-13	9.42627140533099e-12	18.8351737990923	203969_at	PEX3	stable	8504
-0.505060219496061	5.55089061290322	-7.52525976871422	5.68798794740353e-13	9.54252043646174e-12	18.8225809848843	205005_s_at	NMT2	stable	9397
-0.855571759576645	4.82309383870968	-7.52496814563342	5.69874065883169e-13	9.55762716323995e-12	18.820733158855	209309_at	AZGP1	stable	563
0.495196097780986	6.69959416129032	7.52399692480544	5.73469625999413e-13	9.60320116432402e-12	18.8145795196701	219359_at	PGGHG	stable	80162
-0.705243657465873	6.99244703225806	-7.52312804176573	5.76705280939221e-13	9.65442781241638e-12	18.8090747555545	204731_at	TGFBR3	stable	7049
-0.526866227674545	6.33482225806451	-7.52076375399128	5.85601163021078e-13	9.7943541107915e-12	18.7940981525061	205415_s_at	ATXN3	stable	4287
-0.318682561188286	4.44297551612903	-7.52018543303104	5.87797679647506e-13	9.82508044473476e-12	18.7904352675899	239025_at	LOC105379448	stable	105379448
0.599217306512719	9.36123487096774	7.51959005422585	5.90067473614655e-13	9.86000584348449e-12	18.7866645473242	201011_at	RPN1	stable	6184
0.384208836370197	5.40597051612903	7.51715922965606	5.99424687338904e-13	1.00030847787791e-11	18.7712715135299	219641_at	DET1	stable	55070
0.323590510553853	6.94016161290322	7.51662470086601	6.01501851572218e-13	1.00265590654607e-11	18.7678871067003	204382_at	NAT9	stable	26151
0.53989605628721	6.68519477419355	7.51586438547682	6.04468653846076e-13	1.00729422886419e-11	18.7630734023924	227353_at	TMC8	stable	147138
-0.489078487581936	5.12406990322581	-7.51548802236531	6.05942584658771e-13	1.00944274272451e-11	18.7606906989172	211788_s_at	TREX2	stable	11219
0.357969473810813	7.09424877419355	7.51108403156285	6.23455383008706e-13	1.03766889089805e-11	18.7328157596686	226945_at	RHBDD1	stable	84236
-0.8880841066811	6.76962680645162	-7.5102256069144	6.26926660129299e-13	1.04281153460814e-11	18.7273836990347	208859_s_at	ATRX	stable	546
0.420033789764869	7.26174906451613	7.50738777770546	6.38538447597014e-13	1.06083529694217e-11	18.7094291367398	224674_at	TTYH3	stable	80727
-0.609570974803055	6.91144787096774	-7.50658392023532	6.41866042589663e-13	1.06603966824392e-11	18.7043440915094	204256_at	ELOVL6	stable	79071
0.379192347705816	6.14030306451613	7.50170496542316	6.62432729991688e-13	1.09919603982688e-11	18.6734888541867	204974_at	RAB3A	stable	5864
-0.535046611341633	7.12510774193548	-7.50037884499465	6.68134303568587e-13	1.10798432052206e-11	18.6651046689333	225548_at	SHROOM3	stable	57619
0.47334134824704	7.43643458064516	7.50018938175048	6.68952831045309e-13	1.10900533770171e-11	18.6639069014445	202796_at	SYNPO	stable	11346
-0.328657827891034	3.667112	-7.49803005436031	6.78351814663494e-13	1.12424630090108e-11	18.6502573305397	1565544_at	RNF141	stable	50862
0.387743256359375	8.43801867741935	7.49758566589626	6.80302221013208e-13	1.12713708890597e-11	18.6474485932728	201063_at	RCN1	stable	5954
-0.368630645258283	10.2930283870968	-7.49737077556981	6.81247350598367e-13	1.12801934869672e-11	18.6460904299616	200090_at	FNTA	stable	2339
0.518147605388178	8.24169377419355	7.49638171298547	6.85614166034864e-13	1.1345627883764e-11	18.6398396419165	217899_at	TMEM214	stable	54867
0.7167837554874	7.89604170967742	7.49100284655257	7.09850210443369e-13	1.17324849625125e-11	18.6058556747745	206576_s_at	CEACAM1	stable	634
-0.406432237055747	6.4446634516129	-7.49069230916564	7.11274941185134e-13	1.17524803291923e-11	18.603894198488	209595_at	GTF2F2	stable	2963
0.729508656563836	10.3497266129032	7.48919694063589	7.18175208681381e-13	1.18593263469207e-11	18.5944496510198	201666_at	TIMP1	stable	7076
-0.419187172409647	8.64823867741935	-7.48667625564558	7.29956474879426e-13	1.20356967020605e-11	18.578532297968	202919_at	MOB4	stable	25843
-0.509951797462266	5.68639722580645	-7.47894919961613	7.6727205084449e-13	1.26319179102446e-11	18.5297614421947	207455_at	P2RY1	stable	5028
-0.702726611942993	9.40081977419355	-7.47812036519213	7.71384701542379e-13	1.26919827134606e-11	18.524532161262	1553185_at	RASEF	stable	158158
0.3053525521679	7.24531712903225	7.47756430942209	7.74156010887586e-13	1.27337484642836e-11	18.5210241202112	225586_at	DPH7	stable	92715
0.507357103253352	4.319673	7.47650349674629	7.79470225520914e-13	1.28134499640276e-11	18.5143321736964	209676_at	TFPI	stable	7035
-0.45078749353539	7.94335719354838	-7.47628855251441	7.80551378893935e-13	1.28273659876844e-11	18.5129763167657	212367_at	FEM1B	stable	10116
0.38339641229178	7.28099051612903	7.4755468778715	7.84293315185652e-13	1.28849870816633e-11	18.5082980795993	212914_at	CBX7	stable	23492
-0.534948026339528	6.84507235483871	-7.47504525996638	7.86834127940192e-13	1.29228464839682e-11	18.5051342230036	226388_at	TCEA3	stable	6920
0.52815365987131	5.22426093548387	7.47301834127965	7.97183884595918e-13	1.30731940282789e-11	18.4923513303151	213555_at	RWDD2A	stable	112611
0.535132157676349	7.4111520967742	7.47211209824813	8.01854624833153e-13	1.314468918779e-11	18.4866368283896	203088_at	FBLN5	stable	10516
0.558959054663541	6.63541993548387	7.47137741562024	8.05660949783464e-13	1.31963787985054e-11	18.4820044887444	203765_at	GCA	stable	25801
-0.561513566059295	6.94450964516129	-7.4711131620039	8.07034376891349e-13	1.32149160097438e-11	18.4803383873704	218111_s_at	CMAS	stable	55907
-0.423864905887306	8.90205458064516	-7.47055294797208	8.09953664432432e-13	1.32587474858812e-11	18.4768064105823	218351_at	COMMD8	stable	54951
0.451995424860184	6.62451477419355	7.46938783950956	8.1605846355022e-13	1.33546831770752e-11	18.4694613493694	204164_at	SIPA1	stable	6494
0.365739416681701	5.93652174193549	7.46757709459417	8.25636371378992e-13	1.34952671465311e-11	18.4580476532632	204032_at	BCAR3	stable	8412
0.598482599073908	5.16437470967742	7.46746614152461	8.26226847284168e-13	1.35008825090442e-11	18.4573483435253	219274_at	TSPAN12	stable	23554
0.652145179505684	8.65995680645161	7.46678305064481	8.2987134211312e-13	1.35563835165924e-11	18.4530431496308	207714_s_at	SERPINH1	stable	871
-0.464682603283421	5.98674196774194	-7.46625664629125	8.32690679413902e-13	1.35943155858331e-11	18.4497256621822	1557137_at	TMEM17	stable	200728
-0.496823121053581	6.35796574193548	-7.465559022839	8.36441597617796e-13	1.36514759252994e-11	18.4453293737459	205530_at	ETFDH	stable	2110
0.899494857177222	9.96044587096775	7.46454603474007	8.41917822103077e-13	1.37297114899182e-11	18.4389462257915	223020_at	CLPTM1L	stable	81037
-0.383961350051117	10.2445902903226	-7.46453299863021	8.41988525389955e-13	1.37297114899182e-11	18.4388640851935	201807_at	VPS26A	stable	9559
-0.540147488123159	7.28328961290323	-7.46127096397242	8.59865969163352e-13	1.40003489767738e-11	18.4183131180817	227973_at	C2orf69	stable	205327
0.46399138613266	4.856664	7.4601567553905	8.66057699878368e-13	1.40885762394673e-11	18.4112949824086	207342_at	CNGB1	stable	1258
0.321710838294546	6.30123829032258	7.45914085331693	8.71741444308753e-13	1.4168389853621e-11	18.404896690564	205508_at	SCN1B	stable	6324
-0.31482158037164	9.51719987096774	-7.45713848188225	8.83052183251384e-13	1.43436952225994e-11	18.3922872504215	218065_s_at	TMEM9B	stable	56674
-0.536515283540803	7.12689596774193	-7.45515551979528	8.94395881057416e-13	1.45156601142549e-11	18.3798023538034	219503_s_at	TMEM40	stable	55287
-0.655021325996755	7.54518461290322	-7.45370413854598	9.02789591919509e-13	1.46425455171163e-11	18.3706657973732	204469_at	PTPRZ1	stable	5803
-0.598822973720609	7.86863009677419	-7.45103009506448	9.18458172993476e-13	1.48878448290597e-11	18.3538357256955	219296_at	ZDHHC13	stable	54503
-0.378499886343135	8.4047116451613	-7.44540361337807	9.52307574382297e-13	1.54091200442001e-11	18.3184371152383	225545_at	EEF2K	stable	29904
-0.325572915990138	9.0601478064516	-7.44533840257572	9.52707012559418e-13	1.54110224590788e-11	18.3180269551166	226385_s_at	MALSU1	stable	115416
-0.358421465512057	8.97897983870967	-7.44465263962194	9.56917559109199e-13	1.54745541390995e-11	18.3137138238623	218334_at	THOC7	stable	80145
0.429682627337784	6.67977996774193	7.44428619776567	9.59175008966387e-13	1.55064735704427e-11	18.3114091876538	201781_s_at	AIP	stable	9049
-0.539172490227915	5.95913658064516	-7.44397826261244	9.61076090838405e-13	1.55251099654157e-11	18.3094725744324	228930_at	SNHG21	stable	100505616
0.871955287148958	8.37078332258064	7.44397822872408	9.6107630025738e-13	1.55251099654157e-11	18.3094723613106	210072_at	CCL19	stable	6363
-0.549268363100607	6.58272712903226	-7.44256059323714	9.69876314491905e-13	1.56609531880818e-11	18.3005575290009	213365_at	ERI2	stable	112479
-0.556106076132059	8.27940367741935	-7.44247011288556	9.70440663640895e-13	1.5665439410855e-11	18.2999885813995	203845_at	KAT2B	stable	8850
-0.419039321666968	10.6154976774194	-7.43947689129201	9.89293806912899e-13	1.59556456911395e-11	18.2811696807331	201599_at	OAT	stable	4942
-0.438940368633111	5.66562158064516	-7.43885038069748	9.93285426681393e-13	1.60152995292849e-11	18.2772313672635	205355_at	ACADSB	stable	36
-0.491883952131818	8.10225496774193	-7.43869831846321	9.94256637069068e-13	1.60262327923795e-11	18.2762755223995	228570_at	ABTB3	stable	121551
-0.377299687293285	8.28236064516129	-7.4381659137393	9.97664451738403e-13	1.60764231944584e-11	18.2729289976849	226245_at	KCTD1	stable	284252
-0.421271936376211	4.96121170967742	-7.43357572731984	1.02752706191006e-12	1.65381342684523e-11	18.2440834799522	235014_at	ILF3-DT	stable	147727
-0.33675913945517	8.10507170967742	-7.43253269475607	1.03443470920682e-12	1.66444136921375e-11	18.2375306134695	218998_at	ABITRAM	stable	54942
-0.306971319381803	5.32016861290322	-7.42899089936115	1.0582342947247e-12	1.70023391313762e-11	18.2152840149909	229678_at	LITATS1	stable	728431
0.636039850862951	5.58199780645161	7.42720216244406	1.07045834163838e-12	1.71936867888009e-11	18.2040514722319	206214_at	PLA2G7	stable	7941
-0.605149562811956	5.56505574193548	-7.42713458844742	1.07092285455118e-12	1.71941903413794e-11	18.2036271718693	228933_at	NHS	stable	4810
-0.577371941788443	6.78670393548387	-7.42652734046979	1.07510608863227e-12	1.72531333712854e-11	18.1998143534272	208156_x_at	EPPK1	stable	83481
0.66751702086716	5.42415470967742	7.42600601336831	1.07871027843557e-12	1.73058933314156e-11	18.196541192519	206978_at	CCR2	stable	729230
0.340817166396056	7.15643206451613	7.42272319345997	1.10168130763673e-12	1.76588758414068e-11	18.1759336324282	218843_at	FNDC4	stable	64838
0.494271605027363	4.83574993548387	7.42224543663856	1.10506429595409e-12	1.77027220572195e-11	18.1729350931962	1557051_s_at	HOTAIRM1	stable	100506311
-0.559129983763305	8.54887935483871	-7.4220617565127	1.10636765621293e-12	1.77132215529845e-11	18.1717822997029	204675_at	SRD5A1	stable	6715
-0.307156083949726	4.43266845161291	-7.42201100528912	1.10672804470418e-12	1.77138044040401e-11	18.171463783827	226709_at	ROBO2	stable	6092
-0.334435476577065	8.36596367741935	-7.41150404488883	1.18388640093861e-12	1.88893429535904e-11	18.1055545664119	203026_at	ZBTB5	stable	9925
0.252690841902701	5.0355525483871	7.41016041955472	1.19412821235212e-12	1.90402333071894e-11	18.0971308238939	228601_at	HAGLR	stable	401022
-0.29997770160563	8.0653093548387	-7.40931286660274	1.20063358255164e-12	1.91367029983661e-11	18.0918177124707	218644_at	PLEK2	stable	26499
-0.27889261651332	6.53745232258065	-7.40603417089605	1.22612980230577e-12	1.95220288121921e-11	18.071268330477	230792_at	FAAH2	stable	158584
-0.360324707438812	6.30011761290323	-7.4059282749431	1.22696212202343e-12	1.95295936016392e-11	18.0706047284007	207490_at	TUBA4B	stable	80086
-0.670089947681762	5.20220432258065	-7.4027099276604	1.25252509393917e-12	1.99017173819019e-11	18.0504399616601	206693_at	IL7	stable	3574
-0.323304232966504	4.79391674193548	-7.4024842008325	1.25433759459352e-12	1.99247263173739e-11	18.0490258851048	212427_at	ECPAS	stable	23392
-0.444991902700103	5.39568758064516	-7.39598623971117	1.30763696132648e-12	2.07111966571626e-11	18.0083320128821	205538_at	CORO2A	stable	7464
-0.695898995128991	6.817459	-7.39591281255081	1.30825182661341e-12	2.07149344396433e-11	18.0078723135806	231778_at	DLX3	stable	1747
0.577080513560647	5.7861410967742	7.3958120834405	1.30909577705554e-12	2.07222963550989e-11	18.0072416924268	224550_s_at	IRAG1	stable	10335
-0.663903970172591	5.52425458064516	-7.3945286964466	1.31989562812359e-12	2.0881161304299e-11	17.9992074901462	213469_at	PGAP1	stable	80055
-0.427720422154069	4.56193838709677	-7.39140972681313	1.34650961323437e-12	2.12837274078025e-11	17.9796863182108	206500_s_at	MIS18BP1	stable	55320
-0.775382842022973	4.60189251612903	-7.39065825978146	1.35300051617304e-12	2.13801454398153e-11	17.9749838575547	1552365_at	SCIN	stable	85477
0.291160758915149	6.85793980645162	7.38859336511358	1.3709955978234e-12	2.16582445278805e-11	17.9620640731588	209870_s_at	APBA2	stable	321
-0.460743558842986	7.81597367741935	-7.38446371163194	1.4076953086925e-12	2.21803288192399e-11	17.93623293091	219389_at	SUSD4	stable	55061
-0.476082710325336	7.40974770967741	-7.38197137328858	1.43031127016228e-12	2.25301840092547e-11	17.9206481482795	218886_at	PAK1IP1	stable	55003
-0.384868515244452	9.61580141935485	-7.37908054179602	1.45699218931812e-12	2.29438502162928e-11	17.9025761703691	225132_at	FBXL3	stable	26224
-0.413812995369535	8.37447	-7.37838091534372	1.46352277602251e-12	2.30400540682496e-11	17.8982032137774	221931_s_at	SEH1L	stable	81929
-0.551968895904746	7.86096087096774	-7.37744230293203	1.47232949620588e-12	2.3172025102204e-11	17.8923369514754	206829_x_at	ZNF430	stable	80264
0.438886774309941	6.43408429032258	7.37725082425366	1.4741324888838e-12	2.31870523100465e-11	17.891140287231	228648_at	LRG1	stable	116844
0.382913920861147	10.5812745483871	7.37365896337041	1.50836021547531e-12	2.36845476108882e-11	17.8686966418162	201078_at	TM9SF2	stable	9375
-0.563035773648447	8.21624219354839	-7.37358151386703	1.50910681391361e-12	2.36894674277137e-11	17.868212785015	218432_at	FBXO3	stable	26273
0.515990592940046	6.69660687096775	7.37342880033727	1.51058001070215e-12	2.37057870508438e-11	17.8672587353581	228677_s_at	RASAL3	stable	64926
0.367973279812377	5.31433041935484	7.37143549111239	1.52993957969981e-12	2.39958251635362e-11	17.8548071726287	206673_at	GPR176	stable	11245
0.319476743039269	5.52847754838709	7.36983087147452	1.5457016074358e-12	2.42360870050337e-11	17.8447853427586	230132_at	PCAT19	stable	100505495
0.316877631246619	7.01011506451613	7.36670489784019	1.57686881644373e-12	2.47035250828256e-11	17.8252661189199	229910_at	SHE	stable	126669
0.452192205785075	5.72128616129032	7.36590640812285	1.58492890454099e-12	2.48226834304723e-11	17.8202811152567	209652_s_at	PGF	stable	5228
0.877825930001805	10.3936671290322	7.36557418211336	1.58829440067385e-12	2.48682692889011e-11	17.8182071264146	220026_at	CLCA4	stable	22802
0.604232509471406	3.82417161290322	7.36552534319399	1.58878973933735e-12	2.48689032345462e-11	17.8179022449965	230075_at	RAB39B	stable	116442
0.304961306151904	6.55754238709677	7.36354350826806	1.60901907137849e-12	2.51639352767788e-11	17.8055316551047	227060_at	RELT	stable	84957
0.456654279872513	6.98445477419354	7.36063085336263	1.63921121845396e-12	2.55995068177578e-11	17.78735513484	205236_x_at	SOD3	stable	6649
-0.292015273919057	10.3976496451613	-7.35874480731369	1.65905886737027e-12	2.58798983091211e-11	17.7755878920801	217846_at	QARS1	stable	5859
0.328630073365807	4.35902874193549	7.35856615814676	1.66095110341128e-12	2.5902025550203e-11	17.774473390527	223750_s_at	TLR10	stable	81793
-0.359556847074389	5.17108325806452	-7.35408842296412	1.70907996998542e-12	2.66093460024396e-11	17.7465452733397	239707_at	SLC5A10	stable	125206
-0.331824825906549	6.14218687096774	-7.35234486368871	1.72819018678408e-12	2.688924259033e-11	17.7356737335531	205096_at	POM121	stable	9883
-0.43048434542065	5.80506864516129	-7.35210478364775	1.73083801920807e-12	2.69227791465722e-11	17.7341769145895	219103_at	ASAP3	stable	55616
-0.664356715376753	9.29773941935485	-7.35120724881794	1.74077235854395e-12	2.70696042956173e-11	17.7285813882776	203126_at	IMPA2	stable	3613
0.300119716158519	4.50495206451613	7.34907352921209	1.76461555984257e-12	2.7424774228082e-11	17.7152810064324	205715_at	BST1	stable	683
-0.442575310601962	8.07903367741936	-7.34754930210223	1.78184482314149e-12	2.76846734030295e-11	17.7057815107965	206860_s_at	MIOS	stable	54468
0.36006939202598	6.43484187096774	7.34731748427151	1.78447968670782e-12	2.7717734906463e-11	17.7043368654023	219400_at	CNTNAP1	stable	8506
0.560414025497625	5.957767	7.34716838453268	1.78617639754881e-12	2.77362097517698e-11	17.7034077206131	1555997_s_at	IGFBP5	stable	3488
0.479769702928618	7.06235906451613	7.34305714752808	1.8335926243953e-12	2.8448262411695e-11	17.6777929444928	218299_at	C11orf24	stable	53838
0.419599458776837	6.01847387096774	7.34169415790225	1.84958460557659e-12	2.86882378184114e-11	17.6693031558723	1556643_at	BISPR	stable	105221694
-0.547060340369236	7.18486064516129	-7.34152066371874	1.85163005374213e-12	2.87118188282333e-11	17.6682225749067	203427_at	ASF1A	stable	25842
0.45928776595105	5.62330238709677	7.33910303424557	1.88036631392886e-12	2.91408810130557e-11	17.6531666212953	1554335_at	CYTH4	stable	27128
-0.57095381502195	4.02016061290323	-7.3381683616154	1.89159338770182e-12	2.92982630233986e-11	17.6473468175565	209631_s_at	GPR37	stable	2861
-0.466674990678935	6.28671232258064	-7.33703523260272	1.90529290511563e-12	2.94937399737251e-11	17.6402920102251	1570511_at	ARHGEF10L	stable	55160
0.418167111071021	7.01304874193548	7.33505987060542	1.92940922428165e-12	2.9838174685132e-11	17.6279953320207	205859_at	LY86	stable	9450
0.548707433399485	6.34420867741935	7.33333830861045	1.95067220143201e-12	3.01364799698488e-11	17.6172804641187	219427_at	FAT4	stable	79633
0.44071823200433	6.28905070967742	7.32601476147722	2.04373588587926e-12	3.15297007789075e-11	17.5717190505784	209765_at	ADAM19	stable	8728
0.442127749714355	10.0033040322581	7.32090727914631	2.111215394562e-12	3.24882357719329e-11	17.539963233606	208872_s_at	REEP5	stable	7905
-0.441641419207409	7.45326535483871	-7.31830441433598	2.14644405598215e-12	3.29839316359821e-11	17.5237858972928	225574_at	RWDD4	stable	201965
0.712387486920439	7.40903251612903	7.31622736337086	2.17497111197857e-12	3.34035240301765e-11	17.5108795082706	201469_s_at	SHC1	stable	6464
0.437333176378616	4.92840229032258	7.31567899803887	2.18256472073697e-12	3.35013268125474e-11	17.5074725038394	210772_at	FPR2	stable	2358
-0.41633529195983	7.00445216129032	-7.31330969572636	2.21567559545442e-12	3.39809433889117e-11	17.4927540509133	223506_at	ZC3H8	stable	84524
-0.757615060436589	9.24301625806452	-7.31242157224328	2.22821421796671e-12	3.41540825251836e-11	17.4872377634832	226926_at	DMKN	stable	93099
-0.540967149558	7.62127558064516	-7.31226917729818	2.23037276403704e-12	3.41775871282863e-11	17.4862912597735	205330_at	MN1	stable	4330
-0.33252027301702	3.86993070967742	-7.31189788915683	2.23564037821874e-12	3.42487076713672e-11	17.4839852992045	1556927_at	KCNK10	stable	54207
0.524064238378737	5.48375058064516	7.31061599514368	2.25392153712434e-12	3.45094259429497e-11	17.4760244698831	209696_at	FBP1	stable	2203
-0.389690022250286	7.19902670967742	-7.3075477110311	2.29827895546407e-12	3.51393741303127e-11	17.4569737815051	205672_at	XPA	stable	7507
-0.465248758193518	7.06923516129032	-7.30429389445474	2.34625855947952e-12	3.58228670035025e-11	17.4367773005116	230710_at	MIR210HG	stable	100506211
-0.360023478260869	5.68028425806451	-7.30397004265806	2.35108763142224e-12	3.58865762836434e-11	17.434767495399	214199_at	SFTPD	stable	6441
-0.457399039028204	11.9067223225806	-7.3037070583912	2.35501629082083e-12	3.5936510103441e-11	17.4331354768239	201667_at	GJA1	stable	2697
0.374423026038847	7.21444225806451	7.29634892932629	2.46759898140331e-12	3.76019995284911e-11	17.387489466066	202721_s_at	GFPT1	stable	2673
-0.48713218954838	7.51027864516129	-7.29568670609833	2.47798768386281e-12	3.77497845124545e-11	17.3833829698276	218428_s_at	REV1	stable	51455
0.56080399663239	9.03406625806451	7.29167967235085	2.54177418327234e-12	3.86999452716278e-11	17.3585406646629	212900_at	SEC24A	stable	10802
0.315455208370919	5.25418141935484	7.29158887764452	2.54323809973633e-12	3.87114540932862e-11	17.357977878689	202274_at	ACTG2	stable	72
-0.330870280233327	5.30126996774194	-7.29134927430834	2.54710530297716e-12	3.87595275369542e-11	17.3564927344018	221272_s_at	C1orf21	stable	81563
0.323038944013471	6.68099774193548	7.2907396050307	2.55697152892684e-12	3.8898836489726e-11	17.3527139489341	202650_s_at	TMEM94	stable	9772
-0.413897951169644	10.1151152580645	-7.28975480588553	2.57298805247741e-12	3.91207235175758e-11	17.3466105459158	218150_at	ARL5A	stable	26225
0.551475060436588	7.09451651612904	7.28960860735326	2.57537420072859e-12	3.91461174380972e-11	17.3457045137774	209417_s_at	IFI35	stable	3430
-0.408403729027603	4.05222164516129	-7.28811911970855	2.59980917599357e-12	3.95065499437044e-11	17.3364744845468	220124_at	GAN	stable	8139
0.418873795177101	6.16935987096774	7.28578958439649	2.63848387415717e-12	4.00831080354385e-11	17.3220415353895	210031_at	CD247	stable	919
0.460706576462807	5.63805206451613	7.28402555700236	2.66814673914793e-12	4.04887379858211e-11	17.3111144357373	225720_at	SYNPO2	stable	171024
0.27644233267184	6.67327596774193	7.28241303510309	2.69554932358923e-12	4.08818749701085e-11	17.3011274584372	219114_at	C3orf18	stable	51161
0.227110141319382	3.83151793548387	7.28007240428638	2.73581919174263e-12	4.14236816141037e-11	17.2866337994725	210948_s_at	LEF1	stable	51176
-0.38531928799086	9.22266851612903	-7.27798651508482	2.7722054720125e-12	4.19397714948211e-11	17.2737203278846	203832_at	SNRPF	stable	6636
0.78606012387997	4.70609806451613	7.27625315040025	2.80280475114653e-12	4.23675282745193e-11	17.2629912810185	217540_at	NXPE3	stable	91775
0.63239441096879	8.49273174193548	7.27486781665657	2.82749927074567e-12	4.268181187963e-11	17.2544177487418	203180_at	ALDH1A3	stable	220
0.261742889530339	4.64088674193548	7.26924004196105	2.93004168297641e-12	4.40957965914493e-11	17.2196005392462	1558770_a_at	PIK3R6	stable	146850
0.461611212339888	7.42659983870968	7.26911562237446	2.93234961605272e-12	4.41183861468581e-11	17.2188310112067	212647_at	RRAS	stable	6237
0.417719552588851	7.23513761290322	7.2583340419186	3.13929706515418e-12	4.70894559773127e-11	17.1521829723974	225510_at	OAF	stable	220323
-0.499533414516809	7.86763725806452	-7.25745973013058	3.15669642513177e-12	4.73244795843376e-11	17.1467813478237	224151_s_at	AK3	stable	50808
0.606023511335619	7.56993687096774	7.25609407125048	3.18406419078599e-12	4.77086077367016e-11	17.1383450324553	203381_s_at	APOE	stable	348
0.302546717180829	4.60931335483871	7.2559355840202	3.18725537025466e-12	4.7743339005116e-11	17.1373660553637	1559861_at	PCAT7	stable	101928099
-0.438175804919118	7.05794567741936	-7.25559619459448	3.19409966291924e-12	4.78327578937577e-11	17.1352696947018	218158_s_at	APPL1	stable	26060
-0.810009809970535	7.16037429032258	-7.25305963613996	3.24571373884887e-12	4.85657905505095e-11	17.1196039313015	1553077_at	SDR9C7	stable	121214
0.714120915869866	5.46906287096774	7.24972375885636	3.31484511051787e-12	4.95459694963272e-11	17.099007493151	207957_s_at	PRKCB	stable	5579
0.55474153526971	5.86164680645162	7.24959630895628	3.31751490437926e-12	4.95723223276676e-11	17.0982207227454	213915_at	NKG7	stable	4818
-0.493095230019845	7.65630735483871	-7.24912295912855	3.32744909560235e-12	4.96936026501116e-11	17.0952987377684	229385_s_at	TINCR	stable	257000
-0.302815807324554	4.279146	-7.24892938480531	3.33152007742372e-12	4.97408138266362e-11	17.0941038438832	236875_at	SPMIP1	stable	100130705
0.510493919658429	8.70488712903226	7.24872899325159	3.33573959889441e-12	4.97902163717041e-11	17.0928668924939	219799_s_at	DHRS9	stable	10170
0.384425039990378	5.06738874193548	7.24818681840428	3.34718225233491e-12	4.99337488803305e-11	17.0895203464027	1552798_a_at	TLR4	stable	7099
-0.333843858921162	6.36482332258064	-7.24749148130707	3.36191402655618e-12	5.01398388985158e-11	17.0852286741098	211702_s_at	USP32	stable	84669
-0.257033570870167	5.40209596774193	-7.24656086411042	3.38173056755805e-12	5.03941452115662e-11	17.0794852924923	204871_at	MTERF1	stable	7978
0.566815510253173	7.33274929032258	7.24620161145655	3.38941123387036e-12	5.04948390223057e-11	17.0772682747383	203058_s_at	PAPSS2	stable	9060
-0.323597693787961	7.60565048387097	-7.24555541842621	3.40326984423174e-12	5.06736870188917e-11	17.0732806885503	225657_at	NCBP2AS2	stable	152217
0.286572786697938	5.60376041935484	7.24476385376866	3.42032227017605e-12	5.0872176311718e-11	17.0683963738012	206444_at	PDE1B	stable	5153
-0.685352441517832	8.26296693548387	-7.24430476904532	3.43025072535653e-12	5.10059718272691e-11	17.0655637852464	219024_at	PLEKHA1	stable	59338
0.341913050093211	6.21994996774193	7.24245802253366	3.47047726923702e-12	5.1522999838762e-11	17.054170501797	206148_at	IL3RA	stable	3563
-0.350388821336221	9.04450906451613	-7.24244895310361	3.47067596536187e-12	5.1522999838762e-11	17.0541145541104	218003_s_at	FKBP3	stable	2287
-0.469828994527633	6.78123048387097	-7.2419219346477	3.48224133113486e-12	5.1666633590176e-11	17.0508635572052	203358_s_at	EZH2	stable	2146
-0.460173311684407	4.62929612903226	-7.24144567642594	3.49272542291628e-12	5.18081287297742e-11	17.0479258272569	221234_s_at	BACH2	stable	60468
-0.395626462805942	8.37305725806452	-7.24020779009717	3.52012126177651e-12	5.217203306794e-11	17.0402907458456	202900_s_at	NUP88	stable	4927
-0.789836545793493	9.00839070967741	-7.23749954458804	3.58079818933214e-12	5.30425740996301e-11	17.0235899591024	214536_at	SLURP1	stable	57152
-0.506108778038367	8.06695022580645	-7.23598685026641	3.61513665213928e-12	5.35222302885771e-11	17.0142636419946	202844_s_at	RALBP1	stable	10928
-0.531635050213483	8.43194241935483	-7.23221370501096	3.70220790361881e-12	5.47520197810004e-11	16.9910068461227	212689_s_at	KDM3A	stable	55818
0.421098856816406	5.14896938709678	7.22843112669438	3.79156985571953e-12	5.60129915864538e-11	16.9677005559176	221102_s_at	TRPM6	stable	140803
0.374664917313128	6.78216190322581	7.22731127118962	3.81843131321136e-12	5.6379349729903e-11	16.9608022478311	203826_s_at	PITPNM1	stable	9600
-0.262853023032052	7.86497587096774	-7.22726227135015	3.81961092081433e-12	5.63815407925279e-11	16.9605004262426	201854_s_at	ATMIN	stable	23300
0.474475901737929	7.15683138709677	7.22364721514459	3.90763616849631e-12	5.76342075836352e-11	16.9382369771852	203167_at	TIMP2	stable	7077
0.574712556978773	8.61601512903225	7.22346361025908	3.91215981189141e-12	5.7671835528442e-11	16.9371064514044	203391_at	FKBP2	stable	2286
-0.307194738709484	12.6250468064516	-7.22345804572992	3.91229699085489e-12	5.7671835528442e-11	16.9370721887807	200606_at	DSP	stable	1832
0.282294098262074	5.91895625806452	7.21911341257269	4.02086160810472e-12	5.91924093761782e-11	16.9103265906633	207100_s_at	VAMP1	stable	6843
0.610316078537496	5.25504138709677	7.2184837682316	4.03683953979491e-12	5.93956409683226e-11	16.9064514441709	206834_at	HBD	stable	3045
0.610316078537496	5.25504138709677	7.2184837682316	4.03683953979491e-12	5.93956409683226e-11	16.9064514441709	206834_at	HBD	stable	100187828
-0.29335812857057	4.66380974193548	-7.217376980523	4.06507725602624e-12	5.97950225916693e-11	16.8996403012195	1560974_s_at	NOS1	stable	4842
-0.419800804618438	6.28491090322581	-7.21272177068659	4.18599219380605e-12	6.14908982257781e-11	16.871000395226	205805_s_at	ROR1	stable	4919
0.336119238078057	6.72207835483871	7.21228198071324	4.19759685488739e-12	6.16448047383745e-11	16.8682953873977	221435_x_at	HYI	stable	81888
0.362724360454628	4.17296067741935	7.21185926627623	4.20878081279364e-12	6.17924519171569e-11	16.8656955163793	206039_at	RAB33A	stable	9363
-0.381400399302424	9.33941948387097	-7.21175643233801	4.21150597523479e-12	6.18158628713992e-11	16.8650630609443	221478_at	BNIP3L	stable	665
-0.46339033736244	4.32400877419355	-7.210164441322	4.25391712569719e-12	6.24048615099259e-11	16.8552727214664	1556990_at	PERP	stable	64065
-0.803054836129654	7.06126861290322	-7.20853760608653	4.29769111724276e-12	6.30301131532317e-11	16.8452696883524	206488_s_at	CD36	stable	948
-0.583667029887547	5.4478175483871	-7.20702081143632	4.33890374436633e-12	6.35833723460812e-11	16.8359447169372	219115_s_at	IL20RA	stable	53832
0.30452484454868	5.48541858064516	7.20261832679831	4.46074049346227e-12	6.5316279185873e-11	16.8088869744686	204421_s_at	FGF2	stable	2247
-0.348210209272958	7.17955377419354	-7.20032817637398	4.52544550387952e-12	6.62282475708278e-11	16.7948163291728	202787_s_at	MAPKAPK3	stable	7867
0.255725789283782	6.59362661290323	7.19899300260771	4.56359466253597e-12	6.66972836605598e-11	16.7866145153688	226286_at	ELMOD3	stable	84173
0.496948977088221	7.16209470967742	7.1986522321912	4.57338193262218e-12	6.68224631657182e-11	16.7845213767962	212494_at	TNS2	stable	23371
0.40342843345962	6.695608	7.19780129792264	4.5979119861158e-12	6.71449887395517e-11	16.7792949304915	223378_at	GLIS2	stable	84662
-0.691817362439114	7.4416990967742	-7.19762245885827	4.60308387237941e-12	6.72025662809998e-11	16.7781965552631	218326_s_at	LGR4	stable	55366
0.471313802994768	5.94873151612904	7.19499836454546	4.67963277694983e-12	6.82654541301313e-11	16.7620824013928	206796_at	CCN4	stable	8840
0.418820069757653	8.9735024516129	7.19299093042033	4.73903796944816e-12	6.90700635720508e-11	16.7497578893831	208757_at	TMED9	stable	54732
0.347484104877022	5.62810941935484	7.19293047217993	4.74083856004257e-12	6.90700635720508e-11	16.7493867479587	204581_at	CD22	stable	933
-0.375860497925311	7.47516877419355	-7.19256517605692	4.75173229429768e-12	6.91695855140377e-11	16.7471443131523	205622_at	SMPD2	stable	6610
-0.534377894040533	8.01566935483871	-7.19027558140717	4.82057553522546e-12	7.00784279150364e-11	16.7330910814176	230029_x_at	UBR3	stable	130507
1.01122940705996	4.67537351612903	7.18942597160117	4.84637061279791e-12	7.04159748218777e-11	16.7278770995243	1553708_at	LINC00525	up	84847
-0.441817660111853	7.01651022580645	-7.18819113238215	4.88410423475874e-12	7.08888768344661e-11	16.7202997815433	223748_at	SLC4A11	stable	83959
0.455668660773348	12.4471601290323	7.18692869901551	4.92298018332188e-12	7.13962709610408e-11	16.7125540979663	208812_x_at	HLA-C	stable	3107
0.478607613807205	5.41926867741935	7.1850075120997	4.98272762407407e-12	7.22244519740853e-11	16.7007684820783	205346_at	ST3GAL2	stable	6483
0.853393866738831	5.10314867741935	7.18442052506217	5.00112449732259e-12	7.2471900845776e-11	16.6971680295307	230673_at	PKHD1L1	stable	93035
0.778044326778519	7.03494222580645	7.1840913406485	5.01147079055216e-12	7.26025875658292e-11	16.6951489748271	205666_at	FMO1	stable	2326
0.506036967947562	10.631261483871	7.18378279067175	5.02118768090971e-12	7.27173717393667e-11	16.6932565415133	201398_s_at	TRAM1	stable	23471
-0.414237602982742	7.45204903225807	-7.18196231299869	5.07889723803452e-12	7.34431913487272e-11	16.6820921644791	223231_at	TATDN1	stable	83940
-0.439906877743702	9.52946280645161	-7.17973197566343	5.15049044397412e-12	7.44587691761727e-11	16.6684170089462	208898_at	ATP6V1D	stable	51382
-0.539406353959949	9.7207324516129	-7.17930140737495	5.16442558584809e-12	7.46404887407466e-11	16.665777359127	210095_s_at	IGFBP3	stable	3486
-0.332193457814661	3.63260970967742	-7.17855760959776	5.18858578523956e-12	7.49698540718744e-11	16.6612176851301	1570173_at	INTS7	stable	25896
-0.38421815382765	10.5677312258065	-7.17847758799051	5.19119168719071e-12	7.49876896954167e-11	16.6607271519421	209377_s_at	HMGN3	stable	9324
0.28487204101269	6.15253880645161	7.1780453035836	5.2052913253217e-12	7.51715011125103e-11	16.6580773120666	207876_s_at	FLNC	stable	2318
-0.457836699140057	11.7708499032258	-7.17760989218627	5.21953108066424e-12	7.53572384038335e-11	16.6554084193771	205185_at	SPINK5	stable	11005
-0.484823864934753	5.09517564516129	-7.17721814115408	5.23237574496998e-12	7.55227412503257e-11	16.6530072455524	203724_s_at	RUFY3	stable	22902
-0.54337869144266	7.44390761290322	-7.17676505556032	5.24727026336407e-12	7.5717735985598e-11	16.6502302482816	201111_at	CSE1L	stable	1434
-0.527345166275784	8.23418151612903	-7.17666192412863	5.25066638634867e-12	7.57467505735129e-11	16.6495981651089	201016_at	EIF1AX	stable	1964
0.33941364664141	5.94326441935484	7.17652208396178	5.25527478767825e-12	7.57932337157236e-11	16.6487411077946	226911_at	EGFLAM	stable	133584
-0.514283942510073	9.87121541935484	-7.17631853234492	5.26198990566994e-12	7.58700680623691e-11	16.6474935948269	207738_s_at	NCKAP1	stable	10787
-0.21781260989837	7.16060029032258	-7.17582691612852	5.2782430759915e-12	7.60642963046482e-11	16.6444807158247	225749_at	UQCC4	stable	283951
-0.436573573275603	3.84664693548387	-7.17529967556638	5.29572896014481e-12	7.62760750516116e-11	16.6412496761814	215129_at	PIK3C2G	stable	5288
0.324475447711829	7.22513929032258	7.1751531727063	5.30059783429913e-12	7.63260960206228e-11	16.6403519063364	207375_s_at	IL15RA	stable	3601
-0.314440471465512	5.89371064516129	-7.17507704408677	5.30312963227027e-12	7.63424467204784e-11	16.6398853951593	233983_at	TGM6	stable	343641
0.283823495700283	7.37330480645161	7.17326339952393	5.36379914038112e-12	7.71143092296445e-11	16.6287725458537	209383_at	DDIT3	stable	1649
-0.304575060436588	7.58580832258064	-7.17242251303078	5.39215967051297e-12	7.74889579264323e-11	16.6236208142817	228355_s_at	NDUFAF2	stable	91942
0.563790445005714	8.30677609677419	7.16888059587515	5.51324760355066e-12	7.90965134411263e-11	16.6019258250558	213800_at	CFH	stable	3075
-0.34622815442901	8.8676850967742	-7.16750681887667	5.56093043372814e-12	7.97178477881715e-11	16.593513212446	206055_s_at	SNRPA1	stable	6627
-0.25446099705334	7.79418651612903	-7.16608722695112	5.61063013579245e-12	8.03881558371206e-11	16.5848212531259	221746_at	UBL4A	stable	8266
-0.41987928137591	7.3809740967742	-7.16464988338325	5.66139695458286e-12	8.10305964638266e-11	16.5760218569377	212936_at	ARB2A	stable	83989
-0.271483913043479	5.11873706451613	-7.16240415118296	5.74162290070336e-12	8.21358535049597e-11	16.5622760436677	206005_s_at	CEP162	stable	22832
0.659700601960433	9.05763416129032	7.16166158746749	5.76839555044103e-12	8.2497260455235e-11	16.5577315927107	225681_at	CTHRC1	stable	115908
-0.357077800829876	4.35272080645161	-7.1590767911678	5.86255100511786e-12	8.37561996876977e-11	16.5419154030651	222102_at	GSTA3	stable	2940
-0.649880689157497	9.15589800000001	-7.15900791848325	5.86508039635465e-12	8.37704468836705e-11	16.5414940317305	205709_s_at	CDS1	stable	1040
-0.426891581574358	8.2001839032258	-7.15482398339448	6.02077051984937e-12	8.58595795964435e-11	16.5159016552037	225506_at	RELCH	stable	57614
-0.561503434361657	11.073681	-7.1544657341873	6.03428909960653e-12	8.60299234735298e-11	16.5137108069569	206561_s_at	AKR1B10	stable	57016
0.397479251909315	8.27973748387097	7.15251563498479	6.10840222095839e-12	8.70638403104536e-11	16.5017864869931	205546_s_at	TYK2	stable	7297
0.319651629683084	5.37776887096774	7.14924569447737	6.23469235524758e-12	8.877130326124e-11	16.4817969227384	202400_s_at	SRF	stable	6722
0.601926685308799	6.71697177419355	7.14813805459538	6.27805136095347e-12	8.93188806037291e-11	16.4750272624078	205042_at	GNE	stable	10020
-0.37281289494257	6.78871267741936	-7.14729532159149	6.31123925727495e-12	8.97676915690707e-11	16.4698771599117	220056_at	IL22RA1	stable	58985
0.472858330627218	11.8639845806452	7.14682042258366	6.33001743002319e-12	8.99879622949865e-11	16.4669751528432	200748_s_at	FTH1	stable	2495
-0.383854176438752	6.29474129032258	-7.14673464094345	6.33341521808493e-12	9.00128612032216e-11	16.4664509741663	205455_at	MST1R	stable	4486
0.310785515064045	6.99477893548387	7.14548126269085	6.38326651407348e-12	9.0674226203421e-11	16.4587925746632	221041_s_at	SLC17A5	stable	26503
0.491731058391968	10.4106613870968	7.14344855324261	6.46493723611895e-12	9.18105047752737e-11	16.4463743463357	200795_at	SPARCL1	stable	8404
0.253271161224367	5.22100761290322	7.14010124095958	6.60167427536436e-12	9.36064681030981e-11	16.4259304627429	204323_x_at	NF1	stable	4763
-0.469806520536412	8.54136041935484	-7.13997124444917	6.60704166165281e-12	9.3658284379276e-11	16.4251366408031	226345_at	ARL5B	stable	221079
0.290246895183114	7.19726703225806	7.13953797403097	6.62496187842761e-12	9.3863641021775e-11	16.4224909556163	204046_at	PLCB2	stable	5330
-0.551419202597871	9.42476038709677	-7.13895981640493	6.64894924384278e-12	9.41790932401824e-11	16.4189607228596	209211_at	KLF5	stable	688
0.350831974863191	8.3857154516129	7.13733558562476	6.71679602855427e-12	9.50908396844135e-11	16.4090442596568	201460_at	MAPKAPK2	stable	9261
0.328752497444225	7.40566232258064	7.13004100354463	7.03000447674953e-12	9.93192492936125e-11	16.3645283851115	219125_s_at	SLC50A1	stable	55974
-0.589787412351916	7.72121509677419	-7.12547938951177	7.23312970862367e-12	1.01996858762462e-10	16.3367072988918	224436_s_at	NIPSNAP3A	stable	25934
-0.459758158638524	6.0050926451613	-7.12545004693333	7.23445483824101e-12	1.01996858762462e-10	16.3365283811305	208955_at	DUT	stable	1854
-0.476160897829093	7.4962605483871	-7.11992981832184	7.48805188715935e-12	1.05300729663178e-10	16.3028779341735	214058_at	MYCL	stable	4610
0.311639069697517	6.86910583870968	7.11809138105505	7.57443633233913e-12	1.06406039689271e-10	16.2916752653568	225775_at	TSPAN33	stable	340348
-0.492264632870289	8.10979090322582	-7.11415066036108	7.7629220462081e-12	1.08941930923108e-10	16.2676691594891	206912_at	FOXE1	stable	2304
0.342726978170666	7.47738606451613	7.11371177061652	7.78419793371887e-12	1.09184459216542e-10	16.2649961193023	209235_at	CLCN7	stable	1186
-0.419168753984006	8.48731067741935	-7.11358566631575	7.79032165336552e-12	1.09242327878369e-10	16.2642281080838	226560_at	SGPP2	stable	130367
0.324962134223345	6.0480505483871	7.11253381963173	7.84158523977771e-12	1.09932993073038e-10	16.2578224423241	225841_at	HENMT1	stable	113802
-0.405724961212341	6.63715025806451	-7.11191973495385	7.87166713049055e-12	1.10241649682267e-10	16.254083028306	203653_s_at	COIL	stable	8161
0.546259786517531	9.04390003225807	7.10986525142811	7.97313747182902e-12	1.11634133488413e-10	16.2415741201547	206662_at	GLRX	stable	2745
-0.34018198929581	9.35970709677419	-7.10952971348474	7.98983148160889e-12	1.11810605645499e-10	16.2395314138629	204386_s_at	MRPL57	stable	78988
0.423410981418006	7.89666093548387	7.10875613080847	8.02845075918308e-12	1.12293564916433e-10	16.2348222188314	223276_at	SMIM3	stable	85027
0.515170978411211	6.61131548387097	7.10667471998018	8.13327507068472e-12	1.1361441351295e-10	16.222153430941	218223_s_at	PLEKHO1	stable	51177
0.309649532744002	7.29931232258065	7.10543595631948	8.19630027352038e-12	1.14436342557387e-10	16.2146147947122	228263_at	TAMALIN	stable	160622
0.37757916471225	7.76061474193548	7.10382027851564	8.27922492300786e-12	1.15535125744118e-10	16.2047838247289	212181_s_at	NUDT4	stable	11163
0.367552477599375	7.54083661290323	7.10330724571162	8.30572869721898e-12	1.15845846051135e-10	16.2016624927574	209509_s_at	DPAGT1	stable	1798
0.710110659690902	8.56995174193549	7.10260807345936	8.34198314939279e-12	1.16321838483308e-10	16.1974089347322	203729_at	EMP3	stable	2014
-0.530141873233509	6.61427454838709	-7.1017907686319	8.38456071851377e-12	1.16885736176629e-10	16.1924370746401	223254_s_at	G2E3	stable	55632
0.246459859281977	3.68550483870968	7.10071583904301	8.4408851532518e-12	1.17610957123864e-10	16.185898648229	1554789_a_at	PDE8B	stable	8622
-0.639074165614289	5.7495835483871	-7.10064855247789	8.4444232138824e-12	1.17630277508031e-10	16.1854893909065	212637_s_at	WWP1	stable	11059
0.329418198328222	5.99055767741935	7.0975460570857	8.60915393012569e-12	1.19824171576821e-10	16.1666221017459	1552868_at	CIRBP-AS1	stable	148046
-0.327638371519635	11.147592516129	-7.09664663945731	8.65749830208188e-12	1.20444966836215e-10	16.1611535581813	221791_s_at	TMA7	stable	51372
-0.412431470924289	5.38681880645161	-7.09365924556805	8.81999897783604e-12	1.22643297078633e-10	16.1429935023625	219495_s_at	ZNF180	stable	7733
-0.364682565397799	5.02114219354839	-7.09173908935894	8.92602817086956e-12	1.24054547595906e-10	16.1313239786129	219905_at	ERMAP	stable	114625
0.352412755427266	6.01607061290323	7.09087625491846	8.97408073527613e-12	1.24690689758888e-10	16.1260809442694	225597_at	SLC45A4	stable	57210
-0.399459496061099	10.8746053548387	-7.08798887864662	9.13674253165378e-12	1.26821883198317e-10	16.108539072994	218559_s_at	MAFB	stable	9935
-0.425281124541465	6.09895619354839	-7.08783291005175	9.14561125140463e-12	1.26912765271713e-10	16.1075916529565	205420_at	PEX7	stable	5191
-0.277707797221721	5.68108632258065	-7.08740173907429	9.17017270837503e-12	1.27221312567979e-10	16.1049726139175	231062_at	DOCK9-DT	stable	100861541
0.365864809068496	6.45981835483871	7.08649574149542	9.22199421370647e-12	1.27842934491481e-10	16.0994697346753	203402_at	KCNAB2	stable	8514
0.47797175476577	6.17621029032258	7.08457715550053	9.33268754514557e-12	1.29246375767688e-10	16.0878182338033	206127_at	ELK3	stable	2004
-0.377164839737808	6.777452	-7.08359687402917	9.3897489763015e-12	1.2997076589349e-10	16.0818658984277	212666_at	SMURF1	stable	57154
-0.36599777918095	8.04851667741936	-7.08297538136235	9.42610333606024e-12	1.30407945318597e-10	16.0780924603034	218448_at	GID8	stable	54994
-0.600017187443624	4.84881067741936	-7.08090337994405	9.54830942016926e-12	1.31998436800949e-10	16.0655138758064	231950_at	ZNF658	stable	26149
-0.735377539840039	6.81540906451613	-7.07895685908856	9.66453487402483e-12	1.33571396419946e-10	16.053699467423	231068_at	SLC47A2	stable	146802
-0.191732133020626	3.05342561290322	-7.07239513292849	1.00666852031792e-11	1.38883677386784e-10	16.013890322734	1552427_at	ZNF485	stable	220992
0.356286339527332	6.0424995483871	7.07216707047792	1.00809547848745e-11	1.39045459854443e-10	16.0125071760255	206220_s_at	RASA3	stable	22821
0.587798864032715	7.52829867741936	7.07074129968052	1.01706158800748e-11	1.40176058291679e-10	16.0038609307892	203523_at	LSP1	stable	4046
-0.378894655721932	4.1261159032258	-7.06541699685752	1.05124329225399e-11	1.44777649884098e-10	15.9715840905709	229230_at	SLC51A	stable	200931
0.353499420289855	6.51188787096774	7.06427292261907	1.05873446075131e-11	1.45662573330593e-10	15.9646508057157	218913_s_at	GMIP	stable	51291
-0.31455107583138	7.40275335483871	-7.06376736279192	1.06206148163158e-11	1.46083550964042e-10	15.9615872851752	209482_at	POP7	stable	10248
0.372795337061759	6.29404077419355	7.06273049899337	1.0689171712766e-11	1.46989553167878e-10	15.9553047384699	208373_s_at	P2RY6	stable	5031
-0.424827330567081	7.98608767741935	-7.06250669469108	1.07040265966403e-11	1.47119822566945e-10	15.953948754775	203636_at	MID1	stable	4281
0.941546057489928	5.79398583870968	7.06030402235095	1.08513161485992e-11	1.49031828792932e-10	15.9406048765232	209795_at	CD69	stable	969
0.587572661013892	7.04683296774194	7.0590974959623	1.09328386061996e-11	1.50000740475272e-10	15.9332969647503	206513_at	AIM2	stable	9447
0.684251333213063	7.58550283870968	7.05652642815114	1.11085765786081e-11	1.52297247852406e-10	15.9177270554933	222162_s_at	ADAMTS1	stable	9510
0.303483147513381	5.04397077419355	7.0543386767953	1.12603013712284e-11	1.54184066484325e-10	15.9044816657332	1555981_at	ASB16-AS1	stable	339201
-0.499420705394191	6.94586067741935	-7.05362002535689	1.13105848924239e-11	1.54795051062146e-10	15.9001313532468	235096_at	LEO1	stable	123169
-0.5307080311504	7.95436629032258	-7.05356464746479	1.13144688021384e-11	1.54809454894123e-10	15.899796139855	217966_s_at	NIBAN1	stable	116496
-0.367382110168982	8.15346293548387	-7.04999983630752	1.15672671302816e-11	1.58149619992035e-10	15.878221630516	208694_at	PRKDC	stable	5591
0.31537482530519	6.43949429032258	7.04822932942825	1.16948805427952e-11	1.5977451116375e-10	15.8675093172643	210720_s_at	NECAB3	stable	63941
-0.60444995489807	8.27727064516128	-7.0465170647986	1.18196136745977e-11	1.61397946468189e-10	15.8571512442167	212533_at	WEE1	stable	7465
-0.736360604365867	7.78116770967741	-7.04625373099601	1.18389125345214e-11	1.61621109319589e-10	15.8555584096048	218806_s_at	VAV3	stable	10451
-0.560339313849299	7.10679209677419	-7.04489801102304	1.19387606529378e-11	1.62862210254335e-10	15.8473587090631	202660_at	ITPR2	stable	3709
-0.473351493174574	6.27242767741936	-7.04388437787089	1.201395530198e-11	1.63765396693034e-10	15.8412287722493	208920_at	SRI	stable	6717
0.477562935834987	5.95505174193548	7.04224042878309	1.21369010480332e-11	1.65358849938005e-10	15.8312883620288	221156_x_at	CCPG1	stable	9236
-0.445721493174575	7.00149777419355	-7.04016435888762	1.22939343076226e-11	1.67414908659843e-10	15.8187374597076	213282_at	APOOL	stable	139322
-0.221221454687594	4.322317	-7.03883903927134	1.23952250021989e-11	1.68668224737487e-10	15.8107266260249	1557176_a_at	ARMH4	stable	145407
-0.59447020807024	4.99342706451613	-7.03816887318334	1.24467562542229e-11	1.69243073414483e-10	15.8066762531997	231726_at	PCDHB14	stable	56122
-0.554385251067413	6.93998916129032	-7.03672358929873	1.25586075712455e-11	1.70679062629343e-10	15.7979421466188	1552777_a_at	RAET1E	stable	135250
-0.383246453785556	5.09431606451613	-7.03618384007424	1.26006322675646e-11	1.71207646428701e-10	15.7946806793095	239787_at	KCTD4	stable	386618
-0.360178544711048	9.80645167741935	-7.0340968975052	1.27644269923666e-11	1.73347005913473e-10	15.7820719061647	201922_at	NSA2	stable	10412
0.456432010944735	6.78099835483871	7.03287688799356	1.28611487062375e-11	1.74530480395516e-10	15.7747021747226	218731_s_at	VWA1	stable	64856
-0.388551283300258	5.58824416129032	-7.03079350181952	1.30279887222193e-11	1.76619212344989e-10	15.7621191692678	229616_s_at	GRAMD2A	stable	196996
-0.325817345601059	7.09456270967742	-7.02941067844628	1.31399010235909e-11	1.78003986240048e-10	15.7537688359488	227641_at	FBXL16	stable	146330
-0.474403543809009	6.83292138709678	-7.02787894325346	1.32649693835156e-11	1.7960926226937e-10	15.7445206704378	204718_at	EPHB6	stable	2051
-0.274777009441338	3.88825448387097	-7.02534778187429	1.34742145826543e-11	1.82216839551478e-10	15.7292414634208	1559681_a_at	TRIM16L	stable	147166
-0.415067616212641	4.45554738709678	-7.02397727758492	1.35888630304981e-11	1.83676411914087e-10	15.7209701586176	206999_at	IL12RB2	stable	3595
0.539127883817429	4.42484845161291	7.02365211528194	1.36162048170349e-11	1.84000493912847e-10	15.7190079018289	1562648_at	CCDC88A	stable	55704
-0.411656964940767	8.50498280645161	-7.02337466641002	1.36395773447068e-11	1.84270791035791e-10	15.7173336332974	201518_at	CBX1	stable	10951
0.518902071080643	5.76874277419355	7.02295827796633	1.36747283677091e-11	1.84700042861783e-10	15.7148210221854	202161_at	PKN1	stable	5585
0.604409865295568	7.876295	7.02228596896806	1.37316721679939e-11	1.85423357813057e-10	15.7107643385375	201050_at	PLD3	stable	23646
-0.527211805279934	7.41996519354838	-7.02030884025884	1.39004883182484e-11	1.87507934590667e-10	15.6988360595287	213793_s_at	HOMER1	stable	9456
0.541569758253653	7.36469029032258	7.02027733739495	1.39031946379619e-11	1.87507934590667e-10	15.698646018286	210541_s_at	TRIM27	stable	5987
0.426224564315353	5.85653522580645	7.01866724149301	1.4042205966161e-11	1.8928935187373e-10	15.6889339268015	203003_at	MEF2D	stable	4209
0.397193392266522	5.7065809032258	7.01815062634672	1.40870982845917e-11	1.89800911461324e-10	15.6858180486577	223571_at	C1QTNF6	stable	114904
-0.762891730110051	6.35413929032258	-7.01693584660857	1.41932162794845e-11	1.91018255277304e-10	15.6784919622826	216615_s_at	HTR3A	stable	3359
-1.73183574478321	6.83376838709677	-7.01577414317503	1.42954334379076e-11	1.92276217273702e-10	15.6714868282124	207908_at	KRT2	down	3849
-0.862379861086057	8.00294616129032	-7.01205441815454	1.46276262046445e-11	1.964543018273e-10	15.6490623446833	210505_at	ADH7	stable	131
-0.339967866378015	7.70216080645161	-7.00735656002119	1.50580442654077e-11	2.01739419311729e-10	15.6207534814225	203714_s_at	TBCE	stable	6905
0.290929260328343	6.18707751612903	7.00601020739394	1.51836783957219e-11	2.03322952800904e-10	15.6126430216	205566_at	ABHD2	stable	11057
-0.560540877984246	8.49198148387097	-7.004517605566	1.53241654810681e-11	2.05003363757621e-10	15.6036528751447	1554648_a_at	DUOXA1	stable	90527
-0.457559359552589	7.56909319354838	-7.00355085383834	1.54158400576935e-11	2.06179318775536e-10	15.5978307381718	212688_at	PIK3CB	stable	5291
0.233179526129052	4.89201987096774	7.00141051120588	1.56207275263221e-11	2.0881742726202e-10	15.5849428775917	210751_s_at	RGN	stable	9104
0.310615914967828	5.62696983870968	6.99810331210176	1.59425941251459e-11	2.12963922255644e-10	15.5650345309669	238071_at	LCN10	stable	414332
-0.505572434902881	4.67842458064516	-6.99692586847559	1.60587545572051e-11	2.14358497415818e-10	15.55794832244	206683_at	ZNF165	stable	7718
-0.373713228696855	9.10057187096775	-6.9965516937947	1.60958427527886e-11	2.14801123385091e-10	15.5556966084378	201472_at	VBP1	stable	7411
0.507272253292442	6.76863935483871	6.99484609278726	1.62659724392287e-11	2.1701855615296e-10	15.5454337252486	212154_at	SDC2	stable	6383
-0.379822784292501	5.69786638709677	-6.99372844816758	1.63784131767786e-11	2.18412131814725e-10	15.5387096586654	1555259_at	MAP3K20	stable	51776
-0.690402347104458	6.7266965483871	-6.99330248689601	1.64214680346542e-11	2.18932885831436e-10	15.5361471604671	1557100_s_at	HECTD1	stable	25831
-0.417823245534909	6.03132177419355	-6.9918187279281	1.65723132106267e-11	2.20782462181047e-10	15.5272220474749	223340_at	ATL1	stable	51062
0.446498384749535	6.50703793548387	6.99092918607916	1.66634006145516e-11	2.21887829664054e-10	15.5218719315681	209581_at	PLAAT3	stable	11145
-0.51629455349089	7.87426783870968	-6.99058399621332	1.66988799182e-11	2.22306126011099e-10	15.5197959333686	227917_at	FAM86B2-DT	stable	100506990
0.442962016958326	9.30947941935484	6.98954376149666	1.68062474176634e-11	2.2351777610332e-10	15.5135403329294	201954_at	ARPC1B	stable	10095
-0.542761688616273	5.65140264516129	-6.98817082355923	1.69489952049233e-11	2.25361457400093e-10	15.5052850099147	1556049_at	RTN4	stable	57142
-0.251593203439775	3.46116251612903	-6.98752912859794	1.70161222764828e-11	2.26144016885439e-10	15.501426973787	222121_at	ARHGEF26	stable	26084
-0.3560029929641	9.97489377419354	-6.98672248197941	1.71008759645989e-11	2.27215162421493e-10	15.496577570996	210024_s_at	UBE2E3	stable	10477
-0.551169431114319	5.42419441935484	-6.98641834012328	1.71329396064257e-11	2.27585877789438e-10	15.4947492348962	232136_s_at	CTTNBP2	stable	83992
0.479427705213784	10.7594702903226	6.98621607960291	1.71542953211522e-11	2.27814208570317e-10	15.4935333862396	217927_at	SPCS1	stable	28972
-0.449180161765591	4.32624067741935	-6.97911877887461	1.79204782547205e-11	2.37297686746632e-10	15.4508855926004	1556204_a_at	ZNF814	stable	730051
-0.24037495519875	5.7859094516129	-6.97899917742243	1.7933674000707e-11	2.3741492154689e-10	15.4501671757194	1554388_at	VPS29	stable	51699
-0.193796009381202	3.35789270967742	-6.97539051580724	1.83363482341999e-11	2.42569523277252e-10	15.4284950346727	1563876_at	C1orf220	stable	400798
-0.474074983462626	4.8312329032258	-6.97267873826013	1.86447846257303e-11	2.46590130481811e-10	15.4122145799782	219688_at	BBS7	stable	55212
-0.436178111732516	6.46027683870968	-6.97226321028708	1.86924954201829e-11	2.47161351172551e-10	15.4097203192562	226822_at	STOX2	stable	56977
0.351478921763185	6.36697680645161	6.968848253393	1.90891766996325e-11	2.51849062252597e-10	15.3892256959051	221489_s_at	SPRY4	stable	81848
0.647993878766013	7.6664625483871	6.96757497371833	1.92391907503031e-11	2.53592756574933e-10	15.381586068901	210845_s_at	PLAUR	stable	5329
-0.375195554152384	9.77951861290323	-6.96513059337835	1.95304380884332e-11	2.57245652248877e-10	15.3669227344746	217745_s_at	NAA50	stable	80218
0.291301753563053	4.40617883870967	6.96445938420228	1.96111687094962e-11	2.58246784487404e-10	15.3628969447009	219971_at	IL21R	stable	50615
-0.490734257020868	8.16142180645161	-6.96114159846055	2.00150672105994e-11	2.62932195997002e-10	15.3430016252317	209822_s_at	VLDLR	stable	7436
-0.634715403812619	6.34718532258065	-6.96060861229178	2.00807099986623e-11	2.63667824009814e-10	15.3398061827959	1553021_s_at	BICD2	stable	23299
0.719662458957242	7.59579474193548	6.95743907958596	2.04754682815565e-11	2.68464323331919e-10	15.3208073857964	201559_s_at	CLIC4	stable	25932
-0.521605344879427	8.34046767741935	-6.9532183317052	2.10130264457887e-11	2.75050807020229e-10	15.2955171944499	242998_at	RDH12	stable	145226
-0.397296072523904	8.32863738709678	-6.94869689534234	2.16042855125154e-11	2.824520110944e-10	15.2684377334016	210094_s_at	PARD3	stable	56288
0.343365832581634	4.6882105483871	6.94789514847549	2.1710823269717e-11	2.83709192703579e-10	15.2636373101583	209962_at	EPOR	stable	2057
-0.266476537975825	6.55816467741936	-6.94751327693079	2.17617486752661e-11	2.84238798093688e-10	15.2613510135821	1556034_s_at	MTMR11	stable	10903
0.474527465271514	5.79619509677419	6.94730811395913	2.17891571860573e-11	2.84528819954068e-10	15.2601227237374	217143_s_at	TRDC	stable	28526
0.689981611642313	10.8271118709677	6.9461244818361	2.19479475143332e-11	2.8646551213802e-10	15.2530369554436	201105_at	LGALS1	stable	3956
0.366069240483494	5.96741322580645	6.94500385771275	2.20993337974598e-11	2.88372571688811e-10	15.2463291940954	226984_at	FGD5	stable	152273
0.645534537855555	6.97597829032259	6.94405034570366	2.22289531964427e-11	2.89994754477572e-10	15.2406223439026	202953_at	C1QB	stable	713
0.44818474772987	4.04164590322581	6.94304067027384	2.23670226354089e-11	2.91587258605384e-10	15.2345799743453	206369_s_at	PIK3CG	stable	5294
0.681203717601781	7.55360283870967	6.94131360449253	2.26051507824966e-11	2.9441081920748e-10	15.2242458926218	225119_at	CHMP4B	stable	128866
0.731736831439053	7.28998912903226	6.93621678530962	2.33225355983628e-11	3.03248426597024e-10	15.1937594782858	205594_at	ZNF652	stable	22834
0.634264336400265	7.66584951612903	6.93502369517747	2.34936728113596e-11	3.05328395759707e-10	15.186625421163	223343_at	MS4A7	stable	58475
-0.393455818149017	7.40489548387097	-6.9341834978931	2.3614931593679e-11	3.06831365229183e-10	15.1816020173035	224721_at	WDR75	stable	84128
0.472493335738771	9.84961329032258	6.9301998258753	2.4198292990636e-11	3.14187050406797e-10	15.1577903387369	202450_s_at	CTSK	stable	1513
0.392259672860666	6.74196258064516	6.93005731626621	2.42194223423604e-11	3.14386732328717e-10	15.1569386985972	203047_at	STK10	stable	6793
-0.636179383005594	6.80909922580645	-6.92703542928413	2.46717625482578e-11	3.20030514193593e-10	15.1388828580424	219377_at	GAREM1	stable	64762
0.380375320825065	7.60236577419355	6.92605754906226	2.48199113424906e-11	3.21723246242454e-10	15.1330412352924	221799_at	CHPF2	stable	54480
-0.624506582476398	5.96716374193548	-6.9259928896665	2.48297380199715e-11	3.21774336629994e-10	15.1326549967666	1553072_at	BNIPL	stable	149428
0.404477141740334	5.11197067741936	6.92511354140282	2.49637583792544e-11	3.23434476157757e-10	15.1274025311378	220068_at	VPREB3	stable	29802
-0.32544961813699	7.96325322580645	-6.9234176567912	2.52242383789658e-11	3.26577133168353e-10	15.1172741610503	225538_at	ZCCHC9	stable	84240
0.272196798965663	4.88619816129032	6.92146037934627	2.55281913884642e-11	3.30355944180895e-10	15.1055869237511	243699_at	LOC100507006	stable	100507006
0.500333811413796	6.19920629032258	6.92093398935747	2.56105493281418e-11	3.31264912353006e-10	15.1024441718004	206390_x_at	PF4	stable	5196
-0.315811570148536	7.07378516129033	-6.92065847830333	2.56537593735579e-11	3.31588485519924e-10	15.1007993338834	208384_s_at	MID2	stable	11043
-0.315581977869986	4.57507712903226	-6.92038159946006	2.56972561764352e-11	3.32072200767335e-10	15.0991463783364	208247_at	ERC2-IT1	stable	711
0.318569568825546	6.02176432258064	6.91976597660294	2.57942287189367e-11	3.33246563139854e-10	15.0954713080243	223820_at	RBP5	stable	83758
-0.303753450598352	6.587293	-6.91479004192442	2.65913602355328e-11	3.43139632022128e-10	15.0657753605274	216323_x_at	TUBA3D	stable	113457
0.242440780564075	4.31500438709678	6.91023405805097	2.7342435934444e-11	3.52415767259719e-10	15.0385993547436	228186_s_at	RSPO3	stable	84870
-0.544679665644357	8.44822664516129	-6.90967613233757	2.74358346721885e-11	3.53536238675914e-10	15.0352722827584	218313_s_at	GALNT7	stable	51809
1.11659531481148	7.6583345483871	6.90881558111981	2.75805095541933e-11	3.55065778167064e-10	15.030140953269	205959_at	MMP13	up	4322
-0.271313033255157	9.17519396774193	-6.90791309181064	2.7733041072041e-11	3.56777416615021e-10	15.0247600564195	201330_at	RARS1	stable	5917
0.381844662938241	6.81328096774193	6.90575164614376	2.81017322651043e-11	3.61180585706295e-10	15.0118749982443	218676_s_at	PCTP	stable	58488
-0.505006287209094	9.1781779032258	-6.90512826048102	2.82089597561468e-11	3.62303659072329e-10	15.0081593487793	219121_s_at	ESRP1	stable	54845
-0.385949732395214	8.00191419354839	-6.90508962148567	2.82156192104248e-11	3.62303659072329e-10	15.0079290516617	226816_s_at	KIAA1143	stable	57456
0.36241332311023	5.72551887096774	6.90491346060827	2.82460002435081e-11	3.6260860843245e-10	15.0068791051066	219021_at	RNF121	stable	55298
0.208448218173072	4.87005283870968	6.90426172349147	2.83586799913118e-11	3.63884259217313e-10	15.0029948199042	232227_at	HSPC324	stable	101928612
-0.721793607553072	7.04512483870969	-6.90316721460097	2.85489065794241e-11	3.66153288114008e-10	14.9964722654557	219858_s_at	MFSD6	stable	54842
0.286845588429852	6.06751293548387	6.89940307538023	2.92127459739726e-11	3.74140755710226e-10	14.9740462508105	215678_at	PRODHLP	stable	440792
-0.405612627337784	6.94176251612903	-6.89844111201483	2.93848179072595e-11	3.76168325703445e-10	14.9683164970207	212825_at	PAXIP1	stable	22976
0.43963196945096	8.12696767741935	6.89587098373531	2.98494558154368e-11	3.81937513856543e-10	14.9530108841313	203325_s_at	COL5A1	stable	1289
-0.22910657405737	3.55393941935484	-6.8918668047276	3.05877812000883e-11	3.9111013496605e-10	14.9291735536875	238018_at	ALKAL2	stable	285016
-0.350507022069878	8.32513441935484	-6.89174657195956	3.06102262623955e-11	3.91305616295645e-10	14.9284579514398	209193_at	PIM1	stable	5292
-0.399815055024354	7.97366951612904	-6.88937871373795	3.10555732617067e-11	3.96165064881898e-10	14.9143667819382	214030_at	CRYBG3	stable	131544
0.206898194118708	3.68740622580645	6.88926595868601	3.10769384333455e-11	3.96345138521849e-10	14.9136958630694	1560762_at	LINC00996	stable	285972
0.372763066329906	6.04964119354839	6.88858057032252	3.12071192300896e-11	3.97748472963951e-10	14.9096178156862	227294_at	ZNF689	stable	115509
0.490760981418005	8.20997012903226	6.88611906697356	3.16790870524395e-11	4.03178325091278e-10	14.8949743731616	207563_s_at	OGT	stable	8473
-0.380512806542787	7.37116922580645	-6.88589915993074	3.17215919238162e-11	4.03625328935222e-10	14.8936663366794	202889_x_at	MAP7	stable	9053
-0.385636291418607	7.31646641935483	-6.88198311863814	3.24879663589153e-11	4.12896225168223e-10	14.8703783337774	227163_at	GSTO2	stable	119391
0.463335522280354	8.00315774193548	6.88020713157964	3.28415026693459e-11	4.17001662435319e-10	14.8598200590214	209166_s_at	MAN2B1	stable	4125
0.38233323170365	6.16963093548387	6.8797400856647	3.29351015499767e-11	4.17995978933374e-10	14.8570437949724	202875_s_at	PBX2	stable	5089
0.493060202658008	10.7818222258065	6.87908722407893	3.30663787973901e-11	4.1956469267749e-10	14.8531632175452	201240_s_at	SPCS2	stable	9789
-0.40914484515004	7.45743751612903	-6.87835174756022	3.32148846288217e-11	4.21253495031507e-10	14.8487919048948	209279_s_at	NSDHL	stable	50814
-0.509096621564738	6.93951683870968	-6.87636794384937	3.36187280835611e-11	4.26078803423436e-10	14.8370028575581	213320_at	PRMT3	stable	10196
0.322862523302664	6.18532580645161	6.87479965466076	3.39413988865195e-11	4.29968949054785e-10	14.8276848345255	213464_at	SHC2	stable	25759
-0.382919585663599	5.78328061290323	-6.87318820518859	3.42761217335301e-11	4.33907607265746e-10	14.8181120000947	239230_at	HES5	stable	388585
-0.448361320584521	7.78165870967742	-6.87155193177284	3.4619321771878e-11	4.37745471294503e-10	14.8083933857792	212785_s_at	LARP7	stable	51574
-0.492004615430875	6.2826414516129	-6.87082964568052	3.47718904930996e-11	4.39572974037045e-10	14.8041039224054	203491_s_at	CEP57	stable	9702
0.281322884719466	5.59165629032257	6.86934578291016	3.50874045754565e-11	4.43356562321028e-10	14.7952926990085	223583_at	TNFAIP8L2	stable	79626
-0.551608661374708	6.36718396774194	-6.86844509476543	3.52802892720492e-11	4.45587853072139e-10	14.7899450668682	219023_at	AP1AR	stable	55435
0.434765958265682	6.85115735483871	6.86830727038998	3.53098965503549e-11	4.45755851741089e-10	14.7891268112778	219197_s_at	SCUBE2	stable	57758
0.327089856876542	6.531467	6.86419346036052	3.62049562429145e-11	4.56422868937365e-10	14.764708908766	222052_at	ACTMAP	stable	284325
0.376049084130135	4.69744638709677	6.86285959139257	3.64999332430979e-11	4.59929442283101e-10	14.7567939145432	218720_x_at	SEZ6L2	stable	26470
0.653003203439775	6.39697138709678	6.8617302105264	3.67515353750566e-11	4.62779870251317e-10	14.7500932088106	1555728_a_at	MS4A4A	stable	51338
-0.254784045342475	5.25637609677419	-6.8603901215278	3.7052291681511e-11	4.66244890146517e-10	14.7421434072649	207146_at	KRT32	stable	3882
-0.355615528895304	7.89039267741935	-6.85852550594753	3.7474797316028e-11	4.71236095504561e-10	14.7310838601758	201323_at	EBNA1BP2	stable	10969
0.686686563232907	9.64017690322581	6.8571488370332	3.77897747871603e-11	4.75087591742467e-10	14.7229198780051	203136_at	RABAC1	stable	10567
0.409751572553972	5.93611677419355	6.85622152601318	3.80034062925476e-11	4.77663503228745e-10	14.7174213773192	207641_at	TNFRSF13B	stable	23495
-0.550418286728006	8.19981996774194	-6.85325726019109	3.86943019407332e-11	4.85900541710975e-10	14.6998484017093	204363_at	F3	stable	2152
0.511797051536474	7.25231977419355	6.85275000110497	3.88137623798459e-11	4.87176872846206e-10	14.6968417920351	219777_at	GIMAP6	stable	474344
-0.514560443802996	6.80597683870968	-6.85079934904088	3.92765321842928e-11	4.92389324474281e-10	14.6852814763289	219311_at	CEP76	stable	79959
0.447359118407603	4.10236070967742	6.8507719240312	3.92830769704036e-11	4.92389324474281e-10	14.6851189624254	234416_at	IGLVI-70	stable	28763
-0.324396654639485	7.30541022580645	-6.84872041460551	3.97757074337625e-11	4.9822149002084e-10	14.672963577067	203732_at	TRIP4	stable	9325
0.559028388357689	6.11514267741936	6.84391515637716	4.09534968147937e-11	5.12504563595525e-10	14.6445024667033	201808_s_at	ENG	stable	2022
0.382752285765831	9.30046077419354	6.84356593875525	4.10404157047282e-11	5.13474766282841e-10	14.6424346557825	217716_s_at	SEC61A1	stable	29927
0.516538668591017	6.67343541935484	6.84332268419651	4.11010679471333e-11	5.1399837374417e-10	14.6409943264223	205037_at	IFT27	stable	11020
0.576411488965061	5.90568112903226	6.84210545356853	4.14058942587512e-11	5.1757367823439e-10	14.6337875747893	227295_at	IKBIP	stable	121457
0.430095386974564	7.273091	6.84010517160297	4.19116511381278e-11	5.23416977153298e-10	14.6219467306093	218436_at	SIL1	stable	64374
-0.456055066450178	5.13078193548387	-6.83897174115626	4.22009214426651e-11	5.2678889951546e-10	14.6152384222486	1557352_at	SQLE	stable	6713
-0.44518065488003	7.59776229032258	-6.83802951856206	4.24428856523833e-11	5.29688375495105e-10	14.6096624180997	225890_at	MGME1	stable	92667
0.248446066510313	7.50133083870967	6.8354711763444	4.3106772293985e-11	5.3772821701429e-10	14.5945251929063	218012_at	TSPYL2	stable	64061
-0.498823494497567	7.34219061290322	-6.83248574044901	4.38944042857216e-11	5.47178876954361e-10	14.5768662155247	201732_s_at	CLCN3	stable	1182
0.465868607252392	4.99977396774193	6.83140402250283	4.41832660488253e-11	5.50403297156419e-10	14.570469212868	201430_s_at	DPYSL3	stable	1809
-0.317057790005413	10.3165083548387	-6.83085967853959	4.43293335665968e-11	5.51845699625155e-10	14.5672503847169	217852_s_at	ARL8B	stable	55207
0.371976064104878	5.42833429032258	6.82706773263523	4.53601070174182e-11	5.63779006860045e-10	14.5448330061064	204445_s_at	ALOX5	stable	240
0.285415183113837	4.15954554838709	6.82662063329417	4.54831851833588e-11	5.65180261340941e-10	14.5421904313984	227196_at	RHPN2	stable	85415
0.23974445005713	8.61891690322581	6.82536764706814	4.58298609701428e-11	5.69358702236436e-10	14.5347853533426	220980_s_at	ADPGK	stable	83440
0.416427283661076	4.39799935483871	6.82374456835	4.62827978739209e-11	5.74593999490605e-10	14.5251945406589	205234_at	SLC16A4	stable	9122
0.406867072584041	6.27414532258065	6.82292403322746	4.65134484078117e-11	5.77195368065616e-10	14.5203466187251	202928_s_at	PHF1	stable	5252
-0.353691059594684	8.072423	-6.82245751578663	4.66450888409475e-11	5.78697579391606e-10	14.5175905115857	204571_x_at	PIN4	stable	5303
0.347771765590234	8.60268551612902	6.82208406498666	4.6750731894848e-11	5.79876648446192e-10	14.515384326859	217855_x_at	SDF4	stable	51150
-0.635932350712612	5.23191083870967	-6.81805613625146	4.7905221923875e-11	5.93792339308063e-10	14.4915947439934	1563900_at	FAM83B	stable	222584
0.256201407180228	4.02300419354839	6.81801185328386	4.79180688383263e-11	5.93816956875678e-10	14.491333259445	1556072_at	LINC00528	stable	200298
-0.507465839797944	7.57410145161291	-6.81471186318804	4.88850181021032e-11	6.05662443855085e-10	14.4718508221565	218055_s_at	WDR41	stable	55255
0.749924956401468	8.03154516129032	6.81389288800974	4.91279460974974e-11	6.08396478568668e-10	14.4670168463999	209846_s_at	BTN3A2	stable	11118
0.536550434181251	7.66674396774193	6.81360590187382	4.92133536365628e-11	6.09316148115731e-10	14.4653230211095	225530_at	MOB3A	stable	126308
0.359416450778761	6.39736658064516	6.81177630096517	4.97612872869122e-11	6.15821272614741e-10	14.4545257443929	209114_at	TSPAN1	stable	10103
-0.363389318058814	7.32413280645162	-6.8099590579111	5.03114547999537e-11	6.21926021068837e-10	14.4438035174546	202132_at	WWTR1	stable	25937
-0.746764422394613	6.86853929032258	-6.80790965676967	5.09390833461262e-11	6.29399860327559e-10	14.4317140311771	207057_at	SLC16A7	stable	9194
-0.303291811894883	8.06946174193549	-6.80628996130099	5.14405536746509e-11	6.35452388649241e-10	14.4221612956967	219110_at	GAR1	stable	54433
-0.473372479403453	7.280036	-6.80498089532308	5.18493937573531e-11	6.40069000605843e-10	14.4144418368396	1557953_at	ZKSCAN1	stable	7586
-0.600459693306873	7.51699883870967	-6.80437081506587	5.20410200457983e-11	6.4214461092395e-10	14.4108446166413	207002_s_at	PLAGL1	stable	5325
-0.473685691863612	7.82230409677419	-6.80146367341783	5.29637579415148e-11	6.53235611426195e-10	14.393706493789	202146_at	IFRD1	stable	3475
-0.425922113777138	6.88958106451613	-6.79968678396973	5.35356481326507e-11	6.59842552221072e-10	14.3832340776457	235346_at	FUNDC1	stable	139341
0.431141330807625	5.27406906451613	6.79780431491654	5.41481403910953e-11	6.66490224197013e-10	14.3721416169556	1559051_s_at	CGAS	stable	115004
-0.310662888327621	8.16666248387097	-6.79694001881982	5.4431655393093e-11	6.69678388527758e-10	14.367049507796	212747_at	ANKS1A	stable	23294
-0.607091437248183	5.49722261290323	-6.79650670600667	5.45743435760476e-11	6.71131856729736e-10	14.3644967711216	220085_at	HELLS	stable	3070
0.561097083408505	8.20263193548387	6.79482382991745	5.51320028809451e-11	6.77532537090509e-10	14.3545837369692	208891_at	DUSP6	stable	1848
0.431092251488365	5.76460467741935	6.79412126029805	5.53664690600238e-11	6.79955457290387e-10	14.3504457661275	214438_at	HLX	stable	3142
-0.519069040230924	5.96962829032258	-6.7904599943078	5.66042829191978e-11	6.93754577136772e-10	14.3288868900876	203597_s_at	WBP4	stable	11193
0.406490064345421	5.57346425806451	6.78777747131102	5.75284246968344e-11	7.04134009469313e-10	14.3130966716838	211560_s_at	ALAS2	stable	212
-0.357398026940888	4.01357287096774	-6.7870378570071	5.77858226469859e-11	7.06967968946958e-10	14.3087438694029	1553122_s_at	RBAK	stable	57786
0.299280527391906	6.67576067741935	6.78665041440782	5.79211104758876e-11	7.08306131798066e-10	14.3064638197261	223525_at	DLL4	stable	54567
-0.510178429250106	4.23146451612904	-6.7846506842088	5.86243445726711e-11	7.16265036762188e-10	14.2946971982797	1559214_at	FBXO22	stable	26263
-0.328225917974623	9.75675835483871	-6.78223569318659	5.9484804039845e-11	7.26453352887765e-10	14.2804905623558	202443_x_at	NOTCH2	stable	4853
-0.291561657345601	3.38673548387097	-6.78125319486896	5.98384087108166e-11	7.30445411088166e-10	14.2747119045709	1562249_at	EPHA1-AS1	stable	285965
0.566233476456792	8.30730651612903	6.78052266077968	6.01026688395947e-11	7.33343766749574e-10	14.2704156005029	200628_s_at	WARS1	stable	7453
0.675291158818932	4.50211296774194	6.77646151336198	6.15927752019812e-11	7.50520388715917e-10	14.2465380615382	229437_at	MIR155HG	stable	114614
-0.284573801190692	4.72274464516129	-6.77537647896982	6.19970012938499e-11	7.54941212859965e-10	14.240160390433	207786_at	CYP2R1	stable	120227
0.299047219315654	4.49523480645161	6.77196705558408	6.32842131303085e-11	7.69587267104007e-10	14.2201252327352	219860_at	LY6G5C	stable	80741
0.436002569607313	7.19896538709678	6.77113985291676	6.36004576105879e-11	7.7308915514871e-10	14.2152653806742	219091_s_at	MMRN2	stable	79812
0.626595905346082	6.59329416129032	6.76966654514292	6.41675627807697e-11	7.79635887786352e-10	14.2066107229683	206686_at	PDK1	stable	5163
-0.292032302603885	4.04987858064516	-6.76903814382176	6.44109559143717e-11	7.82245449715298e-10	14.2029197274898	206068_s_at	ACADL	stable	33
-0.33551877623429	5.17958106451613	-6.76894994035065	6.444519151495e-11	7.82487418627558e-10	14.2024016734654	229532_at	ZNF502	stable	91392
-0.44645051777016	8.92633116129032	-6.76782236099175	6.48844327784745e-11	7.87645728721823e-10	14.195779393077	202268_s_at	NAE1	stable	8883
-0.364348317397318	8.47416958064516	-6.76741963722825	6.50420231645699e-11	7.89208303711243e-10	14.1934143922993	201681_s_at	DLG5	stable	9231
0.538493311083048	8.78304106451614	6.76580724636464	6.56767464017435e-11	7.96203128495638e-10	14.1839466507274	217823_s_at	UBE2J1	stable	51465
-0.424383940705997	9.51300629032257	-6.76526528850023	6.58914537421e-11	7.9818288432655e-10	14.1807647230888	225667_s_at	LRATD1	stable	151354
0.33986151602622	3.38040564516129	6.76397660057032	6.64047669506209e-11	8.03603504432314e-10	14.1731993745265	1560426_at	CFAP54	stable	144535
-0.869845718323411	10.9417288709677	-6.75974050959225	6.81199410971457e-11	8.23266529506287e-10	14.1483385897792	224328_s_at	LCE3D	stable	84648
-0.379748565758614	9.01683741935484	-6.75356160284968	7.07000752046744e-11	8.53505544671135e-10	14.1120965337913	214696_at	MIR22HG	stable	84981
-0.308541763184798	5.63619380645161	-6.74910239784504	7.26215312887199e-11	8.75928132188564e-10	14.0859565912333	205134_s_at	NUFIP1	stable	26747
-0.272398482771063	6.20973345161291	-6.74886960099053	7.27232398149417e-11	8.76961432924998e-10	14.0845922840292	223274_at	TCF19	stable	6941
-0.627153835468159	5.51019977419355	-6.74841204241957	7.29235544096796e-11	8.78989271902388e-10	14.0819108614891	1559500_at	VPS8	stable	23355
-0.148934705033375	13.2443674516129	-6.74794775005323	7.31273711678997e-11	8.81057518423296e-10	14.0791901150823	200717_x_at	RPL7	stable	6129
-0.31254509772085	8.12362429032258	-6.74559917692015	7.41669642175252e-11	8.93189156077795e-10	14.0654296427147	204204_at	SLC31A2	stable	1318
-0.328871482350111	7.5511844516129	-6.74277546875059	7.54361139775628e-11	9.07474044383553e-10	14.0488900306971	227333_at	DCUN1D3	stable	123879
0.477622383186	6.56268158064516	6.73994613038407	7.67291914149308e-11	9.22420523441368e-10	14.0323226038848	208748_s_at	FLOT1	stable	10211
0.406729904985267	7.32191390322581	6.73627120239201	7.84412822701178e-11	9.41967298071314e-10	14.01081147621	209539_at	ARHGEF6	stable	9459
-0.452572289373986	6.81391806451613	-6.73318643209834	7.99073614031488e-11	9.58520180938386e-10	13.9927615636874	212570_at	ENDOD1	stable	23052
-0.433201187082807	9.88700883870968	-6.72790978983966	8.24778158159289e-11	9.87560114351865e-10	13.9619006158433	212543_at	CRYBG1	stable	202
-0.409164061579168	8.27641025806452	-6.72788345379658	8.2490846680292e-11	9.87560114351865e-10	13.9617466321344	238021_s_at	CRNDE	stable	643911
0.344074368272296	7.24562558064516	6.72653714258266	8.31596923134314e-11	9.94696166536176e-10	13.9538755085018	226349_at	NOPCHAP1	stable	121053
-0.550107349810572	7.19435329032258	-6.72600990594906	8.34230721238061e-11	9.97410117727772e-10	13.9507933723114	226435_at	PAPLN	stable	89932
0.386830237536834	4.24192380645161	6.72569779063689	8.35793745901604e-11	9.98785153870671e-10	13.9489688837383	1569490_at	FNDC3B	stable	64778
0.312349073907031	6.02957983870968	6.72471299657544	8.40744325330143e-11	1.00431933553475e-09	13.9432126248631	208071_s_at	LAIR1	stable	3903
-0.256259571832341	6.80738522580645	-6.72419881605944	8.43340557296831e-11	1.00720063281355e-09	13.9402074173026	210212_x_at	CMC4	stable	100272147
0.567678974081424	7.40421012903226	6.72361545410356	8.46295642840484e-11	1.01028852122933e-09	13.9367980753064	203252_at	CDK2AP2	stable	10263
-0.28735569968128	7.14614687096774	-6.7175418904273	8.7767269052978e-11	1.04660314841256e-09	13.9013154376636	225398_at	RPUSD4	stable	84881
0.500865952853449	5.57183216129032	6.71727220671942	8.79092108994518e-11	1.04806718402257e-09	13.8997404603347	206470_at	PLXNC1	stable	10154
-0.417281797462266	7.27468067741935	-6.71671611623107	8.82026087337988e-11	1.05133586930901e-09	13.8964929901471	208051_s_at	PAIP1	stable	10605
-1.20155335979313	10.2214897419355	-6.71533535956135	8.89352732652877e-11	1.05960690036601e-09	13.888430481448	1553454_at	RPTN	down	126638
-0.349364129532745	12.9738871290323	-6.71382182890185	8.97452608066148e-11	1.06832617779266e-09	13.8795940985802	202345_s_at	FABP5	stable	2171
-0.338032070479284	3.55537935483871	-6.71098596996134	9.1282468744562e-11	1.08567956898171e-09	13.8630416185756	205421_at	SLC22A3	stable	6581
-0.426694822899754	9.0050145483871	-6.71081852971604	9.13740358613719e-11	1.08653227723369e-09	13.862064458157	218088_s_at	RRAGC	stable	64121
0.641977981237599	8.16048306451613	6.70850399713251	9.26490541581428e-11	1.10001890034668e-09	13.8485589965433	209030_s_at	CADM1	stable	23705
0.302553731433039	6.75669967741935	6.70834183408836	9.27390380374761e-11	1.10084822073361e-09	13.847612893906	223655_at	CD163L1	stable	283316
0.449669373383849	5.61898964516129	6.7065386736821	9.37454105437674e-11	1.11255270707195e-09	13.8370939222597	1559003_a_at	CCDC163	stable	126661
-0.308485702688075	5.96145854838709	-6.70287644835734	9.58224904808932e-11	1.13572396857638e-09	13.8157363447754	227862_at	TRNP1	stable	388610
0.443708131577365	10.7221067096774	6.70227059498974	9.61704391184583e-11	1.13960094469044e-09	13.8122039329986	200838_at	CTSB	stable	1508
-0.378482434301522	5.9969670967742	-6.70203611947357	9.6305434001045e-11	1.14095332697879e-09	13.8108368937413	213454_at	CENPS	stable	378708
0.43751461843767	5.00278841935484	6.70146113355996	9.66372597798016e-11	1.14438860265554e-09	13.8074847616552	1557706_at	ZHX2	stable	22882
-0.208578706476638	4.04460035483871	-6.70116028504496	9.68113274956641e-11	1.14620167406354e-09	13.8057309190515	216718_at	LINC00302	stable	388699
0.376927971014494	9.87770312903225	6.69782891975555	9.8759527674661e-11	1.16775025424137e-09	13.786314141291	221488_s_at	CUTA	stable	51596
0.419824776595105	5.91379222580645	6.69730218500201	9.90710707176764e-11	1.17118071167329e-09	13.7832447409393	220320_at	DOK3	stable	79930
0.34174624391124	9.31754970967742	6.693038754223	1.01628508715929e-10	1.19985720450085e-09	13.7584074156431	202579_x_at	HMGN4	stable	10473
0.318508969871911	5.64036851612903	6.69163324138531	1.02485740448709e-10	1.2097167225892e-09	13.7502219550566	229901_at	ZNF488	stable	118738
-0.379153896806784	5.30316016129032	-6.69071957258561	1.03046798277995e-10	1.21528983948433e-09	13.7449015965223	218911_at	YEATS4	stable	8089
-0.399852912381984	6.95248283870968	-6.68665700410896	1.05578256065927e-10	1.24380330756401e-09	13.721251541489	218179_s_at	TRAPPC11	stable	60684
0.40678759757051	7.14091658064517	6.68653832277807	1.05653119446504e-10	1.24419019488142e-09	13.7205608049165	205367_at	SH2B2	stable	10603
-0.435694231763786	4.21197316129032	-6.68543999866857	1.06348413571635e-10	1.25152809126757e-09	13.7141688893376	1557036_at	ZBTB1	stable	22890
-0.533033806602925	6.64247441935483	-6.68393537579992	1.07308215831081e-10	1.26173692485255e-09	13.7054137109631	1559477_s_at	MEIS1	stable	4211
-0.223802854651512	3.98018538709678	-6.68084785560952	1.09304471988739e-10	1.28327721837756e-09	13.6874524986373	1558392_at	SYNE2	stable	23224
-0.46535605027362	6.08310696774193	-6.68018954821661	1.09734799085769e-10	1.28805284242474e-09	13.6836236907069	210239_at	IRX5	stable	10265
-0.32983663900415	8.79762861290323	-6.68011855755493	1.09781304050969e-10	1.28832212899479e-09	13.6832108159302	202371_at	TCEAL4	stable	79921
0.591590970593542	5.47960209677419	6.67942309041708	1.10237919570281e-10	1.29312556372133e-09	13.6791662202332	236295_s_at	NLRC3	stable	197358
0.307887317337182	5.87816451612903	6.67849179980561	1.10852289790708e-10	1.29977459667745e-09	13.6737506500386	205599_at	TRAF1	stable	7185
0.527361887666127	7.16931119354839	6.67773088562422	1.11356758440544e-10	1.30512985374849e-09	13.6693262589702	204438_at	MRC1	stable	4360
0.442872507667328	5.82200635483871	6.6750459430432	1.1315489477729e-10	1.3256361414074e-09	13.6537174761419	209840_s_at	LRRN3	stable	54674
-0.400905996752661	7.95065748387097	-6.6742155321543	1.13716782201331e-10	1.33164811883867e-09	13.6488908733936	203075_at	SMAD2	stable	4087
-0.446533121654941	8.89625187096775	-6.67413282383853	1.13772895612201e-10	1.33201992882165e-09	13.6484101718918	218736_s_at	PALMD	stable	54873
0.484246936075533	5.29369612903226	6.67184889977323	1.15333212370319e-10	1.348555044129e-09	13.6351377443713	206167_s_at	ARHGAP6	stable	395
0.384333170365026	6.19957616129032	6.67158251972844	1.15516559157808e-10	1.35012139203787e-09	13.6335899676744	1555870_at	RNF207	stable	388591
-0.370031685008119	7.35139803225806	-6.67035415642452	1.16365740062012e-10	1.35917471435387e-09	13.626453274078	201790_s_at	DHCR7	stable	1717
-0.57907294064586	5.30516009677419	-6.66977602321816	1.16767528770588e-10	1.36357638520545e-09	13.6230947061671	1558002_at	STRAP	stable	11171
0.472396414095857	6.61805170967742	6.66961756875796	1.16877888511312e-10	1.3642823557549e-09	13.6221742295828	204360_s_at	NAGLU	stable	4669
0.435077056347346	7.41069848387097	6.66828626198369	1.17809166923118e-10	1.37456598410617e-09	13.6144411919458	209906_at	C3AR1	stable	719
-0.432902579830417	6.22950967741936	-6.66788850627813	1.18088817044994e-10	1.37753489906871e-09	13.6121310095607	204066_s_at	AGAP1	stable	116987
-0.392385844608817	5.7284545483871	-6.66757035335807	1.18312970045501e-10	1.3798552980456e-09	13.6102832378388	220246_at	CAMK1D	stable	57118
0.35299647062361	7.12636512903225	6.6668564007346	1.18817503840707e-10	1.38514861886794e-09	13.6061369768007	203879_at	PIK3CD	stable	5293
-0.389987930723436	6.11511322580645	-6.66235535275815	1.2204729525217e-10	1.42128559486952e-09	13.5800049117914	1555910_at	PTCD2	stable	79810
-0.396726281195503	9.19855977419354	-6.66077607692282	1.23200836969123e-10	1.4331927151674e-09	13.5708391254346	201275_at	FDPS	stable	2224
-0.390537608996332	7.90387096774193	-6.66024129229233	1.23593878338599e-10	1.43745911469111e-09	13.5677357161713	226242_at	C1orf131	stable	128061
-0.258400358410007	3.24053180645162	-6.65967749931542	1.24009572920156e-10	1.44106767256313e-09	13.5644641705998	1569894_at	PPP2R3C	stable	55012
0.451869929039631	6.25317822580645	6.65871421524455	1.24722998854836e-10	1.44843457145033e-09	13.5588749609369	205456_at	CD3E	stable	916
-0.431041489566422	7.27886203225806	-6.65695775585566	1.26034255471925e-10	1.46304095922028e-09	13.5486851129761	208264_s_at	EIF3J	stable	8669
0.539005328642733	7.39173158064516	6.65662384746239	1.26285056478018e-10	1.46564115112198e-09	13.5467482189704	205419_at	GPR183	stable	1880
0.403305410427567	10.4778352580645	6.65463929142122	1.27785815769627e-10	1.48242933952989e-09	13.5352379565505	218213_s_at	TMEM258	stable	746
0.398276501894281	9.01930177419355	6.65242065337997	1.29484332858621e-10	1.49990591081464e-09	13.5223730821119	201000_at	AARS1	stable	16
0.310418384148175	5.29508641935484	6.64960192872263	1.31674263222923e-10	1.52237055227603e-09	13.5060332147217	204073_s_at	MYRF	stable	745
-0.517918722111974	6.81683590322581	-6.6485844981243	1.32473628124892e-10	1.53096504285109e-09	13.5001365453082	223320_s_at	ABCB10	stable	23456
0.527227366648627	6.98048748387096	6.64792910361064	1.32991073666634e-10	1.53597105042738e-09	13.4963384677204	204834_at	FGL2	stable	10875
-0.518886613145711	5.66175996774193	-6.64659867993694	1.34047578090487e-10	1.54686604729788e-09	13.4886293910373	236453_at	LOC105372733	stable	105372733
0.391880224908293	6.06093367741936	6.64613805651456	1.34415281661839e-10	1.55045475208038e-09	13.4859606001229	206593_s_at	MED22	stable	6837
0.458023961753564	6.02464625806452	6.64386742917248	1.36242388871836e-10	1.57086727363299e-09	13.4728069138798	204894_s_at	AOC3	stable	8639
-0.529255294966626	6.66242451612903	-6.64282420971915	1.37089992428165e-10	1.57964074520757e-09	13.4667647002823	218885_s_at	GALNT12	stable	79695
-0.62658303806603	7.77164787096774	-6.64068111084408	1.3884751284664e-10	1.59854448618447e-09	13.4543543374024	202412_s_at	USP1	stable	7398
0.32713091947802	9.49748109677419	6.63967934601541	1.39676613920578e-10	1.6074129375095e-09	13.4485542983696	201900_s_at	AKR1A1	stable	10327
-0.378903588910939	8.88346316129033	-6.63938873842932	1.39918040896266e-10	1.60951375678589e-09	13.4468718553049	208999_at	SEPTIN8	stable	23176
0.432658302363342	4.52896867741935	6.63645706706291	1.42376607897052e-10	1.63676220285352e-09	13.4299023323113	220565_at	CCR10	stable	2826
0.473836910217091	5.94480070967742	6.63415641830801	1.44335646923193e-10	1.65893451661248e-09	13.4165893241405	209324_s_at	RGS16	stable	6004
0.612911001262855	6.92432148387097	6.63293914085029	1.45382860462185e-10	1.67061956615594e-09	13.409546788747	219270_at	CHAC1	stable	79094
-0.460674803054904	8.10540741935484	-6.63212507804146	1.46087351107227e-10	1.67836224454457e-09	13.4048375852879	234305_s_at	GSDMC	stable	56169
-0.427537690781166	9.95332696774193	-6.6318214203044	1.46350994254331e-10	1.68103794345704e-09	13.4030810923042	200662_s_at	TOMM20	stable	9804
0.43202648385351	5.89766096774194	6.62972070289031	1.48187728359766e-10	1.70142042168631e-09	13.3909312513369	1556314_a_at	ZNF366	stable	167465
-0.380083033255157	5.34069406451613	-6.62888006754538	1.48929050928704e-10	1.70921407630707e-09	13.3860701097398	204798_at	MYB	stable	4602
-0.557584958806904	6.33207251612903	-6.62881022116479	1.4899080924084e-10	1.70956400739621e-09	13.3856662299365	208096_s_at	COL21A1	stable	81578
-0.330049729388418	3.50266338709678	-6.62724510800166	1.5038129927584e-10	1.72407161625215e-09	13.3766169556653	213954_at	FAM169A	stable	26049
0.360418179084733	7.52384838709678	6.62590455640786	1.51582407434342e-10	1.73638552827837e-09	13.3688673422526	209546_s_at	APOL1	stable	8542
-0.257176059895364	4.36844548387097	-6.62400879330276	1.53297068409931e-10	1.75369255586359e-09	13.3579101090889	214068_at	BEAN1	stable	146227
0.286615144025498	10.6774795806452	6.62316245561844	1.54068690787043e-10	1.76145134759752e-09	13.3530191617162	214022_s_at	IFITM1	stable	8519
-0.350021249022792	4.28516467741935	-6.62313611994439	1.54092762607388e-10	1.76145134759752e-09	13.3528669765738	236170_x_at	HERPUD2-AS1	stable	101930085
-0.29445843285826	7.06686767741936	-6.62307298892515	1.54150481827677e-10	1.76174280809537e-09	13.3525021651635	219582_at	OGFRL1	stable	79627
[truncated: 18,828 more rows]
