# Supplementary material for: Immune-Mediated Bidirectional Causality Between Inflammatory Bowel Disease and Chronic Periodontitis: Evidence from Mendelian Randomization and Integrative Bioinformatics Analysis
Source: Biomedicines. 2025 Feb 15;13(2):476. doi: 10.3390/biomedicines13020476 (PMC11853167; doi:10.3390/biomedicines13020476)
Supplement: Supplementary file 1 [file biomedicines-13-00476-s001.zip › Table S7 GSE59071 DEGs.csv]

logFC	AveExpr	t	P.Value	adj.P.Val	B	probe_id	symbol	change	ENTREZID
-2.56540779063115	5.0946060193362	-13.619509681357	6.6712878763129e-26	2.21833664463156e-21	47.9869630196967	7962559	SLC38A4	down	55089
-1.24631521480778	6.22491938030172	-11.9848901024622	4.30323065447217e-22	7.15455128612543e-18	39.5044108669342	8053030	NAT8B	down	51471
-1.68992166147098	5.37839880247414	-11.4715208839038	6.99996735403504e-21	5.81907286140933e-17	36.8012087325824	8115041	PDE6A	down	5145
-1.04277879037921	5.31338010489655	-11.3012139937645	1.76973092944138e-20	1.04903290125063e-16	35.9017492279149	8002556	TAT	down	6898
-2.4311056420424	5.12009481371552	-11.2631077945948	2.17814773610587e-20	1.04903290125063e-16	35.7003480620115	8101284	PRKG2	down	5593
-2.89892310039738	6.04875576926724	-11.2605802950159	2.20835748488946e-20	1.04903290125063e-16	35.6869878153747	8028955	CYP2B7P	down	1556
-0.701052750379214	7.70147197837931	-11.0323004955881	7.66699010411018e-20	3.1867844367734e-16	34.4795094597557	7944435	HINFP	stable	25988
-1.2028485980606	6.07053310679311	-10.9891050559477	9.70419485739647e-20	3.58537652664608e-16	34.2508729650234	8108006	LEAP2	down	116842
-1.20954057218354	6.58997554124138	-10.8009268238095	2.70955659793272e-19	9.00981759944588e-16	33.2544011290315	7942774	AQP11	down	282679
-0.709199951882245	8.14121335196552	-10.7110891791114	4.42423922981622e-19	1.33740729881681e-15	32.7784920415849	8006229	RNF135	stable	84282
-1.41304251341038	5.99595664452586	-10.5154732321419	1.28682482473648e-18	3.56579158934478e-15	31.7420217765832	8015115	KRT12	down	3859
-1.32180461499479	5.36119678199138	-10.4566398410635	1.77403744573022e-18	4.39616900862413e-15	31.4302799001336	8045974	SLC4A10	down	57282
-1.18855565904155	6.14993204590517	-10.4220032265919	2.14313875629043e-18	4.75090999494463e-15	31.246755022557	7934271	PLA2G12B	down	84647
-0.973015249070986	6.96373158025	-10.3705637613663	2.83758775426587e-18	5.55032164734404e-15	30.9742112062259	8114491	SLC23A1	stable	9963
0.769347788933327	8.90638307615517	10.1657004079322	8.67448474992456e-18	1.51812614160259e-14	29.8890558429473	7930921	BAG3	stable	9531
-1.18076250206319	7.98091979516379	-10.1489568015113	9.50365071044104e-18	1.58007696711793e-14	29.8003943598914	8087224	SLC25A20	down	788
-0.913883938774884	8.74241813493966	-10.1185198723514	1.12189837913767e-17	1.70114884369069e-14	29.6392379020938	8110090	SFXN1	stable	94081
-0.839054590222503	5.68250271199138	-10.1179311773942	1.12550446773713e-17	1.70114884369069e-14	29.6361210919746	8053025	NAT8	stable	9027
-1.73730475805713	7.21214382665517	-10.05135333836	1.61785549423068e-17	2.3389969953982e-14	29.2836799956078	8160823	CNTFR	down	1271
-1.45635450860085	7.04987437329311	-9.96954744928743	2.52637420428212e-17	3.50029146003288e-14	28.8507829931457	7949344	NAALADL1	down	10004
-0.710518547516011	6.25770208966379	-9.93953553996306	2.97497468817241e-17	3.95695433324436e-14	28.6920161985649	8063071	ZSWIM3	stable	140831
-1.53120251316449	7.95071135969827	-9.8193705510965	5.72208789462536e-17	7.31811025661855e-14	28.0566325923511	8098084	ETFDH	down	2110
5.03321435091424	9.90398092915518	9.80517455913	6.18154427234409e-17	7.61291519051799e-14	27.9816052481556	8169504	SLC6A14	up	11254
0.75752405738008	8.5539700607069	9.74944382054763	8.37028782287701e-17	9.94031466736808e-14	27.6871418747026	8059244	CHPF	stable	79586
-1.29153412726319	5.89223163480172	-9.67364981401039	1.26378419536589e-16	1.40077840214356e-13	27.2868890664288	8132439	SUGCT	down	79783
0.976861398956702	9.71492215552586	9.62832433251984	1.61664720762918e-16	1.73408880477695e-13	27.0476647465449	8024111	CNN2	stable	1265
-0.630061449780082	6.38028082248276	-9.59374790446613	1.9505784935827e-16	2.02689487714412e-13	26.8652432170077	8066609	SPATA25	stable	128497
-1.02520740084501	5.1440404567931	-9.52799151333159	2.78719506932012e-16	2.80847910439492e-13	26.5184972684428	7983928	LIPC	down	3990
-1.60806218582076	6.15551475809483	-9.50023236305679	3.24017736845717e-16	3.07061315062751e-13	26.3721915043007	7916789	DNAI4	down	79819
-1.52905358335497	6.22870006668103	-9.50015349083012	3.24156384872889e-16	3.07061315062751e-13	26.3717758693345	8041519	RMDN2	down	151393
-0.641060771030298	7.17641972086207	-9.49550275086724	3.32437367444335e-16	3.07061315062751e-13	26.3472684004664	7939184	TCP11L1	stable	55346
-1.50786870600345	9.51869648743103	-9.45338996116256	4.17718159522813e-16	3.7540443893115e-13	26.1254109620724	8018558	ACOX1	down	51
-0.763341123755838	5.33826636718966	-9.44429903993896	4.3881907443954e-16	3.83989785875358e-13	26.0775327668462	8162570	HSD17B3	stable	3293
1.56529309037661	12.015158236819	9.42089072420209	4.98176443822101e-16	4.1514385569563e-13	25.9542747340502	8115147	CD74	up	972
-1.17482287646666	4.88312839312931	-9.36283827940907	6.82268246234896e-16	5.27599621483785e-13	25.6487501682738	7990555	NRG4	down	145957
-1.47877813066925	7.6104162395431	-9.35270951329364	7.20731011929922e-16	5.44676082015768e-13	25.5954666829577	7903334	CDC14A	down	8556
0.748734400125535	8.50171334588793	9.33668680197716	7.86039709295638e-16	5.73773551451406e-13	25.5111919635431	8082133	PDIA5	stable	10954
-1.14144346435064	9.35974407980173	-9.33488484869981	7.93744236941077e-16	5.73773551451406e-13	25.501715345141	7902367	ACADM	down	34
-1.4189022538251	6.15586587524138	-9.29738293885651	9.7233943867844e-16	6.87919808828414e-13	25.3045422029411	8059538	SLC19A3	down	80704
0.984951112195662	8.23789235560345	9.28926625615042	1.01598617134247e-15	7.03824420197497e-13	25.2618806355489	8112615	ENC1	stable	8507
-0.932064470570555	6.72317794518103	-9.28357664065613	1.04774134025349e-15	7.11010102981817e-13	25.2319787017469	8109161	ARHGEF37	stable	389337
-0.798223469874452	8.58399009366379	-9.24954405969864	1.25945394324418e-15	8.37587250415111e-13	25.0531698903347	8138401	SNX13	stable	23161
-1.52950713869003	6.20723368726724	-9.24340191324049	1.30197737194189e-15	8.42321118057535e-13	25.0209080840715	8154100	VLDLR	down	7436
-1.3447652611922	6.90033361690517	-9.23589814599444	1.35587538774178e-15	8.42321118057535e-13	24.9814982507022	8133938	CROT	down	54677
2.05967048307791	8.01825114242241	9.22979232938567	1.40136983596763e-15	8.42321118057535e-13	24.949433668519	8118324	C2	up	717
-0.995849212539385	5.54998731578448	-9.22690885268848	1.42338072803265e-15	8.42321118057535e-13	24.9342921492336	7940341	MS4A10	stable	341116
2.54287227523721	11.1121823885259	9.22426155199412	1.44389220886802e-15	8.42321118057535e-13	24.9203913911335	8167185	TIMP1	up	7076
-0.848208872882244	7.80679620640517	-9.21897118739541	1.48576964184666e-15	8.51807105701467e-13	24.8926137609607	7950864	ME3	stable	10873
-0.704472021591336	9.49382015694827	-9.20313070256618	1.61854170237448e-15	8.68060462699294e-13	24.8094547434757	7978932	SOS2	stable	6655
-1.44767456169003	6.73312264051724	-9.19379230279292	1.70229135161268e-15	8.9848558767976e-13	24.7604395509759	8024754	CREB3L3	down	84699
-0.787872495296097	5.09269529185345	-9.18759184954139	1.76027224431574e-15	9.04985993384852e-13	24.7278986020889	8057821	DNAH7	stable	56171
1.94356812064934	7.47565995977587	9.18667208598653	1.76903914260843e-15	9.04985993384852e-13	24.7230718024797	8096602	DAPP1	up	27071
-0.824359672009517	4.49438569385345	-9.16485117438654	1.99029041447968e-15	1.00274449791331e-12	24.6085786254046	8173600	NAP1L2	stable	4674
-1.27038801950995	6.94636268001724	-9.13135029585064	2.38482115727507e-15	1.18358318092105e-12	24.4328776972091	8016718	CHAD	down	1101
0.73496041374285	9.11103525675	9.12373774285748	2.48483084992925e-15	1.21309673508997e-12	24.3929655368901	8076046	TMEM184B	stable	25829
-0.776827443260599	4.78957227481035	-9.12133532698183	2.51725233733935e-15	1.21309673508997e-12	24.3803708366548	8006085	EFCAB5	stable	374786
-1.05064461092467	7.95667923467241	-9.07984329282229	3.14866263911611e-15	1.49570471536984e-12	24.1629267749796	7943349	ARHGAP42	down	143872
1.44426370960432	8.33296470726724	9.06760179937728	3.36349155799045e-15	1.55337251786526e-12	24.0988025439815	8105191	PARP8	up	79668
-1.54219843350128	7.28260729267241	-9.04438925622589	3.81177861998385e-15	1.73629126947538e-12	23.9772458151463	7929383	SLC35G1	down	159371
-0.84441763701904	7.83256699325	-9.03447415625817	4.02097124606775e-15	1.78621505311729e-12	23.9253384517742	8096905	AP1AR	stable	55435
-0.808539475397396	5.61735232586207	-9.03411250137513	4.02881417610358e-15	1.78621505311729e-12	23.9234452920481	8013989	SLC6A4	stable	6532
1.10051785374891	9.07613015582759	9.02595770115227	4.2097662965578e-15	1.83703708283551e-12	23.8807604369839	8102482	SEC24D	up	9871
-0.850710697417308	7.95499014621552	-9.02162494280972	4.30918117590431e-15	1.83703708283551e-12	23.8580838745197	7978558	EAPP	stable	55837
-0.542037575078783	8.04571179934483	-8.99366665793256	5.00940824583919e-15	2.10851699988158e-12	23.7117993112313	7922250	SCYL3	stable	57147
-0.588048891918609	5.79501187198276	-8.97247977562884	5.614599651758e-15	2.33370834525321e-12	23.600993543395	7904421	HSD3B1	stable	3283
-0.445646588735927	9.04538492512069	-8.89472474195309	8.52973645542048e-15	3.50161477303261e-12	23.1947160502105	8164653	UCK1	stable	83549
-2.07171904033764	8.42168648446552	-8.85046354869385	1.08192989122273e-14	4.38735765157783e-12	22.963720255843	8002571	PHLPP2	down	23035
0.65273462715151	10.3450458902069	8.84807741221977	1.09588138245214e-14	4.39039129268656e-12	22.9512729963068	8086953	SHISA5	stable	51246
-0.632860890154106	7.31612617782759	-8.81063263391712	1.33982908975688e-14	5.24141139912893e-12	22.7560220246711	7911138	CNST	stable	163882
-1.29162961263029	6.93732572817241	-8.79537735626457	1.45409019712476e-14	5.62225665520843e-12	22.6765187000895	8130422	CNKSR3	down	154043
-1.04762388711601	8.99916135671552	-8.77412016921786	1.62966378086212e-14	6.15790682286672e-12	22.5657788432004	8112107	PLPP1	down	8611
1.55952305316795	8.95193587612931	8.77183641813274	1.64973970944811e-14	6.16372413691783e-12	22.5538845610532	8110841	LPCAT1	up	79888
-1.35279546326579	6.49717080596552	-8.75927797134145	1.76462155689227e-14	6.51968844553131e-12	22.488487794332	8130837	FRMD1	down	79981
-0.713062499767959	7.92683862317241	-8.73614156614062	1.99752857582042e-14	7.14213120464308e-12	22.3680539698214	7974781	PPM1A	stable	5494
-1.93210790159652	8.31531536827586	-8.73092791118927	2.05410286691897e-14	7.26627963093508e-12	22.3409233108575	8107920	SLC22A5	down	6584
-2.19246502099219	5.26829061715517	-8.72204541677854	2.15418766394358e-14	7.54011033699495e-12	22.2947080384861	7922994	BRINP3	down	339479
-3.30994346870301	6.67662213155173	-8.69111299898828	2.54216402705837e-14	8.62571818650458e-12	22.1338392407113	8101675	ABCG2	down	9429
-0.890605531094365	6.0352475435	-8.66331904816539	2.94974623754398e-14	9.73812842051853e-12	21.9893885596949	8102065	BDH2	stable	56898
-1.42278982263029	8.1050703162931	-8.66246137946115	2.96330851362584e-14	9.73812842051853e-12	21.9849325503241	7943605	ACAT1	down	38
-0.876345748191335	4.62908249997414	-8.66096272018514	2.98715595721427e-14	9.73812842051853e-12	21.9771464926652	8113717	MGC32805	stable	153163
-1.19830124453159	7.11861688367242	-8.64872466640108	3.18918403982817e-14	1.01968026627275e-11	21.9135756579035	8138647	SPMIP4	down	136895
-0.624535365909951	7.94124399643103	-8.63698421540367	3.39576966856268e-14	1.07539174303854e-11	21.8526066792495	7929424	TBC1D12	stable	23232
-0.713116977675319	8.84007786881896	-8.6343739108974	3.44348157749814e-14	1.08021367372612e-11	21.8390534680758	7961767	C2CD5	stable	9847
-1.1333410503264	6.54586420737069	-8.63114528601699	3.50341968607475e-14	1.08874496636783e-11	21.8222909693555	8079117	ACKR2	down	1238
-1.68739756843635	5.34332808758621	-8.62533279223662	3.61395666038109e-14	1.11269710065733e-11	21.7921166622191	7904408	HSD3B2	down	3284
-0.711911716298696	9.13129520507758	-8.61214451915466	3.87780678062857e-14	1.1722257369951e-11	21.7236680241468	8000890	SEPHS2	stable	22928
-0.824176660318608	7.39343473589655	-8.60313428234375	4.06901161251484e-14	1.21894391116526e-11	21.676916265247	8099696	SEPSECS	stable	51091
-1.04344192603635	7.86106664479311	-8.60120464578224	4.111164971117e-14	1.22057551446056e-11	21.6669052016158	8115584	CCNJL	down	79616
-1.19455927824241	5.68307264260344	-8.58868509027791	4.39541905969186e-14	1.28207433835854e-11	21.601964365909	8116835	GCNT2	down	2651
-1.13832803135757	8.21291231725863	-8.58647239685284	4.44765490065129e-14	1.28602974570832e-11	21.590488837427	8157253	SNX30	down	401548
-1.07583722750908	6.36388094883621	-8.58311988373782	4.52797877255969e-14	1.29452631018914e-11	21.5731031231935	8059081	SLC23A3	down	151295
-1.19688715800518	7.46569364924138	-8.58200944162507	4.55490130795531e-14	1.29452631018914e-11	21.5673448221725	8149551	PSD3	down	23362
-1.59737550398613	9.24021853041379	-8.5444050797857	5.56705422412558e-14	1.56877700898834e-11	21.3724366957549	8112182	MIER3	down	166968
-1.83952162596968	6.06847974123276	-8.54006782525903	5.69733532404947e-14	1.59199827054868e-11	21.3499678624175	7975932	TMEM63C	down	57156
-0.860257365728131	7.91260480368966	-8.52189109065433	6.27715404355132e-14	1.73939938546807e-11	21.2558312614328	8147848	OXR1	stable	55074
0.931938805510815	9.02138573881897	8.50697568077596	6.79653675089855e-14	1.86775570281718e-11	21.1786173392167	7965335	DUSP6	stable	1848
-0.811255990009517	10.581568407319	-8.50086424355358	7.02150498220664e-14	1.89820393226289e-11	21.146988226933	8153002	NDRG1	stable	10397
0.904733834266659	8.41090801760345	8.4761820811185	8.00802620540087e-14	2.13026309905592e-11	21.0192990284839	8064014	SLC17A9	stable	63910
-0.858585909488303	7.42174591940517	-8.47265856449993	8.15968257116314e-14	2.15337908616124e-11	21.0010773693219	7932227	NMT2	stable	9397
0.966236708683109	8.74113219543966	8.46377210010881	8.55498178334404e-14	2.22224190180729e-11	20.9551290181191	8131179	TTYH3	stable	80727
-1.1123404725238	7.95529644352586	-8.46238420342105	8.61841766719467e-14	2.22224190180729e-11	20.9479537293123	7975926	CIPC	down	85457
0.624009463463198	8.06577615	8.46232548728292	8.62111167247506e-14	2.22224190180729e-11	20.9476501784644	8008682	MSI2	stable	124540
-1.10857402024068	5.95168073677586	-8.45765449578807	8.83813254814585e-14	2.24633004919915e-11	20.9235035813044	8105456	SETD9	down	133383
-0.545708129187008	7.48263237375	-8.45740937235075	8.84967028885747e-14	2.24633004919915e-11	20.9222365028878	7943721	FDX1	stable	2230
-0.674881165976618	8.55203399106034	-8.44840945405695	9.28382836076804e-14	2.33868076251711e-11	20.8757203246872	8128939	TRAF3IP2	stable	10758
-0.713420228571423	5.12495893965517	-8.42089044400689	1.07472477875082e-13	2.68697355962574e-11	20.7335573500646	8111417	SLC45A2	stable	51151
-0.955857632338519	9.22496480978448	-8.41393451802949	1.11521489338319e-13	2.76739743543118e-11	20.6976397851903	7985662	PDE8A	stable	5151
-1.64829500891254	7.77959795077586	-8.40874260566159	1.1464228292228e-13	2.82009725697556e-11	20.6708352917745	7918622	SLC16A1	down	6566
-1.65195139422942	7.79569832619828	-8.4075988088903	1.15341401103295e-13	2.82009725697556e-11	20.6649306762177	8122099	ENPP1	down	5167
-1.68590209706925	6.94226531092242	-8.40602029094093	1.16313204445727e-13	2.82309976221117e-11	20.6567822047402	7936734	FGFR2	down	2263
-1.64497058199566	5.16496643776724	-8.3993171398458	1.20531527459374e-13	2.90428576165153e-11	20.6221837698686	8044700	DPP10	down	57628
1.07981372368311	9.51145383925862	8.38498996103	1.30064930429522e-13	3.07990544950345e-11	20.5482551413374	8143188	CREB3L2	up	64764
-2.84060388534543	6.88815300501724	-8.38449337652323	1.30408482535291e-13	3.07990544950345e-11	20.5456932760469	8028963	CYP2B6	down	1555
-1.2017978545844	5.42218169880172	-8.38421904371223	1.3059866124744e-13	3.07990544950345e-11	20.5442780160119	8077323	CNTN4	down	152330
-0.671386773019042	9.44832666907759	-8.35320693453344	1.53976116466439e-13	3.60564353855072e-11	20.3843588633349	8040639	HADHB	stable	3032
1.4395037290225	8.33529103333621	8.35129249110161	1.55548614556301e-13	3.6169947770812e-11	20.3744912735744	8145669	RBPMS	up	11030
0.799735487456271	8.13334577475862	8.31780211142098	1.85790683359136e-13	4.29021652990139e-11	20.2019591469253	8160670	AQP3	stable	360
0.525878621903026	9.7455066369138	8.27700177427635	2.30635389867753e-13	5.26919069894971e-11	19.9919937616678	7966035	CKAP4	stable	10970
-1.11381553163202	8.68956995543966	-8.27641353113221	2.31355058957855e-13	5.26919069894971e-11	19.9889684001899	8151512	PAG1	down	55824
-0.561295745103026	9.19128002618966	-8.24350124789189	2.753887400016e-13	6.22940570240353e-11	19.81978336629	7972062	FBXL3	stable	26224
-1.64801903138353	5.43024400793103	-8.23751092213934	2.84256596915686e-13	6.37793537130783e-11	19.7890081591641	7957221	TRHDE	down	29953
-0.620451068208653	9.74787729076725	-8.23649328363172	2.85791041238081e-13	6.37793537130783e-11	19.7837806106315	8126018	STK38	stable	11329
-1.25951040875324	7.7032838942931	-8.23304312967387	2.91054915911394e-13	6.45210537592378e-11	19.766058574087	7932765	MPP7	down	143098
-0.975887591098692	7.02709330630172	-8.2249241153533	3.03825544303567e-13	6.69060066171008e-11	19.7243618273945	7964555	AVIL	stable	10677
1.243016141129	10.1067988617586	8.21650574135131	3.1765564480034e-13	6.94913519796113e-11	19.6811385593238	8068671	BACE2	up	25825
-0.612690986858869	5.32303130187931	-8.21424910030304	3.21468190589125e-13	6.98657534213699e-11	19.6695539621702	8094542	NWD2	stable	57495
-0.690441565754106	7.2611906017069	-8.2071862184584	3.33697321181635e-13	7.20526189865697e-11	19.6333014376495	8090277	OSBPL11	stable	114885
-0.664554579544583	8.7434961525	-8.18433936907819	3.76513411210832e-13	8.07730577392425e-11	19.5160867706889	8159945	AK3	stable	50808
-0.385668600129	8.47766230538793	-8.17981417291634	3.85620742813886e-13	8.18771033579685e-11	19.4928803505094	7966427	BRAP	stable	8315
-1.54521415481384	8.00622745156897	-8.17934157702393	3.86584422807682e-13	8.18771033579685e-11	19.4904569413638	8086185	PLCD1	down	5333
0.900257397124668	9.04811348700862	8.17451316706371	3.9656838522549e-13	8.34600756045443e-11	19.465699550757	8114536	STING1	stable	340061
-0.699179959129865	8.45941790599138	-8.1732658961327	3.99188835542861e-13	8.34831896822089e-11	19.459304851271	7931293	DOCK1	stable	1793
-0.988203041122936	6.95715896876724	-8.15346791694975	4.43165102504928e-13	9.17807961396255e-11	19.3578352121417	7898249	SLC25A34	stable	284723
0.474600250034628	7.30170515063794	8.15294676915743	4.44385546086843e-13	9.17807961396255e-11	19.3551650572982	8005267	RAI1	stable	10743
-0.999583210552372	6.66489412351724	-8.13919943845459	4.77814473724673e-13	9.80758449400793e-11	19.2847451929641	8154670	IFT74	stable	80173
0.827186655655403	7.66171094312069	8.11457386500256	5.44064992956897e-13	1.10775086097652e-10	19.158679875272	7950391	PGM2L1	stable	283209
-1.01395777450389	7.13979477558621	-8.10836839990966	5.62152608291325e-13	1.13289082005474e-10	19.1269281883228	8163328	PTGR1	down	22949
-1.13433096707964	9.37456116021552	-8.10497458326996	5.72296435305756e-13	1.14638560643295e-10	19.1095656625658	7949971	CPT1A	down	1374
-0.933305590317741	7.92456257773276	-8.10095332311904	5.84551392701379e-13	1.16392232994648e-10	19.0889956724304	7975203	PALS1	stable	64398
-4.61184142329347	7.79062075048276	-8.09654066754169	5.982994925004e-13	1.18420563837043e-10	19.0664266906862	7994252	AQP8	down	343
-0.733271746549777	9.8385996586638	-8.08507202996501	6.35552958435381e-13	1.24314158669961e-10	19.0077844712626	8143387	MKRN1	stable	23608
-0.693379804896963	9.09809834968966	-8.07172837595215	6.81807455105574e-13	1.32581646182284e-10	18.9395827641615	8169645	UBE2A	stable	7319
1.27702939752986	8.78247478697414	8.06651116324339	7.0078900157754e-13	1.35480441165444e-10	18.9129249195175	7945371	IFITM3	up	10410
-1.32043453308051	6.17815683234483	-8.05439087783571	7.46937399167103e-13	1.42742312627037e-10	18.8510131143483	8133961	RUNDC3B	down	154661
-0.883247080748911	9.03033353721552	-8.04402635111639	7.88788124164292e-13	1.49878758312634e-10	18.7980899252554	7935230	ALDH18A1	stable	5832
-0.903347765721205	8.09421647186207	-8.04171161346788	7.98448557977551e-13	1.5085233778335e-10	18.7862729766861	7909862	C1orf115	stable	79762
-0.913666294599992	7.65510032171552	-8.03815379531127	8.13526659393263e-13	1.52832703266355e-10	18.7681117937957	7915718	TESK2	stable	10420
1.27379090736449	9.23684914874138	8.01730623969307	9.07740314123655e-13	1.69574050141797e-10	18.6617378721222	7939546	CD82	up	3732
-0.741522512854539	10.6842995126121	-8.01533518761136	9.17190127666684e-13	1.70382157123869e-10	18.6516845717947	8023955	BSG	stable	682
-0.989973845999126	9.1516783080431	-7.98871863539785	1.05479268158585e-12	1.9485536804496e-10	18.5159944864532	8098103	FNIP2	stable	57600
-0.650832917909951	8.69487733281034	-7.98576621260686	1.07126710597992e-12	1.96805380154941e-10	18.5009508804058	7902166	MIER1	stable	57708
-0.446599824222506	6.5866408308362	-7.97916073257627	1.10905716831175e-12	2.02172903153879e-10	18.4672993160735	7974257	DMAC2L	stable	27109
1.64707545397574	7.86052205646552	7.97854542337005	1.11264408989414e-12	2.02172903153879e-10	18.4641650245435	7938035	TRIM22	up	10346
0.670255176966227	8.56544249548276	7.94996848628198	1.29256709101448e-12	2.32326707623856e-10	18.3186733041822	7897745	AGTRAP	stable	57085
-2.96394549150907	5.80601453200862	-7.94792083222728	1.30651719868827e-12	2.33571558552594e-10	18.3082538858432	8020827	MEP1B	down	4225
1.09514497939653	8.47308255718103	7.94614698942206	1.31872275403102e-12	2.34492882444061e-10	18.2992283616244	8158059	STXBP1	up	6812
-1.78229242432639	8.50260034173276	-7.94455527273211	1.3297715239739e-12	2.35199801676489e-10	18.2911300031892	7997491	HSD17B2	down	3294
-0.898855728782676	6.36860212768965	-7.93962955438788	1.36454900104811e-12	2.38961367674712e-10	18.2660717830985	8052418	PUS10	stable	150962
-0.976501303498693	7.03645998576724	-7.93950899924725	1.36541139956079e-12	2.38961367674712e-10	18.2654585477689	8072436	INPP5J	stable	27124
0.811297188574885	7.50098877375862	7.92900919767558	1.44263733125859e-12	2.51154850989584e-10	18.2120587302369	8088247	ARHGEF3	stable	50650
-2.66868870995149	7.15167553656897	-7.91294389035212	1.56927524783153e-12	2.71778856983824e-10	18.1303930235288	8096070	BMP3	down	651
-0.571926642020774	6.5848040472931	-7.91080167791881	1.58697557292014e-12	2.73420268138552e-10	18.119506983753	8067029	KCNG1	stable	3755
-0.8978366222251	5.47045113674138	-7.9032052328207	1.65135583920483e-12	2.81310446217169e-10	18.0809111183794	8162652	CTSV	stable	1515
-0.837351131765361	10.7168035975948	-7.90242064410762	1.65815131296058e-12	2.81310446217169e-10	18.0769254052196	7928119	EIF4EBP2	stable	1979
-0.617660228809518	7.88316376478448	-7.8906332482454	1.76365189919858e-12	2.97690116508381e-10	18.0170591763196	8162264	AUH	stable	549
-0.824910770768824	8.72189962991379	-7.87708539269926	1.89316656267718e-12	3.17937245162331e-10	17.9482839200998	8158224	SLC27A4	stable	10999
0.603179328600861	7.99960428663793	7.8657584652954	2.00866873577604e-12	3.35639461316708e-10	17.8908096089665	7914042	MAP3K6	stable	9064
-0.542547204127268	7.08436709637069	-7.86361114004925	2.03134168425741e-12	3.37730868424636e-10	17.8799165306667	7979328	ATG14	stable	22863
-0.704481184164496	5.75675613060345	-7.85432568847273	2.13234597567086e-12	3.52760041706505e-10	17.8328228009989	8025964	ZNF439	stable	90594
-2.53386269275063	7.19666033681896	-7.83898441086481	2.31026401761427e-12	3.8028728594559e-10	17.7550512299918	8008172	B4GALNT2	down	124872
-0.371986484050213	7.53880660587931	-7.83800576665921	2.32210129973073e-12	3.8028728594559e-10	17.7500915854865	8045083	SFT2D3	stable	84826
-0.614225458630297	6.93313898436207	-7.83710491774287	2.33305083402203e-12	3.8028728594559e-10	17.745526359877	7935011	CPEB3	stable	22849
1.13846682010475	7.71694554657758	7.80690030291222	2.73140959516355e-12	4.40797090607243e-10	17.5925491581861	8072108	ASPHD2	up	57168
-1.69623420445106	7.63675796352587	-7.8066358105221	2.73518057865558e-12	4.40797090607243e-10	17.5912103648758	7984524	PAQR5	down	54852
-1.42463282934371	7.56548241727587	-7.80601546542451	2.74404540345541e-12	4.40797090607243e-10	17.5880703889488	7905929	EFNA1	down	1942
0.614711126602592	8.52287816670689	7.79963331505818	2.83692033996279e-12	4.53525361271359e-10	17.5557704685432	7896929	VWA1	stable	64856
-0.487818358971425	6.38408414151724	-7.78647521901141	3.03836604313388e-12	4.83405491226257e-10	17.4892027718732	8090803	RAB6B	stable	51560
-1.36955320619306	6.70370228207759	-7.77437271972288	3.23616114136788e-12	5.12423001298879e-10	17.4280054483525	7907297	FMO4	down	2329
-0.691857258866661	7.19660522399138	-7.76696220464226	3.36353019852887e-12	5.30066853845886e-10	17.390547827229	8062251	EPB41L1	stable	2036
-0.571933577948046	8.61089352581034	-7.76494717178053	3.39901626667592e-12	5.33132494808998e-10	17.3803644072348	8086150	LRRFIP2	stable	9209
0.584328240259736	8.02934166613793	7.75713402100095	3.54016074167238e-12	5.52663967052065e-10	17.3408865313994	7946401	DENND2B	stable	6764
-0.543974352531597	8.3393061839138	-7.74962117598974	3.68136333000553e-12	5.7202193200628e-10	17.3029375003813	7901479	ZYG11B	stable	79699
-0.468281047000862	9.07815186153448	-7.74197954785889	3.8307218202106e-12	5.92461218444851e-10	17.2643495417318	8082688	DNAJC13	stable	23317
1.48712026513852	8.52255495790517	7.73914943681559	3.88755089371035e-12	5.98155784140414e-10	17.2500612923132	8009353	PITPNC1	up	26207
-0.771390330849344	5.30471791461207	-7.738136252746	3.90809857796397e-12	5.98155784140414e-10	17.2449464685866	7947165	SLC5A12	stable	159963
-1.64272433340085	6.76103364012069	-7.73747793035561	3.9215073061052e-12	5.98155784140414e-10	17.2416231920445	8084929	SLC51A	down	200931
-0.328518092268395	6.69664012981034	-7.73616736285527	3.94833708745438e-12	5.99498195580059e-10	17.2350075773167	8001306	SIAH1	stable	6477
-0.763389581756704	6.58615116152586	-7.73144998698478	4.04642782302279e-12	6.11599172596153e-10	17.211197596269	8126214	MOCS1	stable	4337
-0.43040584049004	8.09443364836207	-7.72903944649763	4.09748143292307e-12	6.16513360215194e-10	17.199032623768	7945283	ACAD8	stable	27034
0.443000429516014	8.66202564673276	7.71213519878422	4.47391900222179e-12	6.67115491757305e-10	17.1137571343346	8165183	SEC16A	stable	9919
-0.886109569554971	8.1486101205862	-7.70908523923906	4.54540447508743e-12	6.74749060739318e-10	17.0983774343254	8022118	EPB41L3	stable	23136
0.379375659529001	8.05013001437931	7.70609897733249	4.61649523785856e-12	6.82256442885657e-10	17.0833207737183	8062293	DLGAP4	stable	22839
-1.33213386469869	6.69674763992241	-7.70242985291119	4.7053548100124e-12	6.92311761692621e-10	17.0648236308247	8082869	PPP2R3A	down	5523
1.24897488842769	9.2091894827069	7.69379929434208	4.92112091136679e-12	7.20868337201624e-10	17.0213252969889	8077441	BHLHE40	up	8553
0.800426591425102	10.6451502725517	7.69179114128948	4.97271714764511e-12	7.25231537690768e-10	17.0112063236653	7990151	PKM	stable	5315
1.522070503658	9.74257012757758	7.69076601241343	4.99926281564346e-12	7.25919157841818e-10	17.0060410750208	8125537	HLA-DMA	up	3108
1.3300570382199	9.52931617758621	7.68731039195332	5.0897863883282e-12	7.3585033471604e-10	16.9886310635282	8073015	KDELR3	up	11015
-0.65002617745021	6.77002472947414	-7.67495238929817	5.42703269572142e-12	7.77843496543658e-10	16.926389479316	8077914	TSEN2	stable	80746
-1.06172894288224	7.15650148125	-7.66648864571082	5.6707094607619e-12	8.09280819696373e-10	16.8837797416251	7992396	FAHD1	down	81889
-1.2295967448606	4.58022126418965	-7.66020057923168	5.85874875330927e-12	8.32543220277949e-10	16.8521328464058	8103494	NPY1R	down	4886
-0.958869232658	9.08427710734482	-7.6565308006171	5.97133636531432e-12	8.44931390720986e-10	16.8336672128981	7901140	MAST2	stable	23139
-1.77803000793678	5.77159558864655	-7.6544079034567	6.03744372901317e-12	8.50665588462483e-10	16.8229864800756	8094361	GBA3	down	57733
1.19798804992207	11.3789434352069	7.64463369842461	6.35130681915807e-12	8.89468709351944e-10	16.773822623111	8075182	XBP1	up	7494
-1.00798501410129	7.46870394999138	-7.64370960726255	6.38180547802255e-12	8.89468709351944e-10	16.769175519551	8083447	P2RY1	down	5028
0.420744420704759	8.24651298187931	7.6417611772382	6.44658844441894e-12	8.89468709351944e-10	16.7593777717456	7920725	SCAMP3	stable	10067
-0.580716850064065	6.68431269855172	-7.63987742736606	6.50984120491812e-12	8.94484461760072e-10	16.7499060300955	7898725	CELA3A	stable	10136
-0.621648352859735	8.6970368134569	-7.6387086171847	6.54939685207695e-12	8.96216230968159e-10	16.7440294748669	7951133	MAML2	stable	84441
0.502656526813848	12.6018653207759	7.63404228863903	6.70970881383111e-12	9.14390317530787e-10	16.7205709341051	8043100	TMSB10	stable	9168
-0.740270772154108	9.28472690767241	-7.6328255521337	6.75214600447087e-12	9.15943232085818e-10	16.7144549188387	7939298	CAT	stable	847
-1.24567891997315	8.98447743456035	-7.63213939725586	6.77619496851652e-12	9.15943232085818e-10	16.7110060490107	7910387	RHOU	down	58480
-0.759987686443283	5.0833182205	-7.6303363699688	6.83979493901669e-12	9.20797009361064e-10	16.7019438372717	8056583	ABCB11	stable	8647
-0.535499128775753	5.21983506393104	-7.62603316977065	6.99398988244862e-12	9.36535692538368e-10	16.6803182651901	7947947	AGBL2	stable	79841
-1.47892022597921	8.15077068487931	-7.62550825528788	7.01303342481817e-12	9.36535692538368e-10	16.6776805955689	8008263	PDK2	down	5164
-0.779218084025967	7.41234873746552	-7.6238332177841	7.07414737563727e-12	9.40918194138762e-10	16.6692640048216	8113761	ZNF608	stable	57507
-0.875227662411248	5.76715944556034	-7.61172948846335	7.53174034323778e-12	9.97650933177877e-10	16.6084639084065	7914342	FABP3	stable	2170
0.952613159704754	6.70578550518103	7.61098850286911	7.56068913631737e-12	9.97650933177877e-10	16.604742764158	8092073	EIF5A2	stable	56648
-0.970297713112546	6.36088532856034	-7.60883189227726	7.64557324505134e-12	1.00486403772509e-09	16.5939131816047	8011354	TRPV3	stable	162514
-0.864718215868391	6.01401297265517	-7.59935953898754	8.02974179214766e-12	1.05120068532478e-09	16.5463588305447	7939173	DEPDC7	stable	91614
-1.14747130867964	6.46947880649138	-7.5947698174699	8.2227144509507e-12	1.07224196440397e-09	16.5233238302296	8138718	HOXA2	down	3199
-0.483114046918611	6.99187165592241	-7.59131061580976	8.37118922228079e-12	1.08733900007532e-09	16.5059657032056	8052979	SFXN5	stable	94097
-2.66250270455582	5.48518497691379	-7.5842419485162	8.68290917239734e-12	1.11908564263782e-09	16.4705034520847	8095402	UGT2A3	down	79799
-0.563235081968826	8.56816285677586	-7.57432991211313	9.13950324578371e-12	1.17338518119228e-09	16.4207947203439	8054997	MAP3K2	stable	10746
-0.748712418053672	8.42081548758621	-7.56971455150823	9.36015905776966e-12	1.19709234226522e-09	16.3976560211421	8060988	BTBD3	stable	22903
-0.529223816528134	5.77305679646552	-7.56080550264643	9.80114559229621e-12	1.24868847982772e-09	16.353004415376	7975772	ZC2HC1C	stable	79696
-1.44267910180432	9.312943086	-7.5562310436775	1.00355214781192e-11	1.27366855034511e-09	16.3300842410953	7902023	RAVER2	down	55225
-0.510394664915147	5.13070037235345	-7.54155009767477	1.08259115957599e-11	1.3687574615293e-09	16.2565568408919	8144230	ZNF596	stable	169270
-0.60648990780086	5.06946781139655	-7.54005086768707	1.09100219400702e-11	1.37416685436066e-09	16.2490508314681	8146738	MCMDC2	stable	157777
-1.72386951829263	6.61791741451724	-7.5201783225838	1.20881064827195e-11	1.51110419835861e-09	16.1496043775154	8173825	RPS6KA6	down	27330
-0.79249135656969	7.1109827365	-7.5160045650646	1.23511268129057e-11	1.53820100667693e-09	16.1287291446289	8022572	OSBPL1A	stable	114876
-1.50931200878267	7.4271380152069	-7.51418002975797	1.24678802827057e-11	1.54694759388257e-09	16.1196048700295	8121768	PKIB	down	5570
0.647486246829432	7.04107290275862	7.50828675188612	1.28525248676527e-11	1.58874407769215e-09	16.0901383959203	8162283	ROR2	stable	4920
1.61398495618613	9.68729562252586	7.49282935809137	1.39182273901933e-11	1.70778190840851e-09	16.0128881711593	8093950	S100P	up	6286
-0.856516686335058	6.15770280193966	-7.49006630390574	1.4117752689239e-11	1.72589526625947e-09	15.9990851277374	8056877	CHRNA1	stable	1134
-1.10194511414025	7.68547381462069	-7.48005757642058	1.48645400286242e-11	1.81053364480517e-09	15.9491002126778	7932094	PHYH	down	5264
-1.06886283612034	8.53345940588793	-7.47906582906739	1.49406376121203e-11	1.81316088276725e-09	15.9441485286774	8107673	GRAMD2B	down	65983
1.16185813594804	8.63517439831035	7.46702198594912	1.58961864501868e-11	1.92210906124222e-09	15.8840327821737	8076515	ARFGAP3	up	26286
-0.795639879027699	7.36095264200862	-7.46501525506633	1.6061185681336e-11	1.93502371839052e-09	15.8740195750841	8076355	PMM1	stable	5372
1.07260316373852	9.16303305867241	7.4640347098329	1.61424254764522e-11	1.93779036802523e-09	15.8691271740043	8142981	PODXL	up	5420
-0.89120247584588	7.99473391039655	-7.45338970313547	1.70510367517334e-11	2.03411353441769e-09	15.8160283692355	8088602	MAGI1	stable	9223
-0.590331442606055	8.27525997343104	-7.43963008918516	1.8300999791773e-11	2.16564001806418e-09	15.7474319656633	7979732	VTI1B	stable	10490
-0.295717154428569	5.48439572452586	-7.43673117709903	1.85757124660228e-11	2.19035315929146e-09	15.7329854524034	8168062	EDA	stable	1896
-0.668574547292635	8.45780064868104	-7.43565896535967	1.86783520368096e-11	2.19467336370315e-09	15.7276426562331	7924773	CDC42BPA	stable	8476
2.13727504783721	10.1659142541724	7.42958566026624	1.92704333400671e-11	2.25626918811236e-09	15.6973845912454	8066214	TGM2	up	7052
-1.06145679627532	8.52891040739655	-7.4261695204787	1.96116078467059e-11	2.28815854076725e-09	15.680368652701	7958439	USP30	down	84749
-0.506554388441554	5.01146378722414	-7.4197059635288	2.02735987626759e-11	2.3571248463514e-09	15.648180809093	7971369	KCTD4	stable	386618
-0.668077687822505	7.81891745643965	-7.41744704058689	2.05101408647863e-11	2.37631778409712e-09	15.6369338975007	8133459	CLIP2	stable	7461
0.990746531072719	7.66463181971552	7.4142598876493	2.08485425102733e-11	2.4071379706653e-09	15.6210674592481	8059470	IRS1	stable	3667
1.79280571086059	8.69166855403448	7.40984754710962	2.13261841420057e-11	2.45376565775077e-09	15.5991056434525	7965040	PHLDA1	up	22822
0.426726750454542	9.12986660428448	7.40040232619461	2.23854123609372e-11	2.56675769595133e-09	15.5521086622555	8099037	MFSD10	stable	10227
1.51900194639825	8.38609565174138	7.38499456942645	2.42263273706557e-11	2.7588145127707e-09	15.4754885994401	8024572	GNA15	up	2769
-0.366536510161036	7.40767424617241	-7.38240863588324	2.4549673044548e-11	2.78609463507614e-09	15.4626346916645	8051427	FEZ2	stable	9637
-0.3612407690632	6.43402591337931	-7.36343529965803	2.7056608735688e-11	3.04978424975966e-09	15.3683723448266	7992897	ZNF174	stable	7727
-0.635234520240687	10.0925462105345	-7.35592756304751	2.8117247299738e-11	3.15863076760435e-09	15.3310964550338	8050908	HADHA	stable	3030
-0.422893324262334	10.0491644479914	-7.34276694555267	3.00768363411888e-11	3.36739044450239e-09	15.2657865819548	8135277	KMT2E	stable	55904
-1.47804602183375	8.60685678581035	-7.33589367972492	3.11534497864192e-11	3.47622319563091e-09	15.2316943835187	8160452	CDKN2B	down	1030
-1.20704708215843	6.67791941835345	-7.32233909551415	3.3389770722775e-11	3.71329985308934e-09	15.1644954966861	7946454	SCUBE2	down	57758
-0.64395307227705	6.72544977237931	-7.30930127825622	3.56907029390903e-11	3.91678961759284e-09	15.0999006164869	8160663	AQP7	stable	364
-0.733520755406055	7.44454591553448	-7.30094805118669	3.72467673436423e-11	4.07411022273287e-09	15.0585369670982	8044882	EPB41L5	stable	57669
-2.28370958119046	7.47047845499138	-7.29727025948099	3.79530159182219e-11	4.13774978791054e-09	15.0403306299088	8140782	ABCB1	down	5243
0.636202947085709	6.38855921027586	7.29612485011736	3.81756673523607e-11	4.14842251895653e-09	15.0346611357067	8111922	ANXA2R-OT1	stable	648987
-1.8233206862502	8.55120075485345	-7.28952354103961	3.94843225091466e-11	4.27665372011121e-09	15.0019925599033	7984245	SLC51B	down	123264
-0.937630803877047	7.22732515418966	-7.2821845244182	4.09914469852649e-11	4.41361772032102e-09	14.9656858017151	7909628	FLVCR1	stable	28982
-0.590787859223372	5.84839636833621	-7.2815767201131	4.11187903940833e-11	4.41361772032102e-09	14.96267953602	7994216	SLC5A11	stable	115584
3.48175314836187	8.54840794453449	7.28144212172082	4.11470435853337e-11	4.41361772032102e-09	14.9620138101771	8129618	VNN1	up	8876
-0.477266860995667	6.7507657085	-7.27993237732815	4.14652708586147e-11	4.43345076074166e-09	14.9545468962825	8070141	CRYZL1	stable	9946
-0.724065726851942	6.24421790918965	-7.27832609486098	4.18065241579258e-11	4.44195740210965e-09	14.9466031413132	8162194	CDK20	stable	23552
0.907190525727265	8.58259386521552	7.27830042001247	4.18120012889546e-11	4.44195740210965e-09	14.9464761733653	7941537	PACS1	stable	55690
3.02410200984846	11.0910263306293	7.26946294454076	4.37401360890866e-11	4.61729208010891e-09	14.902782546294	8158167	LCN2	up	3934
-1.4770873062199	9.13427151582759	-7.26740370535045	4.42019205895615e-11	4.62536344329889e-09	14.8926041812615	8101086	NAAA	down	27163
-0.506900699701294	4.73658771137069	-7.26726189847662	4.42338979600941e-11	4.62536344329889e-09	14.8919032999127	8101637	HSD17B13	stable	345275
0.386155950487442	7.92779680743966	7.26621196873983	4.44713706284399e-11	4.63561760544478e-09	14.8867141711013	7899990	NCDN	stable	23154
-0.6540728336606	7.9666071660862	-7.25996508355669	4.59106283849362e-11	4.77068817204969e-09	14.8558454938283	8081128	NSUN3	stable	63899
1.90442096536449	10.9044127955517	7.25885043154434	4.61722483484666e-11	4.7829271092935e-09	14.8503385167902	7909332	CD55	up	1604
-0.790209754764495	7.21599439342241	-7.25503938696085	4.70779456490256e-11	4.86160201466273e-09	14.8315122585843	7897460	SLC25A33	stable	84275
0.458287016961035	8.33793396153448	7.25422646933709	4.72734017122175e-11	4.86667230258407e-09	14.8274969789084	7948176	TNKS1BP1	stable	85456
-0.406554969202593	8.91681526873276	-7.25234631943945	4.77285457916875e-11	4.8983629773617e-09	14.8182109043293	7913319	EIF4G3	stable	8672
-0.851120920913412	6.67107327140517	-7.25165194931042	4.78977333405558e-11	4.90060132012358e-09	14.8147816283424	8038919	ZNF350	stable	59348
-1.25620101740605	9.50558585013793	-7.24958962930309	4.84037408693769e-11	4.93718156867644e-09	14.8045971882592	8124262	TDP2	down	51567
1.01246386101817	8.23113707013793	7.24869986012348	4.86236850557227e-11	4.94444885465716e-09	14.8002035329006	8136557	TBXAS1	up	6916
-2.06459031852899	7.75325071997414	-7.24640262096206	4.91961335057142e-11	4.98740802235369e-09	14.7888607464779	8008321	ACSF2	down	80221
0.50500721812294	9.9745671717931	7.24229167423657	5.02372513255654e-11	5.07747441057052e-09	14.7685659470209	8125713	TAPBP	stable	6892
1.18373000265453	10.4915388873276	7.23819139137802	5.12974043121733e-11	5.16891299451027e-09	14.7483280173022	7981068	SERPINA1	up	5265
-1.0158194623541	7.41204929564655	-7.22905498652935	5.37400431213921e-11	5.3824214273269e-09	14.7032483108998	8045587	ACVR2A	down	92
0.756597538148046	8.84098025378448	7.21914120246641	5.65209588639616e-11	5.6439487211545e-09	14.6543567888665	8148694	GRINA	stable	2907
1.65680830001384	7.96341067820689	7.21384706309177	5.80639204844528e-11	5.78066312559589e-09	14.6282580289311	7958913	OAS2	up	4939
-1.35027549549176	8.46494219873276	-7.21042513032421	5.90833554392369e-11	5.86459622407613e-09	14.6113925572616	8141094	PDK4	down	5166
-2.64260262308396	7.52558086460345	-7.20015038223783	6.22520621697242e-11	6.15303210387492e-09	14.5607699432733	7924342	SLC30A10	down	55532
-0.828106183336789	7.06843368487931	-7.1998117513556	6.23593112897224e-11	6.15303210387492e-09	14.5591020024875	8004081	ZFP3	stable	124961
-0.823833508497829	8.07611980709483	-7.1951001755031	6.3870657242843e-11	6.26497668035107e-09	14.5358979763083	7928695	PRXL2A	stable	84293
-0.577749628658004	7.13629279224138	-7.19313266760679	6.45124662274127e-11	6.29850683417049e-09	14.52620988334	7915385	EDN2	stable	1907
-2.48213192370128	7.3920051775431	-7.19289225085351	6.45913277532821e-11	6.29850683417049e-09	14.5250261289361	8117304	SLC17A4	down	10050
-0.483149719978351	6.90135963519827	-7.19026279876512	6.54600978404687e-11	6.36455898652416e-09	14.5120803046261	8071147	TUBA8	stable	51807
-0.505518553138524	5.27655047912931	-7.18812188437868	6.61759941262631e-11	6.41540570462536e-09	14.501541052495	8171725	MAP7D2	stable	256714
-1.2534752168225	7.71687076308621	-7.1829485805326	6.7938048510157e-11	6.56708136354576e-09	14.4760788697938	8138741	HOXA6	down	3203
-0.552883424137657	9.3521442863362	-7.181776427783	6.83437016931664e-11	6.58714425710484e-09	14.4703106755036	8054092	TMEM131	stable	23505
-0.573834385489173	8.42257541389655	-7.1786763553599	6.94281576920873e-11	6.672326877391e-09	14.4550568426914	7978492	HEATR5A	stable	25938
-0.792595480064063	8.53072048460345	-7.17440853026607	7.09490406702215e-11	6.79884005869224e-09	14.4340611622819	7928937	MINPP1	stable	9562
-0.864915562524667	6.85775418472414	-7.16293501319033	7.52032613944595e-11	7.16521159853458e-09	14.3776402179969	8003060	SDR42E1	stable	93517
-0.913430043416443	7.61139921622414	-7.1557042701997	7.80130792333441e-11	7.41168831619188e-09	14.342100613733	7931863	ASB13	stable	79754
-0.942484219640684	6.81998342149138	-7.15004312377511	8.02852992711208e-11	7.60583125744533e-09	14.3142851750222	8081758	GRAMD1C	stable	54762
-0.954339339109949	7.39598171193103	-7.14586127259944	8.2005738882521e-11	7.74674667420906e-09	14.2937434600285	7956648	ATP23	stable	91419
0.990341460626832	7.88244026175862	7.13687898332701	8.5825482275947e-11	8.08461455138751e-09	14.2496369123297	8008289	TMEM92	stable	162461
-0.448481470474455	10.5936756384655	-7.13575843676474	8.63141897504369e-11	8.10768202706646e-09	14.2441360731781	8048980	CAB39	stable	51719
2.41176040910994	10.0858202709138	7.13337756662502	8.73617308773387e-11	8.18296415530498e-09	14.2324493132047	8062927	PI3	up	5266
-0.67714703334112	6.44635207597414	-7.13064075702265	8.8581436777772e-11	8.27390431386089e-09	14.219017223905	8090664	ASTE1	stable	28990
1.48146067352206	8.71342776715517	7.12498033149578	9.11578499016979e-11	8.49070259084386e-09	14.191242459066	8006531	SLFN5	up	162394
-0.580076714141121	10.0471666241121	-7.12011080639746	9.343354300966e-11	8.67808017695531e-09	14.167355262472	8084488	POLR2H	stable	5437
1.0481703027593	10.4148234145603	7.11956619169551	9.36915308410609e-11	8.67808017695531e-09	14.164684072828	7920128	S100A11	up	6282
-0.941363037233757	10.6535468164224	-7.11600258346078	9.53971285703165e-11	8.81151477561157e-09	14.1472074592245	7960730	LPCAT3	stable	10162
-0.624624548193068	5.2130461255431	-7.11525527937312	9.57586797847715e-11	8.82040892023053e-09	14.1435429632488	8161610	TMEM252	stable	169693
1.54407465116882	11.9222410396207	7.11084847128562	9.79184781236647e-11	8.96391453059185e-09	14.1219366511347	7957023	LYZ	up	4069
-0.62976069880519	10.0278959972414	-7.1104313903314	9.8125372583166e-11	8.96391453059185e-09	14.1198919949001	8105681	ERBIN	stable	55914
-0.371336991394802	7.88107476007759	-7.0850763436356	1.11550162886818e-10	1.01314370696154e-08	13.9956807837908	8000738	KCTD13	stable	253980
-0.232893872543721	9.04969641341379	-7.07492724037848	1.17419716975407e-10	1.06098924697452e-08	13.9460097168536	8132417	CDK13	stable	8621
-0.642988470061467	7.92339087042241	-7.07160899906761	1.19404288930916e-10	1.07599767358559e-08	13.9297757999758	8087201	IP6K2	stable	51447
-0.49954285383203	8.43186380393104	-7.06760716085267	1.21841910700531e-10	1.09499654449028e-08	13.9102014463201	8164596	C9orf78	stable	51759
-0.552106151525536	8.16511783951724	-7.06312066180806	1.24633348211601e-10	1.11548607921332e-08	13.8882615840987	7986394	LRRC28	stable	123355
1.3740562850225	10.2688866904741	7.06286749081364	1.24792740727582e-10	1.11548607921332e-08	13.8870236900824	7939341	CD44	up	960
-0.76523028496969	9.07518101048276	-7.05991834007616	1.26664409420813e-10	1.12918094961418e-08	13.8726049249733	8049317	DGKD	stable	8527
0.558291075804324	7.28164638577586	7.05606480243794	1.29151968939268e-10	1.14655100640207e-08	13.8537680438307	7904812	PIAS3	stable	10401
0.805704000683976	8.97027187146552	7.0522553188647	1.31658600304175e-10	1.15942883649951e-08	13.8351504602534	8102848	SETD7	stable	80854
-0.682080997170557	5.9011767742069	-7.05220013383184	1.31695263455191e-10	1.15942883649951e-08	13.8348807906691	8102352	PITX2	stable	5308
0.528355616688307	9.29861705835345	7.05204132984693	1.31800824069774e-10	1.15942883649951e-08	13.8341047768101	8026564	KLF2	stable	10365
1.10337621922596	7.05461341322414	7.05075999565559	1.32655625247906e-10	1.16386935375814e-08	13.8278436408138	7924450	DUSP10	up	11221
-1.09960526424328	6.92929546383621	-7.04675113745173	1.3536559930825e-10	1.18452023899945e-08	13.8082575575119	8004152	WSCD1	down	23302
0.498530584503026	9.04627499988793	7.0436032933085	1.3753186834815e-10	1.20031750296921e-08	13.7928811926928	7905881	ADAM15	stable	8751
-0.564423752217312	6.30056042843966	-7.04136065858155	1.39096087058244e-10	1.21079138399495e-08	13.7819281749924	8032965	TINCR	stable	257000
0.605819384207785	6.20874368268966	7.04033469359879	1.39817545977752e-10	1.21389374382564e-08	13.7769178233472	8174092	ARMCX2	stable	9823
-1.15212040593852	8.79230986826724	-7.03794562394831	1.41511923507116e-10	1.22540481261943e-08	13.76525179318	8043310	RMND5A	down	64795
-0.641251276077051	8.24983065976724	-7.03532218559187	1.43395933535477e-10	1.23704850763657e-08	13.7524431140119	7952036	MPZL3	stable	196264
-0.909602872741983	8.10763951790517	-7.03503924539643	1.43600602654792e-10	1.23704850763657e-08	13.7510617986215	7958262	TCP11L2	stable	255394
0.87805979319653	7.71441302418966	7.03140413131216	1.46255974835245e-10	1.25666761633632e-08	13.7333170995901	8130739	RPS6KA2	stable	6196
-0.978103228505619	8.07560215189655	-7.02152371494657	1.53721421223217e-10	1.31740842745217e-08	13.6851044201348	8157021	NIPSNAP3A	stable	25934
2.63990014019738	10.0531296606207	7.01751730565041	1.56854933004957e-10	1.34080725765574e-08	13.6655622950554	7919067	REG4	up	83998
1.53796451864674	8.41096385285345	7.01659986344701	1.5758133382869e-10	1.34323864893769e-08	13.6610878936995	7906400	IFI16	up	3428
-0.536950322645017	7.56259302381896	-7.01613925217951	1.57947284895536e-10	1.34323864893769e-08	13.6588415618993	8157905	MVB12B	stable	89853
-0.714159115319474	8.77951423584483	-7.01448937814006	1.59265007218362e-10	1.34848044719775e-08	13.6507958536576	7933228	MARCHF8	stable	220972
0.339129725496967	7.81976570385345	7.01205729094133	1.61227327742952e-10	1.36069317312402e-08	13.6389370033343	7982845	VPS18	stable	57617
-0.76936293216796	7.19579337487931	-7.00806127981185	1.64503565770968e-10	1.38482849848512e-08	13.6194560040414	7991323	PEX11A	stable	8800
-0.827111594131595	7.9482952935	-7.00489805379437	1.67143658559721e-10	1.40350023596663e-08	13.6040380495787	7901549	CPT2	stable	1376
-1.82611596694284	8.61838010733621	-7.00136459915145	1.7014234262068e-10	1.42508140474127e-08	13.5868188245051	7995829	MT1H	down	4496
0.81926898012034	9.17760366900863	6.99983517523198	1.71456744352662e-10	1.43248232744089e-08	13.5793667095507	7970810	SLC7A1	stable	6541
-1.5522216029186	6.65274024085345	-6.99918230425185	1.72020882960547e-10	1.43359358401106e-08	13.5761857942409	7931852	TUBAL3	down	79861
-0.967426603873585	4.99479848825862	-6.99698127499523	1.73936334060073e-10	1.44285881389666e-08	13.5654628185436	8007429	G6PC1	stable	2538
-0.702942605935059	6.38506900399138	-6.98547455532608	1.84298883960146e-10	1.51690754689178e-08	13.5094262620451	7988852	BCL2L10	stable	10017
-0.596304497779216	8.88634424002586	-6.98364817746933	1.85998893587496e-10	1.52548269577466e-08	13.5005353732944	8029856	ARHGAP35	stable	2909
-0.61381615629177	9.4838716574569	-6.98337098156908	1.86258262505868e-10	1.52548269577466e-08	13.4991860525293	8021208	ME2	stable	4200
-0.881946109703023	7.19709973268103	-6.98147637117082	1.88040632908705e-10	1.53474339526104e-08	13.4899641333413	8045499	HNMT	stable	3176
-0.607898294940254	8.33404586948276	-6.98118939767513	1.88312073038165e-10	1.53474339526104e-08	13.4885673918124	7994237	LCMT1	stable	51451
2.81824313768916	10.1185672758707	6.9761972930112	1.93096466428272e-10	1.56988843561684e-08	13.4642737735327	8095697	CXCL1	up	2919
-0.781898337909085	5.6294462120431	-6.97395343973001	1.95285942821599e-10	1.58381662700093e-08	13.4533565357923	8055323	NCKAP5	stable	344148
-0.469924657920342	9.33903337836207	-6.97191761540922	1.97293671160107e-10	1.59620660667053e-08	13.4434526600607	8156718	NCBP1	stable	4686
-0.634080197981812	9.2297993958362	-6.96668391237418	2.02549351573541e-10	1.63475025206878e-08	13.4179970751607	8070269	VPS26C	stable	10311
-0.366374847482248	7.89567659322414	-6.96562685604082	2.03627537734639e-10	1.6394728534509e-08	13.4128567168678	7907680	FAM20B	stable	9917
-0.764364534645015	6.28632702361207	-6.96270275991025	2.06639748195684e-10	1.65970649927606e-08	13.3986387661981	8107859	LYRM7	stable	90624
0.660348789201726	9.66301263610344	6.96120929461069	2.08195179989137e-10	1.66817015060212e-08	13.3913779561475	7948606	TMEM258	stable	746
0.788516323311682	8.22366584423276	6.95346528107368	2.1644813118046e-10	1.72185006172552e-08	13.3537387935271	7948274	UBE2L6	stable	9246
1.37330979400432	9.71638965521551	6.94868082653282	2.21707889856374e-10	1.75948228007259e-08	13.3304927794329	7914127	IFI6	up	2537
-0.96650846756103	8.50977351828448	-6.94676399811558	2.23850437728615e-10	1.7722558941314e-08	13.3211813849806	8053648	KRCC1	stable	51315
1.24531792525021	8.1305771387931	6.94624112983556	2.24438423939067e-10	1.77269037359189e-08	13.3186416233575	8060675	CDC25B	up	994
0.714903265106488	6.51255877274138	6.94315739446534	2.27937409742044e-10	1.79606036700058e-08	13.3036643706579	8152119	NCALD	stable	83988
-1.25558121558267	8.32321028274138	-6.93935381790097	2.32327560465851e-10	1.82046753806786e-08	13.2851946625701	7956009	TMT1B	down	196410
0.856137239547179	8.21349732075	6.93933249376242	2.32352407380796e-10	1.82046753806786e-08	13.2850911266866	8107133	PAM	stable	5066
-0.491587636040688	7.30592747543965	-6.93905383397932	2.3267734382258e-10	1.82046753806786e-08	13.2837381513207	7990092	MYO9A	stable	4649
-0.49159706327532	9.00238858343966	-6.93317730029803	2.39635427506084e-10	1.87050639329397e-08	13.255210980163	8139592	HUS1	stable	3364
-0.474456922458004	8.72523462343966	-6.9256465754568	2.48853715860498e-10	1.93791188753941e-08	13.2186680174868	8016745	SPAG9	stable	9043
-0.707414529759302	5.641356106	-6.92502810264674	2.49626184079962e-10	1.93938548435208e-08	13.2156675858896	8124562	ZSCAN31	stable	64288
-1.88454505084587	7.57978233906035	-6.92152562947457	2.54045700248509e-10	1.96471845254175e-08	13.1986779007985	7933982	PBLD	down	64081
-1.09678695406319	9.27961967864655	-6.91554125049828	2.6177671190764e-10	2.01962859033709e-08	13.169657172234	7966003	APPL2	down	55198
1.01988972560086	10.3651928515431	6.91235852918445	2.65982668360958e-10	2.04732770563393e-08	13.1542270129077	8026047	JUNB	up	3726
-0.783018134510816	6.45681123941379	-6.91097516759839	2.67831547618441e-10	2.05399794232759e-08	13.1475212386414	8064967	MKKS	stable	8195
0.701823310014713	7.65494635649138	6.91025065973893	2.68804926376311e-10	2.05399794232759e-08	13.1440094428383	8012958	UBE2S	stable	27338
-1.07065915856882	7.2925067345431	-6.91015443899824	2.68934462143155e-10	2.05399794232759e-08	13.1435430581229	8040742	MAPRE3	down	22924
0.341154260964499	7.05731881432758	6.90986827449716	2.69320071831719e-10	2.05399794232759e-08	13.1421560261903	8032009	MIER2	stable	54531
-0.475315810290039	6.88217051859483	-6.9069841659679	2.73237092778495e-10	2.07525605631896e-08	13.128178138167	8126948	FTH1P5	stable	2509
-0.655454800436358	8.4992358767931	-6.90689752298669	2.73355633546164e-10	2.07525605631896e-08	13.1277582582074	7970546	MICU2	stable	221154
-0.37223109684675	8.82263251639655	-6.90110535960343	2.81396613354676e-10	2.12699928422683e-08	13.0996937861046	7958532	UBE3B	stable	89910
-1.66126788962509	8.21778900366379	-6.90106699512178	2.81450645091966e-10	2.12699928422683e-08	13.0995079328058	8062728	SGK2	down	10110
-0.655152777101293	6.59747937462069	-6.89658271877469	2.87837403892037e-10	2.17033318689751e-08	13.0777871765935	8164087	NR6A1	stable	2649
-1.04755253240778	8.18451407130172	-6.89554860258157	2.89330466323885e-10	2.17665535434431e-08	13.0727789884819	7969835	PCCA	down	5095
0.783982303498695	7.97938324930173	6.8838784524738	3.0672006010906e-10	2.30226985073283e-08	13.0162822684596	7984779	PML	stable	5371
-0.626254534809518	7.51800443507758	-6.87690669674997	3.17597582349562e-10	2.37320332770509e-08	12.9825498989795	7946742	CYP2R1	stable	120227
-2.7913780736727	8.39441502151724	-6.87499871109143	3.20640373537753e-10	2.39056809436712e-08	12.9733206976658	8009705	OTOP2	down	92736
-0.88714493193679	6.68954901330172	-6.87187976513626	3.25676548290929e-10	2.42268379950111e-08	12.9582361856773	8000590	SULT1A1	stable	6817
-0.636932424493501	6.65116413153448	-6.86838608633132	3.31410713540959e-10	2.45983684077321e-08	12.9413426718707	7984626	SENP8	stable	123228
0.334216353958439	8.44270152056896	6.86006273773611	3.45477095312319e-10	2.54133596806503e-08	12.9011098620532	8109201	HMGXB3	stable	22993
-0.774822907647611	7.29556440942241	-6.85929683809885	3.46800736079785e-10	2.54133596806503e-08	12.8974087272886	7956097	SUOX	stable	6821
-0.619042610238091	8.56769809925	-6.85134644011066	3.60840372579983e-10	2.63128598005035e-08	12.8589993493683	8052956	EXOC6B	stable	23233
-2.03456778275063	9.29495732269828	-6.84440214919289	3.73562082759735e-10	2.71215859736391e-08	12.8254657659149	7900531	GUCA2B	down	2981
-0.458343566954109	5.57951484151724	-6.83654885178217	3.88483882485468e-10	2.80823175226234e-08	12.7875597284436	8101616	C4orf36	stable	132989
0.51542345031861	6.95640825074138	6.82937314491761	4.02632546557262e-10	2.90419467204383e-08	12.7529401630756	7936439	AFAP1L2	stable	84632
-0.55984145837229	10.9266442239655	-6.82329664947495	4.15011260813213e-10	2.98700312652835e-08	12.7236357039929	7945182	APLP2	stable	334
-0.413179106222507	8.15314329181897	-6.82124912371416	4.1926652129415e-10	3.01111239008058e-08	12.7137637861856	7983173	CCNDBP1	stable	23582
-0.868235500720339	9.11284148034483	-6.81606061290929	4.30243589662735e-10	3.08293314175362e-08	12.6887535284973	8071136	PEX26	stable	55670
-0.531640754700428	7.99041313888793	-6.81565150246448	4.31121108780053e-10	3.08293314175362e-08	12.6867818272783	7937438	TMEM80	stable	283232
-0.433002399503892	9.53022338268103	-6.81481794530006	4.32914520182021e-10	3.08911451182244e-08	12.682764665865	8156263	SPIN1	stable	10927
-0.79010207120692	8.05869274351724	-6.80610839021462	4.52099967408098e-10	3.21910666300944e-08	12.6408030825462	7988426	SLC30A4	stable	7782
-1.648247665116	5.83104317180172	-6.80270619386097	4.59820497785304e-10	3.26393137188542e-08	12.624417853998	8088866	CNTN3	down	5067
-0.662810246672721	7.93639389340517	-6.80247125720888	4.60358418565579e-10	3.26393137188542e-08	12.623286509321	7969488	CLN5	stable	1203
-0.582241642636359	7.32784537456035	-6.80151772254776	4.62548063459953e-10	3.27247834173838e-08	12.6186949030983	7904086	LRIG2	stable	9860
-0.448428867116879	9.14064954448276	-6.79771962022571	4.71372438928698e-10	3.32782937139216e-08	12.6004083962283	7986977	TJP1	stable	7082
-0.513757366321207	9.21886542807759	-6.79249986112763	4.8377185891414e-10	3.40813174843496e-08	12.5752841638392	7992670	PDPK1	stable	5170
-0.562009478294367	6.62775070877586	-6.79129311384575	4.86684022550873e-10	3.41613025855561e-08	12.5694768971026	7915870	ATPAF1	stable	64756
-0.55366773811861	8.8186646099569	-6.79117833564457	4.86961909826584e-10	3.41613025855561e-08	12.5689245692132	8085081	CRBN	stable	51185
-0.893829387042417	9.36138169712069	-6.78781221737585	4.95181653396238e-10	3.46648007131194e-08	12.5527281209827	8054135	MGAT4A	stable	11320
-0.917492863157569	9.03224555450862	-6.78647378791282	4.98487938103535e-10	3.48229431046613e-08	12.5462890658583	7903119	ABCD3	stable	5825
-0.936832241757567	6.4690475875	-6.78321194338988	5.06637228778777e-10	3.52778947988234e-08	12.5305989015404	8113577	TRIM36	stable	55521
0.825333671896097	8.3077613017931	6.78301939089012	5.07122390046842e-10	3.52778947988234e-08	12.5296727831865	8117458	BTN3A1	stable	11119
-3.87457737230127	8.91242833475862	-6.781079742484	5.12035267171014e-10	3.55452958329239e-08	12.5203442927646	7919055	HMGCS2	down	3158
-1.52781099066059	6.78277538649138	-6.77726346222515	5.21839116074209e-10	3.61504047660408e-08	12.5019936900456	8101862	ADH6	down	130
0.358051862359305	8.84722579006034	6.77347567445307	5.31753141530612e-10	3.6760614266478e-08	12.4837844363896	7899703	TXLNA	stable	200081
-0.783155468669258	8.70805151659482	-6.77218130097611	5.35183476179715e-10	3.69209978214271e-08	12.4775629120326	7903404	RNPC3	stable	55599
-0.35721331016017	10.3716323494397	-6.77045124092856	5.39802630478903e-10	3.71625612188084e-08	12.4692480108581	7997272	GABARAPL2	stable	11345
0.436730650481381	8.20595698198276	6.7578876984956	5.74549181792345e-10	3.93915657586785e-08	12.4088931190486	8048411	TTLL4	stable	9654
-1.0679023977541	4.9284793982931	-6.74829711143641	6.02552575267437e-10	4.11418444205191e-08	12.3628524748084	8100202	CNGA1	down	1259
-0.312067258066664	9.86974283675	-6.7393335867715	6.29942218421823e-10	4.29238496863985e-08	12.3198474571694	8104463	MARCHF6	stable	10299
0.540355335576618	9.13635485331896	6.73713287225035	6.36852809949242e-10	4.33059910765485e-08	12.3092926675365	8039413	PPP6R1	stable	22870
0.593269421809518	9.32064469756896	6.7365653405338	6.38647063668896e-10	4.3339371757384e-08	12.3065709838418	8085300	SEC13	stable	6396
1.4151803175186	7.42383788205172	6.73394616115088	6.46992530288217e-10	4.3816284352635e-08	12.2940115932374	8146115	TCIM	up	56892
-0.383338746855408	9.34265828584483	-6.72887679619283	6.63452226514626e-10	4.48396614554153e-08	12.2697091388086	8172119	MED14	stable	9282
0.647555507468392	9.26181189939655	6.72673430347283	6.70532412789554e-10	4.52262551522885e-08	12.2594404341848	8003171	COTL1	stable	23406
-1.05898237512986	6.30517979461207	-6.72129246914369	6.88853085363146e-10	4.63679003937152e-08	12.2333647337992	8027312	ZNF429	down	353088
0.553623706162766	7.40174490725862	6.71650896459632	7.05365210176999e-10	4.73834423612234e-08	12.2104510891854	7945101	DCPS	stable	28960
-0.446709336552378	7.52345996356897	-6.71587802137484	7.0757213914159e-10	4.74358644571294e-08	12.2074293109592	7960261	RAD52	stable	5893
-0.462771017958437	6.47656909291379	-6.71490703989849	7.10981794834437e-10	4.75685445509752e-08	12.2027792264616	8150217	LOC728024	stable	728024
-0.530776583045883	10.6073515927759	-6.71205072657198	7.21106276513204e-10	4.81490480052551e-08	12.1891018697726	7909967	CAPN2	stable	824
-0.651114780366229	8.02221348050862	-6.71014774057845	7.27930510310677e-10	4.84184368914151e-08	12.1799908866181	7919305	PRKAB2	stable	5565
0.430208021924672	9.5079972904569	6.7101137439435	7.28053002697809e-10	4.84184368914151e-08	12.1798281300855	8136039	ATP6V1F	stable	9296
1.57764174319739	7.59887537433621	6.70303734756229	7.53998041048138e-10	4.9996509806293e-08	12.1459581577348	8040365	TRIB2	up	28951
0.593659667961034	8.55775683080172	6.70026701654587	7.64402153907908e-10	5.05326052122182e-08	12.1327026632478	8167815	MAGED2	stable	10916
-0.700696162209518	8.10005722051724	-6.69963911466759	7.667799108986e-10	5.05892174547624e-08	12.1296986059726	8125048	DDAH2	stable	23564
0.438741866929001	8.60731397562931	6.69549667069277	7.82650751811746e-10	5.15226459221025e-08	12.1098830693082	8120880	TPBG	stable	7162
-1.06186833019306	8.81156165997414	-6.69514142885872	7.84026790466253e-10	5.15226459221025e-08	12.1081840048261	8150537	SLC20A2	down	6575
-0.455723290561901	8.89201895306034	-6.69409217413701	7.88105074004415e-10	5.168850082997e-08	12.1031658175501	7958600	ANKRD13A	stable	88455
0.555796477106489	9.57721674239655	6.69306471213516	7.92118955702542e-10	5.18494872342932e-08	12.0982521883715	8135876	SND1	stable	27044
0.461730169703026	8.72546571859483	6.68801729650288	8.12132302372685e-10	5.30550556355531e-08	12.0741187161449	8003322	CYBA	stable	1535
-0.469598061205191	5.64821390451724	-6.68266917758772	8.33882982211386e-10	5.43691704401824e-08	12.0485561401658	8106689	CKMT2	stable	1160
-0.50694076050216	7.22229924562069	-6.68171631077144	8.37818208543447e-10	5.451884749606e-08	12.0440026290033	7946180	TRIM3	stable	10612
-0.769681691312547	5.74092562725862	-6.67969807864488	8.46213931960953e-10	5.49576282530579e-08	12.0343589413974	7943729	POU2AF2	stable	341032
-0.32676224128398	9.80018970495691	-6.67130745281355	8.82018313896135e-10	5.71712923463436e-08	11.9942798055451	7976200	CALM1	stable	801
-0.24451432302424	9.29395381511207	-6.66919580572396	8.91262248640927e-10	5.75863736045945e-08	11.9841966677833	7942032	PPP6R3	stable	55291
-0.6389052442935	8.13792131247414	-6.66905417267226	8.91885673233675e-10	5.75863736045945e-08	11.9835204184914	7980990	GON7	stable	84520
1.9077383473489	9.86121627048276	6.66457730186951	9.11814955551744e-10	5.87590521356717e-08	11.9621481407663	8118345	CFB	up	629
-0.310840827394802	6.98135516587069	-6.65928811079296	9.35927656122313e-10	6.00800510065235e-08	11.9369060210973	7976957	WDR20	stable	91833
-0.8659898563264	7.87270217397413	-6.6582820843022	9.40584755124938e-10	6.02391903538627e-08	11.9321058601428	8157233	HSDL2	stable	84263
-1.30395032621124	9.04537237212069	-6.65797089909197	9.42029922531234e-10	6.02391903538627e-08	11.9306211336973	8077899	PPARG	down	5468
-0.536078503220774	7.49142272762069	-6.65656742018881	9.48575075902777e-10	6.05413021572345e-08	11.923925236311	8030078	SPHK2	stable	56848
-0.464048539131598	6.49189882035345	-6.65537930749468	9.54150947600535e-10	6.07805120873812e-08	11.9182573210731	8069700	N6AMT1	stable	29104
-0.455064735399996	6.97279700302586	-6.65440872970722	9.58729926093765e-10	6.09554254349328e-08	11.9136274908542	8130464	TMEM242	stable	729515
0.774297671510816	7.9230200280431	6.65247262568226	9.67928963003942e-10	6.14228509118456e-08	11.9043928151649	7933619	SGMS1	stable	259230
-0.873227322224234	8.36032190304311	-6.64939482665198	9.82732263574278e-10	6.22434537683274e-08	11.8897150096791	7925492	OPN3	stable	23596
0.468141706707355	8.34694806011207	6.64883689650291	9.85439576596896e-10	6.22962676825095e-08	11.8870546008421	8018823	TMC6	stable	11322
-0.545837596736792	7.76007986475	-6.64810992255967	9.88978213904755e-10	6.24013350450871e-08	11.8835882789069	7969341	TDRD3	stable	81550
1.63884492578267	7.41909264693965	6.64699032452146	9.94452554808289e-10	6.25369782937741e-08	11.8782501927134	7918558	KCND3	up	3752
0.640433914011251	8.3611144994569	6.6465529782052	9.96599102984538e-10	6.25369782937741e-08	11.8761650946118	7896822	AGRN	stable	375790
0.971101560316875	8.05060333184483	6.64651818391949	9.96770073851205e-10	6.25369782937741e-08	11.8759992115125	8002370	ST3GAL2	stable	6483
-0.373123300764498	9.04267585275	-6.64574555737153	1.00057404815341e-09	6.2657416665155e-08	11.8723157833518	7946697	RRAS2	stable	22800
1.13894055431601	8.54272023135345	6.62747101966022	1.09484603258222e-09	6.84319929989173e-08	11.785248758987	8021169	LIPG	up	9388
-0.524198403721207	8.67772321805172	-6.62295136180328	1.11948255035445e-09	6.98405886761467e-08	11.7637317319665	7918902	CD58	stable	965
-1.29688826239999	8.16640758010345	-6.62233663896734	1.12287539360152e-09	6.99210722622432e-08	11.7608056846781	8109350	SLC36A1	down	206358
-0.851923709617309	9.44105426003448	-6.62064753458482	1.13225043660023e-09	7.03730682576276e-08	11.7527662608053	7965510	TMCC3	stable	57458
0.816447982610383	9.26842729797414	6.61441176004797	1.16753495651547e-09	7.24307320411425e-08	11.7230945028428	8136918	ZYX	stable	7791
-0.500172222774887	8.97821495952587	-6.61158932221854	1.18386021472337e-09	7.33067408938205e-08	11.7096685549453	8154785	CHMP5	stable	51510
-0.446072459451079	6.53080789287931	-6.61080913095341	1.1884125369898e-09	7.34518469888193e-08	11.7059577428379	8085122	SSUH2	stable	51066
0.844496920844148	10.9815703600086	6.60291713935546	1.23544397018317e-09	7.6075894252835e-08	11.6684321592461	7937802	CD81	stable	975
0.51228913834978	9.49308751146551	6.6023552716041	1.23886156499068e-09	7.61453322718489e-08	11.665761300427	8110392	TMED9	stable	54732
-1.08879121148311	8.15767219243966	-6.60049937035525	1.25021665678354e-09	7.65602288607117e-08	11.6569399277229	7945321	GLB1L2	down	89944
-0.806548670794799	6.02121658672414	-6.59998058697288	1.25340909793803e-09	7.66146311114621e-08	11.6544742718465	7904429	HSD3BP4	stable	128102
-0.493987602146317	8.98247756150862	-6.5987034741622	1.26130240537683e-09	7.69556469423674e-08	11.6484048229239	8067113	ZNF217	stable	7764
-0.36124849220346	6.53519827306034	-6.59587026356586	1.27898890606587e-09	7.77396460764789e-08	11.6349419304229	8039719	ZNF606	stable	80095
-0.348062474528136	11.1176657706897	-6.59552421781833	1.28116582611303e-09	7.77396460764789e-08	11.6332977622875	7899005	TMEM50A	stable	23585
-1.00842426795064	9.60675908488793	-6.5898767317985	1.31721459235838e-09	7.96363993183649e-08	11.6064703044094	8106354	IQGAP2	down	10788
-0.509455193445016	8.88335394628448	-6.58723081132561	1.33444655725365e-09	8.05317911466393e-08	11.5939048346035	8089647	USF3	stable	205717
-0.718313166428566	6.65580746128448	-6.58420147902948	1.35444888808529e-09	8.15666697267494e-08	11.5795213220199	8133770	CCDC146	stable	57639
1.37036313902596	9.66944912587069	6.58389320315041	1.35650091299448e-09	8.15666697267494e-08	11.5780577698691	8075910	RAC2	up	5880
-0.707011517296097	9.15761894749138	-6.5821869834428	1.36791390457108e-09	8.21044641783347e-08	11.5699579794248	7897172	TPRG1L	stable	127262
-0.404773772307356	8.75964688902586	-6.58020235288464	1.3813084790513e-09	8.27590442259711e-08	11.5605376992	7902883	LRRC8D	stable	55144
1.68326119355929	7.90389650716379	6.57581986294648	1.41134683685373e-09	8.40356942802259e-08	11.5397402229377	8088560	ADAMTS9	up	56999
-0.98798429971341	7.7022054524569	-6.57578764754715	1.41157001676862e-09	8.40356942802259e-08	11.5395873651087	7997332	NUDT7	stable	283927
-0.583357370045016	9.1743219487069	-6.57562091639303	1.41272564364989e-09	8.40356942802259e-08	11.5387962531148	7910014	CNIH4	stable	29097
1.22448034206233	9.06014623277586	6.57384997936193	1.42505792797936e-09	8.46179039663747e-08	11.5303940042835	7900146	ZC3H12A	up	80149
-0.494602281970558	6.98966557337931	-6.57036368133222	1.44964676968408e-09	8.59245176212745e-08	11.5138561656528	7980246	MLH3	stable	27030
-0.40067037927359	6.27721712511207	-6.5671815201103	1.47245581340358e-09	8.71211756357576e-08	11.4987645014889	8099551	FAM184B	stable	27146
-0.457282274139389	7.41788654240518	-6.5615384281341	1.5137785169147e-09	8.94070395105644e-08	11.4720097786841	7986433	ASB7	stable	140460
-1.66093637115929	7.60898744021552	-6.55660751146275	1.55082170310929e-09	9.12706606580358e-08	11.4486400876235	7917283	MCOLN2	down	255231
2.31834785433504	7.9706983919569	6.55560912702639	1.55843018530033e-09	9.15563966812836e-08	11.443909290163	8044574	IL1RN	up	3557
-0.589021266240688	6.6603347132069	-6.55301019639669	1.57840928887247e-09	9.25666061262562e-08	11.4315959088367	8121312	MTRES1	stable	51250
0.57922098257229	8.49082658173276	6.54935436460402	1.60694175029715e-09	9.35797321906845e-08	11.4142788148798	8158446	NUP188	stable	23511
-0.622472654062333	8.6587004952931	-6.5486129844786	1.6127897300719e-09	9.37560910915226e-08	11.4107675490201	7999889	GDE1	stable	51573
0.693218615259735	9.43487367471552	6.54824270421877	1.61571834640683e-09	9.37624196417451e-08	11.40901392442	8150592	CEBPD	stable	1052
1.19522966247878	8.36786051707758	6.54464230379489	1.64446959082223e-09	9.52646390836596e-08	11.3919649928621	7917875	F3	up	2152
-0.572909164374021	8.37514920034482	-6.54285041415902	1.65896642377877e-09	9.59373069973768e-08	11.3834814654084	7947434	FBXO3	stable	26273
1.16583875201038	10.347654808069	6.5384557983321	1.69505601142477e-09	9.78541709928756e-08	11.3626800495062	7937335	IFITM1	up	8519
2.0863585546502	9.03231604840517	6.5352883114519	1.72154748200047e-09	9.92112597425988e-08	11.3476910483544	8171172	MXRA5	up	25878
-0.73093268983982	8.48585922318103	-6.53094278163044	1.75855740173074e-09	1.01168772876039e-07	11.3271327558604	8022342	AFG3L2	stable	10939
0.432651397470126	7.53993380705173	6.52528122901379	1.80795543800935e-09	1.03830974481325e-07	11.3003578278767	8087624	HYAL2	stable	8692
-0.388919229295235	10.0485081824483	-6.5210810428311	1.84548503234734e-09	1.05621460061298e-07	11.2805009181366	7927536	NCOA4	stable	8031
-0.513160727833762	5.6507657044138	-6.51871127119297	1.86699756333587e-09	1.06303772219254e-07	11.2693000998603	8008802	GDPD1	stable	284161
0.681043824367959	9.31067388612931	6.51397735596311	1.91071499130024e-09	1.08606999813189e-07	11.2469306356537	8061542	HM13	stable	81502
-0.79278080048311	6.25040777867241	-6.51290027317183	1.92080196424329e-09	1.08994039104126e-07	11.2418420672267	8117415	H3C6	stable	8353
-0.536298499837225	8.9868809552069	-6.51118948064668	1.93693178061276e-09	1.09722070815904e-07	11.2337603930376	8099797	RELL1	stable	768211
-0.734981440177483	7.07574115697414	-6.50964929613319	1.95156732188278e-09	1.10243355794643e-07	11.2264854916337	8116635	BPHL	stable	670
-0.842505200715144	8.54931143801724	-6.50930484019625	1.95485539944417e-09	1.10243355794643e-07	11.2248585976788	8111101	ANKH	stable	56172
1.27803092413419	10.241415343319	6.50917667384256	1.95608023333453e-09	1.10243355794643e-07	11.2242532674275	8102619	ANXA5	up	308
0.79477269135324	7.45919596626724	6.50811578192322	1.96624786153588e-09	1.10628889833826e-07	11.2192428798868	7953626	CLSTN3	stable	9746
0.901192410762762	6.43764140956035	6.50563336581139	1.99024362381578e-09	1.11789832735004e-07	11.2075203707735	8108631	VTRNA1-3	stable	56662
-0.850528001771421	7.29106050963793	-6.50457697237998	2.00054245066357e-09	1.12099504697373e-07	11.2025324730111	8138735	HOXA5	stable	3202
-0.716697682858003	7.44371792762931	-6.50437685978234	2.00249927193069e-09	1.12099504697373e-07	11.201587657434	7974047	SSTR1	stable	6751
0.670379341445882	11.7926363430172	6.50292998897844	2.01670393851973e-09	1.12704940106988e-07	11.1947567697297	8161024	RMRP	stable	6023
-0.91549797879826	10.8773388783448	-6.50174522396938	2.02840936514774e-09	1.13168906392437e-07	11.1891638408951	8099897	UGDH	stable	7358
0.395817386271859	10.0996048428621	6.49901149228859	2.05567487792804e-09	1.14376756482031e-07	11.1762604789082	8040753	TMEM214	stable	54867
1.01946906919739	7.65941296169827	6.49865818684998	2.05922493125766e-09	1.14376756482031e-07	11.1745930398983	8121861	NCOA7	up	135112
0.512342065761035	10.4171569295345	6.49703198777274	2.07564330633838e-09	1.14376756482031e-07	11.1669186659588	8082408	SEC61A1	stable	29927
0.522352128543718	7.97986554186207	6.49640989129305	2.08195818711226e-09	1.14428551467532e-07	11.1639830958136	7968976	LRCH1	stable	23143
0.92846442313852	7.54373136992242	6.49429501190475	2.10356832439162e-09	1.1535922019002e-07	11.1540042970365	7923824	SLC41A1	stable	254428
-0.595839798413847	5.36655506734483	-6.49407494946255	2.10582962394269e-09	1.1535922019002e-07	11.1529660452353	7957819	SLC17A8	stable	246213
0.525770091698697	8.51047938927587	6.48766903761505	2.17271619508723e-09	1.1882756401158e-07	11.122750130966	8141625	EPHB4	stable	2050
-0.672917011263198	6.48372049790517	-6.48545787529016	2.19628687772422e-09	1.19919427353179e-07	11.112323533544	7956867	HMGA2	stable	8091
-0.377748416819045	9.81052176374138	-6.48172828534223	2.23661660689069e-09	1.21921271167753e-07	11.0947405992446	8050565	PUM2	stable	23369
-0.968815846350641	8.58038855147414	-6.48056011981743	2.24939809129069e-09	1.22417324601634e-07	11.08923431071	7959267	P2RX4	stable	5025
-0.667383649541119	8.37187749065517	-6.47858548963303	2.27116753256004e-09	1.23400102602429e-07	11.0799276959251	8022803	GAREM1	stable	64762
0.783831051496964	9.67425032152586	6.47814663400894	2.27603387848194e-09	1.23462770843852e-07	11.0778595066405	7978123	PSME2	stable	5721
0.559677138987875	9.22403807838793	6.47709225754111	2.2877676394006e-09	1.23897149096659e-07	11.0728908246747	7930139	TRIM8	stable	81603
0.583003035631164	9.38943692846552	6.4758132962258	2.30208082848933e-09	1.24469580014516e-07	11.0668643024687	7949383	SYVN1	stable	84447
-0.396439725324672	9.44950759408621	-6.47382796987268	2.3244742870342e-09	1.25476329533216e-07	11.0575104467405	8061958	CHMP4B	stable	128866
-0.792811182725534	9.42686809441379	-6.46897428465176	2.38013009540049e-09	1.28064863968054e-07	11.0346479187295	7965964	SLC41A2	stable	84102
-0.605384236132462	10.6870274515259	-6.46826526953514	2.38836943374078e-09	1.28271535688054e-07	11.0313088778961	8063078	CTSA	stable	5476
-0.517840018808654	8.75939079103449	-6.4665914988852	2.40793178267443e-09	1.2893485931963e-07	11.0234270829098	7934477	CAMK2G	stable	818
-0.603555489734193	7.92298965968104	-6.46227881239252	2.45906786244791e-09	1.31461293508228e-07	11.0031229753016	8026724	MRPL34	stable	64981
0.826702558861465	7.56007066178448	6.4592976456237	2.4950405148332e-09	1.32744139518774e-07	10.9890913290144	8086406	SEC22C	stable	9117
2.4438228291411	8.3119907095	6.45622472954551	2.53266344327241e-09	1.34315988541777e-07	10.9746309865368	7996819	CDH3	up	1001
-0.367530520265797	7.97610403464655	-6.45450394146377	2.5539755462435e-09	1.35230565069569e-07	10.9665348023892	7975705	ISCA2	stable	122961
-0.455188011211251	9.64261010552586	-6.45044941203424	2.60489306298807e-09	1.37707319762288e-07	10.9474625006517	8017711	GNA13	stable	10672
-0.527757832748912	9.10100437990517	-6.44966623479277	2.61484308233381e-09	1.38013908212323e-07	10.9437791168982	8135235	PMPCB	stable	9512
-1.3567843927515	7.06253804603448	-6.44925900956098	2.62003155212387e-09	1.38068604074838e-07	10.9418639662688	7944478	NHERF4	down	79849
-0.72380961551428	6.84462768419828	-6.44445438398002	2.68201932045722e-09	1.41111560828866e-07	10.9192724134641	8138721	HOXA3	stable	3200
-0.733957532573154	8.66451023498276	-6.439743383865	2.74420277592515e-09	1.44155182788409e-07	10.8971287115656	7940191	STX3	stable	6809
-0.477900920936793	8.60560057156897	-6.43848235516496	2.76108771755139e-09	1.44813389249241e-07	10.8912026226764	8096385	HERC3	stable	8916
-1.0872139740606	8.86634932851724	-6.4356739787165	2.79906037329788e-09	1.46573788240789e-07	10.8780068617845	7959220	ACADS	down	35
-1.1390341926883	7.4177113449569	-6.43452630991064	2.8147260560936e-09	1.47033968027777e-07	10.8726150669836	7969815	CLYBL	down	171425
0.754145757659734	10.5295126842672	6.43438274021225	2.81669185714224e-09	1.47033968027777e-07	10.8719406023095	8123767	SSR1	stable	6745
0.85352766353679	7.18794494371552	6.43200478834938	2.84944911893759e-09	1.48496482739876e-07	10.8607704343355	7963142	FAIM2	stable	23017
-0.499224962307355	8.30436362438793	-6.43129736081029	2.85926652147295e-09	1.48496482739876e-07	10.857447743643	8007745	HEXIM1	stable	10614
-0.860550941502158	8.5199670305431	-6.43087179232509	2.86518845385373e-09	1.48496482739876e-07	10.8554489888278	7954419	ETNK1	stable	55500
-0.612018327979215	8.23836794641379	-6.43073906812236	2.8670378298749e-09	1.48496482739876e-07	10.854825639677	8012823	SCO1	stable	6341
1.31355345510648	8.70995729124138	6.4257016491445	2.93810598860548e-09	1.51704814181847e-07	10.8311714751888	7954997	ANO6	up	196527
1.07873295965713	8.85001822393103	6.4228611197016	2.97894330851677e-09	1.53100189945595e-07	10.8178370534499	8118571	PSMB9	up	5698
-0.383529500241555	9.31836172923276	-6.41551050247273	3.08723675359681e-09	1.58095399161243e-07	10.783343565159	8075285	ASCC2	stable	84164
-0.445000964423373	6.28979789680172	-6.4152995757976	3.0904008617469e-09	1.58095399161243e-07	10.7823540447817	8009713	OTOP3	stable	347741
-1.01214758394631	7.18831829305172	-6.41314713126974	3.12287300468093e-09	1.5951117227596e-07	10.7722571547727	7995803	MT1JP	down	4498
1.46174709363722	7.50048042028448	6.4126529565462	3.13037556093988e-09	1.59649153607934e-07	10.7699392580235	7954527	BMAL2	up	56938
-0.513570362611251	8.0119068325862	-6.40072776396713	3.31691046781977e-09	1.68645117547313e-07	10.7140303484366	8097373	ABHD18	stable	80167
0.938576430624234	8.60388575214655	6.40038293582058	3.32246421894839e-09	1.68669588104537e-07	10.7124144189864	8040340	LPIN1	stable	23175
0.476459932004325	8.15883396581897	6.39941881697118	3.33804086989616e-09	1.69202035069798e-07	10.7078965948302	7899096	ZNF593	stable	51042
-0.516414471317745	8.7770123022069	-6.39241991621047	3.45329643221135e-09	1.74457456729462e-07	10.6751096416792	8023165	HDHD2	stable	84064
-0.463164107217312	5.43554995072414	-6.39172973832843	3.46487235175863e-09	1.74457456729462e-07	10.6718773617424	8124622	ZNF311	stable	282890
0.817456113787006	9.9592835444138	6.39155751802708	3.46776685306652e-09	1.74457456729462e-07	10.6710708356342	8148304	TRIB1	stable	10221
0.424278931937659	9.21303248003449	6.39154643702738	3.4679531726866e-09	1.74457456729462e-07	10.671018942478	7985240	TMED3	stable	23423
0.481168904088308	7.57813717181035	6.39060222414303	3.48386578333748e-09	1.74993210011386e-07	10.6665972785894	7953150	TEAD4	stable	7004
1.96690382660345	8.75247230869828	6.38960151846378	3.50080902301862e-09	1.75579037154472e-07	10.66191140108	8072735	APOL1	up	8542
1.21884109844414	6.69973971183621	6.38696689762036	3.5458059804878e-09	1.77567982625272e-07	10.649576255841	8096176	PTPN13	up	5783
1.38450987711601	8.19894709202586	6.38364373805585	3.60337639901477e-09	1.80179657172991e-07	10.6340208445551	7923978	CD34	up	947
-1.49466623651341	8.86120782169827	-6.37747169950909	3.71275608495863e-09	1.8537021822379e-07	10.6051402631429	8044813	TMEM37	down	140738
-1.04724222899306	8.98893544430172	-6.37499573123142	3.75754877719646e-09	1.8732535523139e-07	10.5935582836701	7995806	MT1A	down	4489
1.07860159671601	7.4412314684569	6.37251419816525	3.80297652661756e-09	1.89306250693244e-07	10.5819524153108	8100984	CXCL3	up	2921
-0.683482783658869	8.52582938429311	-6.3719116641013	3.81408813510845e-09	1.89575573495704e-07	10.5791347507907	8030908	ZNF480	stable	147657
-0.611811665258869	8.34390075953448	-6.36697287113103	3.90638104292417e-09	1.9387310811838e-07	10.5560439627549	8086201	ACAA1	stable	30
0.319410160088309	7.50924321405172	6.36432454660016	3.95677427035895e-09	1.95576683883919e-07	10.5436655171256	7941565	KLC2	stable	64837
-0.436243165780083	4.80419173944827	-6.36424218915693	3.95835162558274e-09	1.95576683883919e-07	10.5432806122245	8106827	ADGRV1	stable	84059
1.1050512638554	8.17032860923276	6.36368925480967	3.96895778997189e-09	1.95797882492372e-07	10.5406964853223	7916282	LRP8	up	7804
-0.570433518573155	5.10927788044828	-6.36339543281217	3.97460515705375e-09	1.95797882492372e-07	10.5393233579536	7900488	MIR30E	stable	407034
-0.380255760068395	7.43167665716379	-6.35979488719152	4.04445547814336e-09	1.98650271136223e-07	10.5224992693296	7952707	PRDM10	stable	56980
-0.836050969059733	8.80315367482759	-6.35859570664613	4.06798699687816e-09	1.99317160593704e-07	10.5168969256726	7995813	MT1DP	stable	326343
-0.699844541356704	8.23902471012931	-6.35849235282825	4.07002141354279e-09	1.99317160593704e-07	10.51641409984	7989596	DAPK2	stable	23604
-0.375251255064066	9.06105543712932	-6.35749421551786	4.08972042543118e-09	1.99987328803585e-07	10.5117514120886	8156295	SECISBP2	stable	79048
-0.254579166596535	8.2712327355431	-6.3528530645776	4.18255842051401e-09	2.03951361801313e-07	10.4900753761299	7969776	UBAC2	stable	337867
1.99543902090821	9.87333088240517	6.35282868623864	4.18305150813472e-09	2.03951361801313e-07	10.4899615394532	8017599	PECAM1	up	5175
1.02029772546406	7.95021827149138	6.35224810560376	4.19481154588696e-09	2.0422529066447e-07	10.4872505316194	8169473	PLS3	up	5358
0.732904992351509	8.48902719018966	6.35157840430797	4.20841725465308e-09	2.04477554197012e-07	10.4841235238387	8007446	IFI35	stable	3430
-0.687925476039821	6.5846985587069	-6.35105943106738	4.21899066117806e-09	2.04477554197012e-07	10.4817004124181	8080306	PHF7	stable	51533
0.928223721906485	7.12528177253448	6.35047891116189	4.23084902531153e-09	2.04477554197012e-07	10.4789900486492	8172280	SLC9A7	stable	84679
0.945633615779214	8.14817922492241	6.35043724099964	4.23170149019347e-09	2.04477554197012e-07	10.4787955012191	7940643	ASRGL1	stable	80150
-0.571715676895233	8.51624511474138	-6.35018384085108	4.23688905454533e-09	2.04477554197012e-07	10.4776124532538	8125139	NEU1	stable	4758
0.40406235880346	9.27624683491379	6.34945568935069	4.2518305521472e-09	2.04901260173911e-07	10.474213061602	8010161	SEPTIN9	stable	10801
-1.08921953759306	8.12909782555172	-6.3485904337295	4.26965292118531e-09	2.05462371831047e-07	10.4701738384195	7955441	TMT1A	down	25840
-1.27246136539739	6.52909413487931	-6.34422112836396	4.36078174370107e-09	2.09544385175647e-07	10.4497808804054	8041727	SLC3A1	down	6519
-0.52261906897835	8.2927804352931	-6.34309223643071	4.38463650245849e-09	2.10386627676406e-07	10.4445130691135	7944418	C2CD2L	stable	9854
-0.297767151959305	9.14625394976724	-6.34181886234858	4.41169869405837e-09	2.11307752240104e-07	10.4385715911333	8061986	ITCH	stable	83737
-0.75917999539653	5.51322307333621	-6.34159173280879	4.41654299912404e-09	2.11307752240104e-07	10.4375118799521	8106325	ANKDD1B	stable	728780
-1.02994155628138	7.84555181452586	-6.33921333395961	4.46758629941283e-09	2.13136556137841e-07	10.4264161504507	7921492	IGSF9	down	57549
-0.783048330290036	7.32402354566379	-6.33824095404188	4.48862176912212e-09	2.13833310984024e-07	10.4218803683104	8056693	FASTKD1	stable	79675
-1.01418668527272	10.2353548473276	-6.33508632107409	4.55754008255653e-09	2.16805898176208e-07	10.4071675022602	8014115	MYO1D	down	4642
-0.457557350199997	7.25071199587069	-6.33344694321228	4.59376575650446e-09	2.1821699847898e-07	10.3995230084919	8158492	MIGA2	stable	84895
-0.353572545291772	8.676768395	-6.33231762255891	4.61888549402778e-09	2.19097261693883e-07	10.394257486858	8122672	TAB2	stable	23118
2.38286757161816	8.37502993073276	6.32838658787504	4.70738455346509e-09	2.22659958992633e-07	10.3759323296892	8105040	OSMR	up	9180
0.486722459670992	11.0032301627586	6.32745818120635	4.7285283927403e-09	2.23342366641194e-07	10.3716052088488	8015607	STAT3	stable	6774
-0.87397935466839	9.9452560542931	-6.32577703287903	4.76705383602238e-09	2.24842658376477e-07	10.3637704835404	8002878	TMEM170A	stable	124491
0.680080632342852	8.08906530955172	6.32502126692917	4.78447369735833e-09	2.25344645020622e-07	10.3602486821558	8148149	ZHX2	stable	22882
0.386735893974023	9.75966201410345	6.32407944895595	4.80626973125153e-09	2.25970061459038e-07	10.3558601782047	8110982	DAP	stable	1611
1.33686789517748	6.02838595632759	6.32386080043145	4.81134378422347e-09	2.25970061459038e-07	10.3548414064122	8105077	CARD6	up	84674
0.352040491277918	7.15439233087931	6.32216462258326	4.85088573391113e-09	2.26896648281512e-07	10.3469388041782	8027398	PLEKHF1	stable	79156
-0.726264262111681	5.90543416526724	-6.32192808763979	4.85642530693885e-09	2.26896648281512e-07	10.3458368536085	8113602	CCDC112	stable	153733
-0.484519053619044	7.8826950897069	-6.32192335797316	4.85653613776587e-09	2.26896648281512e-07	10.3458148196083	7993946	EEF2K	stable	29904
0.534047865109086	8.69180969423276	6.32184524953503	4.85836682233961e-09	2.26896648281512e-07	10.3454509385887	8170775	SSR4	stable	6748
-0.501807699999129	7.62556762875	-6.31959691933218	4.91135504997112e-09	2.2888845683113e-07	10.3349776496477	8065612	NOL4L	stable	140688
0.49776076337229	7.72583732449138	6.31945230088793	4.91478281539237e-09	2.2888845683113e-07	10.3343040418545	8026315	PKN1	stable	5585
-0.485321777756705	7.69304677587069	-6.31904942542701	4.9243442575402e-09	2.29013000352065e-07	10.332427556515	7995479	TENT4B	stable	64282
-0.427227156496967	6.16880732687931	-6.31843257691276	4.9390194471234e-09	2.2937468527339e-07	10.3295545539683	7978956	L2HGDH	stable	79944
-0.357395430972292	7.66728312725	-6.31358273586653	5.05591118543354e-09	2.33913379662636e-07	10.3069708865456	8072883	NOL12	stable	79159
1.95608949961297	7.64886169623276	6.31350311610325	5.05785276005761e-09	2.33913379662636e-07	10.3066002005726	7956878	IRAK3	up	11213
0.292502248638093	9.47152616143965	6.31024340657837	5.1379765388056e-09	2.37288883150505e-07	10.2914258969197	8157454	ATP6V1G1	stable	9550
-2.36203014701383	8.66509407728448	-6.30927509861859	5.16201758495128e-09	2.3806852806491e-07	10.2869190461137	7995787	MT1M	down	4499
1.32604120143029	8.84091139472414	6.30623811040052	5.23814079970548e-09	2.40911006738322e-07	10.2727859852287	7937330	IFITM2	up	10581
-0.475562874163632	6.67897112364655	-6.29947462567641	5.41166660865194e-09	2.48205155959854e-07	10.2413229555751	8154656	DMRTA1	stable	63951
1.17102177479912	8.82232210768104	6.29573897627298	5.50992460099096e-09	2.52363654038776e-07	10.2239521052221	8135955	CALU	up	813
-0.657378017824235	9.04741272692241	-6.2946872274629	5.53790418957917e-09	2.52948338065778e-07	10.2190623507976	8134435	LMTK2	stable	22853
0.582873516645883	7.88058033736207	6.29337502182067	5.57300901254623e-09	2.54202600391203e-07	10.2129622444106	8073960	PIM3	stable	415116
1.53619850154631	7.99658346298276	6.28623495147448	5.76790045553216e-09	2.62372402116765e-07	10.1797807035306	8090193	HEG1	up	57493
0.46081107280346	8.14295107434483	6.28577191607161	5.78076850546027e-09	2.62598516862794e-07	10.1776295032187	8034202	RAB3D	stable	9545
-2.05389749226405	7.13210701569828	-6.2848570879867	5.80627535090216e-09	2.63397364213095e-07	10.1733795609705	7933750	SLC16A9	down	220963
-0.380659796101295	8.31021512480172	-6.28397140971119	5.83107506586506e-09	2.64162000122813e-07	10.1692653238584	7920852	KHDC4	stable	22889
0.835091493550641	6.87264301231897	6.28055684588028	5.9276660191592e-09	2.6814019436428e-07	10.1534063038315	8147837	ZFPM2	stable	23414
-1.86688086326665	7.76422438273276	-6.28029923415622	5.93501693287952e-09	2.6814019436428e-07	10.1522099902625	8099633	PPARGC1A	down	10891
-0.384188248404326	4.95260349075	-6.27937768335186	5.96138684503071e-09	2.68966126690585e-07	10.1479306298936	8168737	TNMD	stable	64102
-0.278403896383547	9.13977844964655	-6.27894602623431	5.97377824728777e-09	2.69159992247714e-07	10.1459262698997	8086057	UBP1	stable	7342
0.833804297604322	7.84956532478448	6.27594108602994	6.06074569897619e-09	2.72708952614826e-07	10.1319749652163	8117476	BTN3A3	stable	10384
-0.596405619946315	5.19508055312069	-6.27329400922821	6.1383884324077e-09	2.75457074432417e-07	10.1196878384604	8030954	ZNF137P	stable	7696
-0.328572855184413	9.1592298952931	-6.26848513458567	6.28195457480648e-09	2.81140718063883e-07	10.0973726016908	8085374	RAF1	stable	5894
-0.756705969954106	8.55018900200862	-6.26460424944075	6.40022333124708e-09	2.86048691143317e-07	10.0793697195392	8112331	ISCA1	stable	81689
-0.46293139451255	8.52561903484482	-6.258866237853	6.5791163129126e-09	2.936493632711e-07	10.0527618648593	8171901	TAB3	stable	257397
0.311598580231165	8.7345169194569	6.25540835876795	6.68929068591713e-09	2.97767461697612e-07	10.0367330169482	8075673	RBFOX2	stable	23543
-1.41549424070648	6.6298946967931	-6.25344544059243	6.75263929828897e-09	2.9938501592894e-07	10.0276359238036	8080964	GXYLT2	down	727936
-0.919233169041551	10.5856054962672	-6.25094458574667	6.83420506044711e-09	3.0259785175764e-07	10.0160478022639	8101648	HSD17B11	stable	51170
-0.619454652052808	6.8310098634569	-6.24916707195325	6.89276809387022e-09	3.04785006193314e-07	10.0078127807837	7985192	HYKK	stable	123688
-0.91781240007878	8.87036057195689	-6.24880562671611	6.90473681022178e-09	3.04908776113539e-07	10.0061383860715	8023261	ACAA2	stable	10449
1.23054755948397	7.68598900906897	6.24636626327644	6.98604956951797e-09	3.07682278523989e-07	9.99483927882527	8128956	FYN	up	2534
-0.61770558451428	7.05586719105173	-6.24348152866699	7.08342577966781e-09	3.10772701674261e-07	9.98148000944205	8028227	ZNF383	stable	163087
0.415253643532464	7.60286425303449	6.24345707777222	7.08425682272013e-09	3.10772701674261e-07	9.9813667897528	8145624	EXTL3	stable	2137
-0.726182733131596	7.64231772123276	-6.23916576701478	7.23160804249069e-09	3.16818749181687e-07	9.96149927898624	8003263	ZCCHC14	stable	23174
-0.757401403115146	6.27039589391379	-6.23759942920573	7.28614001489886e-09	3.18787799704496e-07	9.95424926585753	8130645	PRKN	stable	5071
-0.86059246709523	6.99363923626724	-6.23678537303943	7.3146410519461e-09	3.19194808739254e-07	9.95048164662458	8058837	PECR	stable	55825
-0.327514458515148	5.77744249221552	-6.23359151063666	7.4275260149498e-09	3.22849797449818e-07	9.93570213058069	8118209	APOM	stable	55937
-0.730864186420773	6.53518029258621	-6.23266784607741	7.46049093212766e-09	3.23710192219419e-07	9.93142859089512	8171708	BCLAF3	stable	256643
0.383532197929001	10.3657538952759	6.23249179226515	7.46679049176876e-09	3.23710192219419e-07	9.93061407410471	8076481	CYB5R3	stable	1727
1.54977551241384	7.9617607465	6.2289141774204	7.59594545392048e-09	3.28745685055008e-07	9.91406461518894	7958019	DRAM1	up	55332
-1.60934305425107	7.95515708868965	-6.22872835480691	7.60271357534287e-09	3.28745685055008e-07	9.91320515813301	8000582	SULT1A2	down	6799
-0.412440463294369	6.08306756611207	-6.2275190446239	7.64690495568624e-09	3.30227121540882e-07	9.9076122283759	8027685	ZNF181	stable	339318
-0.475374960819043	8.82257518925862	-6.22643493019465	7.68673630011667e-09	3.31516673737327e-07	9.90259877044549	7903541	STXBP3	stable	6814
-0.688983470794798	6.41732917458621	-6.22616026499613	7.69686014061597e-09	3.31523307507464e-07	9.90132865694787	8094688	LIAS	stable	11019
-0.32785719453333	7.01688980184483	-6.22287333606839	7.81903594073607e-09	3.35915482043096e-07	9.88613130378329	7930213	TAF5	stable	6877
-0.434971482653676	7.54815987238793	-6.22199846518005	7.85187555958468e-09	3.3689105304169e-07	9.88208694211142	8141380	ZNF3	stable	7551
-1.82375770726838	4.90220987330172	-6.22085383892348	7.89504600434996e-09	3.38306790897738e-07	9.87679597641771	7924401	MIR215	down	406997
-0.993882102908216	9.72695356061207	-6.21983785326688	7.93356040075056e-09	3.39519627343318e-07	9.87210004664167	8042270	UGP2	stable	7360
0.818340086901292	10.7067500154914	6.21927391412746	7.95501821323169e-09	3.40000341422082e-07	9.86949365890285	8143684	PDIA4	stable	9601
-1.20386225739999	8.68842122459483	-6.21834015673619	7.99067327127707e-09	3.41085837761881e-07	9.86517831891768	8110932	SEMA5A	down	9037
-0.921038520965361	6.78342024850862	-6.21775482588323	8.01310402053596e-09	3.41604788321618e-07	9.86247338796785	8012830	TMEM220	stable	388335
1.00632162194025	8.79107976012931	6.21734939234522	8.02867716856129e-09	3.41830439448144e-07	9.86059987222538	7973336	MMP14	up	4323
-0.978197118414711	7.77105599725	-6.21684812120703	8.0479727476368e-09	3.4221379770386e-07	9.85828357263203	8093518	FGFR3	stable	2261
-0.519458618160169	8.66759954937069	-6.21610057940181	8.07683294400504e-09	3.43002361499432e-07	9.85482946422188	8116177	PHYKPL	stable	85007
-0.465975386021641	7.72448742461207	-6.21352981345786	8.17686190499585e-09	3.46807413348115e-07	9.84295249254644	7915252	BMP8B	stable	656
-0.745351945972289	9.14416419512069	-6.20917693023225	8.3490216231895e-09	3.53658174540506e-07	9.82284765700473	8086467	ANO10	stable	55129
-0.562494576242419	7.9627868005862	-6.20595512321294	8.4787398977627e-09	3.58696003919091e-07	9.80797146003588	7902891	ZNF326	stable	284695
-0.46466717996623	8.39212001600862	-6.20529565992477	8.50553520666952e-09	3.59372371908735e-07	9.80492696154955	7988713	TRPM7	stable	54822
-0.7473240672606	6.60850629987931	-6.20206849823553	8.63786818448873e-09	3.6406370856032e-07	9.79003066017269	7913154	LOC100506730	stable	100506730
-0.58526434042164	5.41659595881897	-6.20192944548061	8.64361550406339e-09	3.6406370856032e-07	9.78938889092758	8143209	SVOPL	stable	136306
-0.951677000303889	5.75935898830173	-6.20178923554075	8.64941446417217e-09	3.6406370856032e-07	9.78874178815953	8021058	SLC14A2	stable	8170
0.662808221916878	9.75789720656896	6.19946687161732	8.74602439217674e-09	3.67664732096917e-07	9.77802457279208	8071737	MIF	stable	4282
-0.397837356544586	7.4371634330431	-6.19495152182104	8.93691264421488e-09	3.75214923289688e-07	9.75719289721437	8068305	ITSN1	stable	6453
-0.622246414427701	5.86784712289655	-6.19430426309911	8.96460975379788e-09	3.75903157040715e-07	9.75420737117107	8030997	ZNF813	stable	126017
-0.551902832585277	4.91094132475862	-6.1867138592719	9.29578752814436e-09	3.89299152249189e-07	9.71920767891234	7902965	BTBD8	stable	284697
0.486680080390473	9.92883116211206	6.18637440585499	9.31087630066506e-09	3.89440577043666e-07	9.71764294278241	8026300	ADGRE5	stable	976
-1.49994781172033	6.72091457297414	-6.1852636739585	9.36041726265748e-09	3.90530231891953e-07	9.71252323909294	8120315	TINAG	down	27283
1.96211657820431	8.50141078132759	6.18392578887562	9.4204343219891e-09	3.92541706860629e-07	9.70635712457693	8048864	CCL20	up	6364
1.23958629252726	9.86330949178449	6.18252477619771	9.48368929238288e-09	3.94682899061722e-07	9.69990077656574	8012896	PMP22	up	5376
1.04070517687099	8.54177277808621	6.18095108692788	9.55523915713237e-09	3.97163515566207e-07	9.6926495447938	8027778	FXYD5	up	53827
1.94269454643115	8.90595581331035	6.17921023183156	9.6350085416907e-09	3.99979156090261e-07	9.6846291198718	7963786	ITGA5	up	3678
-0.534917974580947	5.03178728376724	-6.17728697502659	9.72389815878791e-09	4.03165912189546e-07	9.67576964836158	7973135	SLC39A2	stable	29986
-0.509316350331597	8.25430296842241	-6.16845185597187	1.01427234634786e-08	4.19484876377599e-07	9.63508841770223	7900833	KDM4A	stable	9682
0.309110839940257	8.1852878556638	6.16691491623439	1.02173728803721e-08	4.2204730809706e-07	9.62801456335874	8076241	MRTFA	stable	57591
1.30759173457488	7.35040592291379	6.16622452239764	1.02510811826818e-08	4.22914331869152e-07	9.6248372726535	8162059	SLC28A3	up	64078
-0.723839614374885	6.15462136978448	-6.16516777861314	1.03028885204299e-08	4.24524967882696e-07	9.61997433204964	7978970	CDKL1	stable	8814
-0.735329814997397	7.61989003687931	-6.16465968114256	1.03278898809588e-08	4.25028458318865e-07	9.61763630939142	7910398	RAB4A	stable	5867
1.18504186191168	8.86167262813793	6.1642974589761	1.03457497734278e-08	4.25237171157008e-07	9.6159695943175	7975136	FUT8	up	2530
-0.406441465528135	8.41215444149138	-6.16365911389114	1.03772983261919e-08	4.26007313509301e-07	9.61303245724355	8168087	IGBP1	stable	3476
-1.03015075931861	6.94007623052586	-6.15087332549875	1.10295211430726e-08	4.52223966768741e-07	9.55423492829803	8157092	TMEM38B	down	55151
-0.495235577149778	9.36784259768966	-6.14786904673103	1.11885333311931e-08	4.57615141855883e-07	9.54042815489791	7986665	NIPA2	stable	81614
-3.53040691553504	9.1495249569569	-6.14746731147296	1.12099668908304e-08	4.5792852463623e-07	9.53858215582833	8109194	SLC26A2	down	1836
-1.07077443543462	8.12892865792241	-6.14582582031455	1.12979651025824e-08	4.60956976185363e-07	9.53104002962006	8062119	MT1P3	down	140851
0.360673977964499	7.24507301768104	6.14556536425648	1.13119901621118e-08	4.60963599106054e-07	9.52984341052882	7998072	DEF8	stable	54849
-1.44897843461471	7.16859347789655	-6.14469269259819	1.13591068464686e-08	4.62317038994829e-07	9.52583426149214	7964907	PTPRR	down	5801
-0.737429376680512	9.98085050201725	-6.14417468814632	1.13871658693494e-08	4.62892468811256e-07	9.52345462782405	7921987	TMCO1	stable	54499
-0.727943358857136	7.05816783675862	-6.13656743256937	1.1807173874869e-08	4.78212114113452e-07	9.48851968483748	8101624	KLHL8	stable	57563
0.735899547474452	8.44532287506035	6.13596721645793	1.18409541837552e-08	4.78805745002082e-07	9.48576422903553	8051998	MCFD2	stable	90411
-0.868756427757568	7.48419411237931	-6.1355062056257	1.18669645421913e-08	4.78883865239012e-07	9.48364792528665	8059071	NHEJ1	stable	79840
-0.871159349539385	9.66851533105172	-6.13465970608833	1.19148707547185e-08	4.80144146973068e-07	9.47976221633025	7955719	HIGD1A	stable	25994
-0.514067977367095	7.99277993216379	-6.13132824435865	1.21052643736608e-08	4.86728235735149e-07	9.46447234661449	7971644	SPRYD7	stable	57213
-0.799726650474452	8.33106362205172	-6.1308660530398	1.21319140583028e-08	4.87210635587784e-07	9.46235143305419	8100026	ATP8A1	stable	10396
0.915468542150641	9.55367805441379	6.13015228966303	1.21731826951029e-08	4.87689965033207e-07	9.45907625869611	8098414	SPCS3	stable	60559
-0.858962300461465	7.4359051970431	-6.12339662718312	1.25706883373071e-08	5.02404481480931e-07	9.42808676690452	7993126	ABAT	stable	18
-0.588374387674454	6.02398359593103	-6.12275612429612	1.26090320320856e-08	5.03331972546111e-07	9.42514955620083	8138728	HOXA4	stable	3201
1.88401301779306	7.35877443738793	6.12150476279118	1.26842770973497e-08	5.05728515636777e-07	9.41941152545392	8124650	UBD	up	10537
1.05771136457748	7.87967840969828	6.1186564926029	1.28571962857547e-08	5.11396520208032e-07	9.40635319389554	8059650	SP110	up	3431
-0.802946535658001	10.4188386243534	-6.11735451910783	1.29370098225693e-08	5.13956332879422e-07	9.40038512108813	8157038	SLC44A1	stable	23446
3.46855120787443	7.95651539856034	6.11441796481036	1.31188203146369e-08	5.2026650862986e-07	9.38692670936222	8146092	IDO1	up	3620
0.640070892272721	8.35878045528449	6.11428457560387	1.3127138239518e-08	5.2026650862986e-07	9.38631545602655	8148317	MYC	stable	4609
-1.57166916959825	6.3610823937069	-6.11086823817987	1.33419524076813e-08	5.27522712794551e-07	9.37066246248604	8047257	SATB2-AS1	down	150538
-0.41511157751688	5.55423890293104	-6.11047735311783	1.33667500781187e-08	5.27875503085041e-07	9.36887178595913	7999206	SEPTIN12	stable	124404
-0.833894133888303	7.83756597052586	-6.10551633651975	1.36854432861298e-08	5.3982011880236e-07	9.34615001217093	8147516	MATN2	stable	4147
-0.444028869597398	8.78008681476724	-6.10363485760788	1.38082536229743e-08	5.44019015961068e-07	9.33753516885302	8145854	PLPBP	stable	11212
1.20469409117315	6.68300472702586	6.10268112257663	1.38709204891566e-08	5.4584124036146e-07	9.33316875870958	7901272	CYP4X1	up	260293
1.06001180663289	9.02058928475	6.10129933725381	1.39622097754896e-08	5.48784160111796e-07	9.32684325465637	8035297	PLVAP	up	83483
1.44884704921644	11.5817243653017	6.10019167567005	1.40358153185624e-08	5.50190360502801e-07	9.32177315351628	8125556	HLA-DPA1	up	3113
2.80984137107357	8.49383463677587	6.10001449315115	1.40476246862408e-08	5.50190360502801e-07	9.32096217910792	8021584	SERPINB5	up	5268
2.77061400051599	10.1881022811724	6.09932580810858	1.40936190408097e-08	5.51342376876474e-07	9.31781014247946	8013536	NOS2	up	4843
0.314510494484846	11.4679587616379	6.09872586803844	1.41338072103875e-08	5.52264814758879e-07	9.31506442945325	8060225	HDLBP	stable	3069
-0.711100300838955	8.16918479142241	-6.09800875613234	1.41819922943416e-08	5.53497192220009e-07	9.31178264271084	8134122	AKAP9	stable	10142
-0.572097162636358	10.4561521140086	-6.09731492918168	1.42287665852955e-08	5.54671684049527e-07	9.30860760396221	8169617	PGRMC1	stable	10857
-0.859531335880512	9.79620482687931	-6.09671766111867	1.42691528879525e-08	5.55594697693438e-07	9.30587457796216	8117219	ACOT13	stable	55856
0.605385854618177	6.79448095448276	6.09480895701136	1.43989738495438e-08	5.59391959685262e-07	9.29714149366791	8020037	MTCL1	stable	23255
2.07031417440604	8.61056972728448	6.09467477184643	1.44081440716936e-08	5.59391959685262e-07	9.29652759526661	8018864	SOCS3	up	9021
-0.682208694483111	7.21705041175862	-6.09454314386345	1.4417145117595e-08	5.59391959685262e-07	9.29592540268266	7909866	MTARC2	stable	54996
-1.42767603110735	8.03367828235345	-6.09421812059743	1.44393947088438e-08	5.59602276058828e-07	9.29443846303186	8023598	RNF152	down	220441
-0.452660996340256	7.33393667476724	-6.0937941972958	1.44684653038197e-08	5.60076144682901e-07	9.29249912911248	8080212	GLYCTK	stable	132158
1.02665696583376	7.26481569281034	6.091502051592	1.46266495386156e-08	5.65541105183775e-07	9.28201437551664	8112202	PLK2	up	10769
-0.693557881502158	7.09069438575	-6.09119249956794	1.46481421315685e-08	5.65714311450541e-07	9.28059857386628	8052872	TGFA	stable	7039
-0.717508519424236	8.23340387764655	-6.09047205627615	1.46982837905186e-08	5.66992265199912e-07	9.27730361606181	8066598	ACOT8	stable	10005
1.80009275671773	9.98696039492242	6.08434079661793	1.51318982488283e-08	5.83042735307112e-07	9.24927025431704	7981290	WARS1	up	7453
-1.08226328707791	7.93236073943965	-6.08246520539927	1.5267039360947e-08	5.86889702693886e-07	9.24069754901461	7930194	CNNM2	down	54805
-0.880355251893498	8.34261226028448	-6.0798869241828	1.54547504640811e-08	5.91370957919015e-07	9.22891528390821	8081779	ZDHHC23	stable	254887
-0.772533687242418	8.30633086649138	-6.07944510193974	1.54871442624669e-08	5.9192933450063e-07	9.22689649465064	7949916	CHKA	stable	1119
1.969285687987	9.66580145737069	6.07874356645608	1.55387171349706e-08	5.93218624766982e-07	9.22369116882536	7975779	FOS	up	2353
-0.719054121909951	5.67162807891379	-6.07710449280361	1.56598717322694e-08	5.97158319772274e-07	9.21620295439549	8039044	ZNF415	stable	55786
-0.596722416846748	9.64070226639655	-6.07456215243118	1.58496331645928e-08	6.03011443923387e-07	9.20459015033457	7990566	ETFA	stable	2108
0.504548270219909	8.00667636044828	6.07329916292744	1.59447423041732e-08	6.0593665268385e-07	9.19882203990781	8118682	PHF1	stable	5252
0.763017015073586	7.53965059284483	6.07194103977951	1.60476418284462e-08	6.09150897351019e-07	9.19262013623063	8139656	GRB10	stable	2887
-0.378111188238958	8.11465632324138	-6.07125872655853	1.60995841599802e-08	6.10425738298359e-07	9.18950460362584	8027128	SLC25A42	stable	284439
-0.319939027951512	9.28437409662069	-6.06943825956066	1.6238981009941e-08	6.13612041525634e-07	9.18119298732446	8003758	PAFAH1B1	stable	5048
-1.2740061470554	7.87944534931896	-6.06441045825409	1.66301657435661e-08	6.27680217145356e-07	9.15824443830617	8055992	ACVR1C	down	130399
-1.67286864496102	10.8461673325	-6.06135843754287	1.68721310303958e-08	6.36090817486078e-07	9.14431876288625	7995825	MT1F	down	4494
-0.934105476337654	10.8837358021552	-6.06058700075217	1.6933836938618e-08	6.37694162947822e-07	9.14079944203787	8140828	SRI	stable	6717
-0.641361662310817	8.18292132928448	-6.05857834239556	1.70955492547074e-08	6.42329043861618e-07	9.13163695331937	7961339	LRP6	stable	4040
-0.427657142135061	4.88383056474138	-6.05603061520032	1.73028469168322e-08	6.49384047041202e-07	9.1200177479692	8145097	PIWIL2	stable	55124
-0.544495838490039	7.35672887548276	-6.05458887827213	1.74212480324919e-08	6.51746105192283e-07	9.11344365215329	8152750	TMEM65	stable	157378
-0.353548560147183	7.21531409732758	-6.05418855992921	1.7454264838414e-08	6.5212271281679e-07	9.1116184055816	7913814	SYF2	stable	25949
-0.454834825728134	7.83377684382758	-6.05382039285753	1.74846842388636e-08	6.52526060954762e-07	9.10993980710682	8115606	SLU7	stable	10569
-0.451317149919477	8.67852911511207	-6.05077488826383	1.7738323150618e-08	6.61249687673038e-07	9.09605633271248	8097148	BLTP1	stable	84162
0.462876502098697	6.93601050396551	6.04956853826458	1.78397890493259e-08	6.62802978176744e-07	9.09055796548361	8016390	COPZ2	stable	51226
1.7259634876502	7.91759684068966	6.04886970407729	1.78988287280196e-08	6.64254300071549e-07	9.08737303935698	7960464	VWF	up	7450
-0.680746707078782	8.83235715751724	-6.04831579571952	1.79457610831494e-08	6.65253564701095e-07	9.08484874503715	8142912	TMEM209	stable	84928
0.338290382906491	7.77291086409483	6.04573202785179	1.81662859576824e-08	6.72678553078904e-07	9.07307546277902	8037389	SMG9	stable	56006
0.583337142225969	9.35400714462931	6.04446456526923	1.82754360714934e-08	6.75967519743379e-07	9.06730104814189	7909236	MAPKAPK2	stable	9261
1.15296224863462	9.31054298833621	6.04416463439952	1.83013594353461e-08	6.76174226604587e-07	9.06593468866434	8081386	NFKBIZ	up	64332
0.573758548263198	8.69088131879311	6.04190627594242	1.84977164566322e-08	6.82670441305142e-07	9.05564767523274	8089759	TMEM39A	stable	55254
0.501399281094368	7.50958717072414	6.04058355225457	1.86136834573749e-08	6.85490743857956e-07	9.04962347763198	7897728	FBXO6	stable	26270
-0.906907393794797	6.77550828418104	-6.04056442372566	1.86153657435262e-08	6.85490743857956e-07	9.04953636386894	7923700	LRRN2	stable	10446
-1.74535746866579	7.61823447297414	-6.03771358095227	1.88677659294108e-08	6.93249671474882e-07	9.03655485311085	8151559	SLC10A5	down	347051
-0.429704171037226	6.40816432810345	-6.03551506069334	1.90647078280932e-08	6.98941195920347e-07	9.02654589842693	8102713	NUDT6	stable	11162
-1.04480742248484	9.57786348425862	-6.03489370653714	1.91207337014063e-08	7.00223168545332e-07	9.02371747074396	7907439	PRDX6	down	9588
-0.716699261566227	9.26361158835345	-6.03229882791374	1.93564619540228e-08	7.0729788230238e-07	9.01190711074108	8097586	GAB1	stable	2549
-0.340525302772292	4.47603342691379	-6.0314188343489	1.94370507738071e-08	7.08685101239729e-07	9.00790249403286	8039713	C19orf18	stable	147685
0.905951582807785	7.67951804135345	6.02873830613595	1.96845688480841e-08	7.16923640018064e-07	8.99570598431317	8043621	ARID5A	stable	10865
-0.481191359902161	7.61115330571552	-6.0262125095272	1.99206336557818e-08	7.23935421117e-07	8.98421607584965	8052798	AAK1	stable	22848
-0.540107938369693	10.8203032373534	-6.02351209469722	2.01760973514406e-08	7.32418765425877e-07	8.97193458149636	7975989	SLIRP	stable	81892
-0.570895845704757	9.39374203231896	-6.02284506741654	2.02396936438254e-08	7.33926164715903e-07	8.96890137851483	8108847	RNF14	stable	9604
-0.395446776680516	5.41475284653448	-6.02249773640315	2.02728871655255e-08	7.343290239957e-07	8.96732201355017	7974647	TOMM20L	stable	387990
0.962018471413844	8.07446398997414	6.02218954019855	2.0302385485804e-08	7.34597303780146e-07	8.96592063979629	7999423	SOCS1	stable	8651
1.43338923166059	8.328299055	6.02171581594316	2.03478092573929e-08	7.35440601550899e-07	8.96376667942299	7996264	CDH5	up	1003
-0.375538292136793	6.25145145136207	-6.02087128570874	2.04290362906473e-08	7.37574717412165e-07	8.95992693197975	8114113	ZCCHC10	stable	54819
0.975161062479646	8.44827908803449	6.01781991564833	2.07251828702431e-08	7.47455293710762e-07	8.94605587653512	8010139	SEC14L1	stable	6397
1.9041103186528	7.79525194517242	6.01758575993021	2.07480821106516e-08	7.47470451076261e-07	8.94499159154293	8100994	CXCL2	up	2920
-0.464586202654541	6.82815705698276	-6.01504044655762	2.09986111827361e-08	7.54860344917124e-07	8.93342401452104	8128409	USP45	stable	85015
-0.34004280130043	8.39682599684483	-6.01188423569637	2.13134026151445e-08	7.64523477625441e-07	8.91908364521259	8122426	PHACTR2	stable	9749
-0.608207653164498	5.6182095440431	-6.01113571380163	2.13887359474e-08	7.65884852839725e-07	8.91568327959524	7950804	CCDC89	stable	220388
-0.616182455968826	9.09554924844828	-6.01084972718291	2.14175874954875e-08	7.65884852839725e-07	8.91438416514917	8154531	DENND4C	stable	55667
-1.76303213106492	8.91481954396551	-6.01082134100531	2.1420453300281e-08	7.65884852839725e-07	8.9142552206808	7980080	ENTPD5	down	957
-0.680363863290038	9.71196102051724	-6.01043986891565	2.14590024579183e-08	7.66439043749409e-07	8.91252241095325	7956930	DYRK2	stable	8445
-0.42812887614978	8.41183298021552	-6.00490843339063	2.20256983120885e-08	7.85835322181939e-07	8.88740268373994	7911085	COX20	stable	116228
0.451560256733329	8.71200476956034	6.00404705793554	2.21152601104338e-08	7.88185025929414e-07	8.8834920298412	8077082	LMF2	stable	91289
1.72399222987098	9.16018027316379	6.00285634600073	2.22396544900951e-08	7.91625834695954e-07	8.87808666537952	7926037	PFKFB3	up	5209
0.887841174254538	8.66775696631034	6.00232702924597	2.22951731143238e-08	7.92050316663991e-07	8.87568395436471	8125483	TAP2	stable	6891
-0.535740037357571	8.75099677631035	-5.99629633257495	2.2937415478581e-08	8.13996733718009e-07	8.84831679147257	7939329	PDHX	stable	8050
-1.51577936893592	4.98707329938793	-5.99476660159496	2.31031952743363e-08	8.18133598788318e-07	8.84137718676757	7924403	MIR194-1	down	406969
2.79826663373158	7.45927417165518	5.99343273389716	2.32487097680578e-08	8.22410741710062e-07	8.8353268667838	8045539	KYNU	up	8942
-0.636553673064064	9.43292621169828	-5.99284771319057	2.33128147776276e-08	8.23802037179247e-07	8.83267347995384	8115681	PANK3	stable	79646
0.761254311418176	7.48357889375862	5.99080918368623	2.35375518003286e-08	8.30860586480388e-07	8.82342869666109	8057394	SESTD1	stable	91404
0.452008535217312	6.98001446024138	5.98831785730308	2.38151001785535e-08	8.39613620650517e-07	8.81213269711827	7958692	TCTN1	stable	79600
-0.947677403169688	7.84612447211207	-5.98813125644996	2.3836017619815e-08	8.39613620650517e-07	8.81128672320668	7966839	VSIG10	stable	54621
0.646886048839821	7.60365939491379	5.98344276575774	2.43675517145793e-08	8.5742839112507e-07	8.79003549520917	7914282	SDC3	stable	9672
-2.46300976823807	9.38895709288793	-5.98306978464572	2.44103333561739e-08	8.58025797843019e-07	8.78834528066676	7912937	PADI2	down	11240
-0.886411478806919	7.22518199856897	-5.98182240721048	2.45539468799134e-08	8.6216245158488e-07	8.78269302071427	7933772	ANK3	stable	288
1.61815867637661	10.2889439069052	5.97946280842648	2.48278878231208e-08	8.70861736175541e-07	8.77200262162156	7915910	PDZK1IP1	up	10158
-0.875086705757568	6.87638390236207	-5.96959138976361	2.60068593982791e-08	9.11254045006932e-07	8.72730312051435	8056151	PLA2R1	stable	22925
-0.334468391582681	8.16903603701724	-5.96871717232735	2.61138833955492e-08	9.14040895440844e-07	8.72334637800773	7932938	EPC1	stable	80314
-0.618917639636358	8.68785305782759	-5.96784455851713	2.62211426626737e-08	9.16830111271532e-07	8.71939719675071	8009796	TMEM94	stable	9772
-0.69374260845021	8.61285631410345	-5.96673150739011	2.6358584300451e-08	9.20667694494324e-07	8.71436030999045	7899407	SMPDL3B	stable	27293
0.590719124872723	9.52001774586207	5.96444181971184	2.6643549096505e-08	9.27697690635584e-07	8.70400034432673	8167656	MAGED1	stable	9500
-0.369324468723806	8.56064731317241	-5.96125740176879	2.70449071341073e-08	9.4068750211646e-07	8.68959553665907	7900468	NFYC	stable	4802
-0.444416417361035	9.3559957805862	-5.960904941543	2.70896940846299e-08	9.41260718602001e-07	8.68800142097239	7915408	FOXJ3	stable	22887
1.00723470288917	8.7387793455431	5.95915523027755	2.73131102392504e-08	9.48032924504755e-07	8.68008851774994	8113220	ELL2	up	22936
1.04604104764241	7.95753536811207	5.95441300943378	2.79277757664339e-08	9.68357038358142e-07	8.65864841729688	8002778	MLKL	up	197259
3.05418862645279	8.71652830009483	5.9516099287283	2.8297468811519e-08	9.80153575958989e-07	8.64597960670748	8054722	IL1B	up	3553
-0.329236784125538	10.1802925017672	-5.94991704687004	2.85230643179155e-08	9.86632613474787e-07	8.6383299753766	7971197	ELF1	stable	1997
-0.447265022891771	10.9387946068965	-5.94976162591514	2.85438642536613e-08	9.86632613474787e-07	8.63762773161305	7962904	ARF3	stable	377
0.490386051729866	7.46610100986207	5.94915038305549	2.86258113459403e-08	9.87684674787037e-07	8.63486602606615	8141728	IFT22	stable	64792
1.11318554136016	8.08776493383621	5.94909157995671	2.86337070400187e-08	9.87684674787037e-07	8.63460035093836	7957665	ELK3	up	2004
-0.391266143832032	6.85891573587931	-5.94762608979304	2.88311760935589e-08	9.93465562137846e-07	8.62797964550368	8157246	KIAA1958	stable	158405
-1.6007370581541	11.2920072295862	-5.94369762759707	2.93671456698811e-08	1.01017845052246e-06	8.61023611315782	8001531	MT1G	down	4495
0.539090256077918	8.75876443798276	5.94362637531352	2.93769566238187e-08	1.01017845052246e-06	8.60991434784623	8020220	TUBB6	stable	84617
0.350501129361902	7.41310995430173	5.9429015020635	2.94769499358022e-08	1.01229485138977e-06	8.60664103768421	8076344	POLR3H	stable	171568
3.5697788831688	11.192528494931	5.9427391622561	2.9499389841113e-08	1.01229485138977e-06	8.60590798868725	7988350	DUOX2	up	50506
-0.583773174696099	7.90634150853448	-5.9420166722188	2.95994619208244e-08	1.01468176060954e-06	8.60264569711119	8014825	FBXL20	stable	84961
-0.64300958047099	10.7725514868621	-5.94060471219707	2.97959962623546e-08	1.01984958845351e-06	8.59627081537062	7988753	SPPL2A	stable	84888
0.351776846816447	8.80499618909483	5.9404933306399	2.98115541915316e-08	1.01984958845351e-06	8.59576797096947	7966938	GCN1	stable	10985
-2.4309933932424	7.64299163923276	-5.93509523069104	3.05752114407725e-08	1.04382641768847e-06	8.57140362065152	8161774	TRPM6	down	140803
-1.19122719721298	6.44273444825	-5.93404204677507	3.07264279335838e-08	1.04791300681798e-06	8.56665143496269	7902617	SAMD13	down	148418
-0.442578701480516	8.09386416739655	-5.93374472993389	3.07692496063629e-08	1.04829824581022e-06	8.56530996003355	8038792	ETFB	stable	2109
3.45351264752291	9.84075859240517	5.93304779822469	3.08698565590352e-08	1.04949426312903e-06	8.56216558723694	7983405	DUOXA2	up	405753
1.14083246460778	11.0144188950862	5.93294377920514	3.08849001204932e-08	1.04949426312903e-06	8.56169629750067	7974851	HIF1A	up	3091
2.13922026859046	9.69318424415517	5.93284605293557	3.0899040166105e-08	1.04949426312903e-06	8.56125540195112	8033257	C3	up	718
1.12065281664241	7.78519682015517	5.93229752980681	3.09785242648514e-08	1.05112029474983e-06	8.55878079160111	7948167	APLNR	up	187
0.872239175730728	8.91765607164655	5.93167678763341	3.10687156043289e-08	1.05310594421524e-06	8.55598051785764	8075462	SELENOM	stable	140606
0.650244941422505	7.3094130314569	5.93141945718925	3.11061802731975e-08	1.05330214505536e-06	8.55481970182725	7975562	PAPLN	stable	89932
-0.774047433799994	7.8572701389569	-5.92089661353031	3.26768061773845e-08	1.10311589747248e-06	8.50737407067812	7934945	PANK1	stable	53354
-0.872209061455403	9.59372991214655	-5.92016467701347	3.27889066732375e-08	1.10577761125608e-06	8.5040755604645	7958000	CHPT1	stable	56994
1.682538930116	8.19471995131035	5.91616859029506	3.34076252290258e-08	1.1243627065947e-06	8.48607080306873	7908409	RGS2	up	5997
-0.859336251292632	8.61531650861207	-5.91588161632689	3.34524964822183e-08	1.1247344924436e-06	8.48477806235478	8086503	ZDHHC3	stable	51304
-0.585518001703025	6.79873797971552	-5.9153778638053	3.35314064464339e-08	1.12624881530992e-06	8.48250887297704	8022106	LINC00526	stable	147525
-0.558887590781813	8.10766174259483	-5.9144756856916	3.36731847057258e-08	1.12986956390999e-06	8.47844520345433	8165995	HCCS	stable	3052
-0.848362617291768	7.5119588702069	-5.91267649834505	3.39576892618705e-08	1.13826722110456e-06	8.4703421298018	8057719	HIBCH	stable	26275
-0.477931157226835	8.88356709542242	-5.9067698869934	3.49083984195331e-08	1.16660709974504e-06	8.44374949889371	8113023	TMEM161B	stable	153396
-0.634136629103891	6.45445412657758	-5.90420339397085	3.53295956083125e-08	1.17949770398354e-06	8.43219909186156	8038904	ZNF577	stable	84765
0.547599386707355	7.81329239811207	5.90317521712632	3.54997305815878e-08	1.18398900832393e-06	8.42757256987329	8094372	SOD3	stable	6649
0.836741838747179	8.31869282999138	5.90138564216327	3.57977772344402e-08	1.19162995727495e-06	8.41952098283479	7992293	TMEM204	stable	79652
0.473156641693502	8.29610337482759	5.90120789367353	3.58275143767648e-08	1.19162995727495e-06	8.41872133466073	8032608	MFSD12	stable	126321
-0.421239126286577	6.4212747054569	-5.90115517162618	3.58363393863512e-08	1.19162995727495e-06	8.41848415317885	7915743	CCDC17	stable	149483
0.618575182302159	8.98434020542241	5.90023540684155	3.59906404332465e-08	1.19556521047584e-06	8.41434657495932	8044258	LIMS1	stable	3987
0.300974967972291	7.58799711806897	5.89835627744507	3.63079170033729e-08	1.20490105408798e-06	8.40589434673931	8018708	UBE2O	stable	63893
0.358537442487443	5.96470262588793	5.89553083237887	3.67901486030797e-08	1.21847213281833e-06	8.3931883415354	8040490	KLHL29	stable	114818
0.54823984570216	7.15144508901724	5.89348885700311	3.71425720764439e-08	1.22892020565762e-06	8.38400761588137	8168875	ARMCX3	stable	51566
-0.864325234085707	8.43016811556034	-5.89264508530241	3.72891643539422e-08	1.23254402892375e-06	8.38021451221674	7970455	CRYL1	stable	51084
1.63238358876709	7.97099287218966	5.89072575756457	3.76247373576174e-08	1.24240095989622e-06	8.3715874183776	7902565	ADGRL2	up	23266
0.62287208928744	10.761352553181	5.88901366507366	3.79265791136668e-08	1.24988563794613e-06	8.36389308322074	7979824	ACTN1	stable	87
0.863995433672721	8.29293240193103	5.88746112399935	3.82023471381652e-08	1.25772717528541e-06	8.35691682336699	8154178	JAK2	stable	3717
-1.00359471180951	9.63417116224138	-5.88587343760847	3.84863941408341e-08	1.26582549749853e-06	8.34978365694276	7901336	STRADB	down	55437
-0.624302008574886	9.14952258468965	-5.88481010841858	3.86777889741531e-08	1.27086347724164e-06	8.34500690079567	7965359	ATP2B1	stable	490
-0.428403489767096	9.08816352318104	-5.88431689242775	3.87668828295677e-08	1.2725334529603e-06	8.34279140075009	8076792	CERK	stable	64781
1.78819943358613	7.42158424655172	5.88385377803224	3.88507226196785e-08	1.27402783880626e-06	8.34071120590373	8113234	PCSK1	up	5122
0.459674303561901	7.44031633791379	5.87902266749167	3.97360076822184e-08	1.30049382622946e-06	8.31901628272409	8151967	STK3	stable	6788
-1.04013780309869	8.99718836081897	-5.87527853509035	4.04357048711203e-08	1.3207937705054e-06	8.30220918536893	8035842	ZNF91	down	7644
-0.325485382606924	6.52842310702586	-5.87279225233271	4.09070068064468e-08	1.33356842189017e-06	8.29105164126264	8086434	CCDC13	stable	152206
-1.01542522788311	8.09806096290517	-5.87223783074152	4.10128366856123e-08	1.33570895736531e-06	8.28856394165017	8132013	CHN2	down	1124
-0.459458846110818	6.8954748925	-5.87181430948282	4.10938609419787e-08	1.33664120254327e-06	8.28666367905794	8022326	MPPE1	stable	65258
-0.469189110721208	6.88377146557759	-5.87166816817061	4.11218558342886e-08	1.33664120254327e-06	8.28600798672555	8103622	CBR4	stable	84869
-0.597850878815579	9.1904722242069	-5.87061570525013	4.13240198674046e-08	1.34167498949788e-06	8.28128615917627	8058428	NDUFS1	stable	4719
-0.527616281514281	9.56591493090517	-5.87042070572995	4.13615836739444e-08	1.34167498949788e-06	8.28041135247525	8078479	PDCD6IP	stable	10015
0.567211045079649	8.47646705307759	5.87023303826088	4.13977667275601e-08	1.34167498949788e-06	8.2795694535426	8075130	PITPNB	stable	23760
-0.57510435870822	7.57200795817242	-5.8699749263211	4.14475825361347e-08	1.34198151362371e-06	8.2784115558021	8021768	TSHZ1	stable	10194
-1.33129485034891	8.64725687311207	-5.86904107171897	4.1628309421354e-08	1.34652193081601e-06	8.27422248494172	8106170	TMEM171	down	134285
-0.519065746419909	8.36076585057759	-5.8684549672291	4.17421319425118e-08	1.34889151734927e-06	8.2715935290292	8129458	ARHGAP18	stable	93663
-0.696818575229431	7.28352576246552	-5.86552692696653	4.23153549443678e-08	1.36608755593215e-06	8.25846199501047	8059955	RAB17	stable	64284
-0.747240676812114	8.62975152943104	-5.86285173986355	4.28458292138388e-08	1.38187149662325e-06	8.24646752300559	8150225	RAB11FIP1	stable	80223
1.06751843904415	6.69347080796552	5.86241109986468	4.2933829675911e-08	1.38336793060406e-06	8.24449215112458	8150076	DUSP4	up	1846
-0.737257142543716	8.63289246087931	-5.86073833144312	4.32695176620068e-08	1.39283446398553e-06	8.2369939225302	8073890	GRAMD4	stable	23151
-1.41210407103116	6.92072737204311	-5.85777833776345	4.38698492311855e-08	1.41079325593364e-06	8.22372849347433	8169836	XPNPEP2	down	7512
-0.258747267923807	9.16650296093104	-5.85586029338126	4.42632160771493e-08	1.42206807825833e-06	8.2151345625774	8006239	NF1	stable	4763
-0.754539832041552	8.06383736565517	-5.85513171715336	4.44135436938961e-08	1.42552041979675e-06	8.21187052338544	8072678	HMOX1	stable	3162
0.730289034298695	6.66587008221552	5.85298314492942	4.48597846546825e-08	1.4370689396315e-06	8.20224614143385	8145611	FZD3	stable	7976
-0.501790656419043	7.45143556531035	-5.85222824926802	4.50176129319668e-08	1.44073692513355e-06	8.19886508988296	8061706	POFUT1	stable	23509
1.20659474571081	9.03913980117242	5.85108476550361	4.52577233071424e-08	1.44509120113017e-06	8.19374406478602	7990757	CTSH	up	1512
-0.669934096096964	8.97339731351724	-5.84680788208092	4.61669862095923e-08	1.4716180550389e-06	8.17459507633996	8098924	LETM1	stable	3954
1.61759487721817	9.95024362273276	5.84663639962703	4.62038147919108e-08	1.4716180550389e-06	8.1738274515024	8108370	EGR1	up	1958
1.49363386322423	9.7868378102069	5.84499986868647	4.65567399903618e-08	1.48002363112764e-06	8.16650228822714	8167965	MSN	up	4478
-0.618040206085708	8.00453631783621	-5.84421914959739	4.67260366130546e-08	1.4839867903126e-06	8.1630081553399	7925413	MT1HL1	stable	645745
-0.453630096418178	5.95606893547414	-5.84238603713953	4.71259205560721e-08	1.49525869306346e-06	8.15480499333258	8036373	ZNF585A	stable	199704
1.18145492776622	7.07963043984483	5.84084873445857	4.7463863618122e-08	1.50454565589113e-06	8.14792664908378	8102232	LEF1	up	51176
0.991847495840684	7.46075190037931	5.83980470403072	4.76947265775564e-08	1.51042385538753e-06	8.14325590758518	7906307	KIRREL1	stable	55243
-0.990677604335056	7.8109817829569	-5.83949690164123	4.7763000036975e-08	1.5111467908939e-06	8.14187895971032	8047062	C2orf88	stable	84281
-0.439984746496966	8.20426673834482	-5.83924301965218	4.78193856372349e-08	1.51149259620659e-06	8.14074325319593	8136473	TRIM24	stable	8805
0.610865304690905	8.23372833225862	5.83654430833936	4.84228060625163e-08	1.52911220056106e-06	8.12867258560117	7973618	IRF9	stable	10379
1.49679998466406	8.30456238762931	5.83520733286543	4.87245105417064e-08	1.5357226772823e-06	8.12269374311037	8003298	SLC7A5	up	8140
1.10202289428397	10.5524094186379	5.83400040876524	4.89984516011387e-08	1.54289442484949e-06	8.11729711590056	8057744	STAT1	up	6772
-0.45506419830649	9.05648177155173	-5.83333336207262	4.91505023108749e-08	1.54621807269746e-06	8.1143147498132	8055890	STAM2	stable	10254
0.543263347003459	7.97081339540517	5.83121283538297	4.96369510968037e-08	1.56004527208971e-06	8.10483510011733	8119974	SLC29A1	stable	2030
-0.861968520601724	8.2411066919569	-5.82922563693221	5.00971020941135e-08	1.57302062212792e-06	8.09595317802207	7997158	MARVELD3	stable	91862
0.577714010019909	9.28716099675	5.82887457472026	5.01788272829121e-08	1.57410034416169e-06	8.09438425141389	7910427	GALNT2	stable	2590
-0.816156993245015	8.09205367284483	-5.82680332578682	5.06636720589379e-08	1.58684007303822e-06	8.08512870757455	8014871	PGAP3	stable	93210
-1.88399268230475	9.58145317618966	-5.82671769716134	5.06838149575253e-08	1.58684007303822e-06	8.08474610749097	8006655	DHRS11	down	79154
-0.333821003208655	5.55910401856897	-5.82230740755855	5.17319689395987e-08	1.6136880217444e-06	8.06504446972838	8052004	STPG4	stable	285051
0.552003993955839	9.88827182090517	5.82109019436908	5.20249799965015e-08	1.62130706170915e-06	8.05960836216615	8080084	MANF	stable	7873
0.552625313623373	9.64380042914655	5.81924221011158	5.24729484215596e-08	1.63373640534991e-06	8.05135639296325	7922689	GLUL	stable	2752
-0.714734435161897	7.88563870410345	-5.81863618800782	5.26206764309773e-08	1.63680330466123e-06	8.04865057805559	8024829	MPND	stable	84954
0.587996693955839	8.6398133490431	5.81529784231313	5.34418008962639e-08	1.65924067544591e-06	8.03374801501298	7984743	CD276	stable	80381
-1.21527471500692	9.44717231825001	-5.81285154559065	5.40514812764918e-08	1.67504180373337e-06	8.022830559628	7930454	PDCD4	down	27250
-0.769060023431162	6.63578200378448	-5.81245749448736	5.4150325251029e-08	1.67560316069073e-06	8.02107220219012	8154563	ACER2	stable	340485
-0.532132688327268	8.45803810077586	-5.81237763977224	5.41703776537511e-08	1.67560316069073e-06	8.02071587779812	7922268	KIFAP3	stable	22920
-0.450869220521208	7.91314881681034	-5.81143739188421	5.44070330691436e-08	1.6813593528022e-06	8.01652054295849	7991932	MCRIP2	stable	84331
0.671595470080513	7.54653653783621	5.81071831465944	5.45887054295378e-08	1.68540727292757e-06	8.01331230868519	7998878	PRSS22	stable	64063
-1.55927836982683	7.56351842784483	-5.80987646053845	5.48021535269724e-08	1.69042783773552e-06	8.00955656755587	8131550	SCIN	down	85477
-0.72392308295324	4.97736175378448	-5.80959852650869	5.48728020539806e-08	1.69103838174139e-06	8.00831669295848	7919243	CD160	stable	11126
-0.564079744931597	9.02013616034483	-5.80795217319924	5.52931279485049e-08	1.70241397272563e-06	8.00097290825329	8007471	NBR1	stable	4077
0.597907856003458	7.50553980251724	5.80625711870223	5.57291886581529e-08	1.71425252660583e-06	7.99341306903922	8122756	PLEKHG1	stable	57480
0.581341073599129	8.90741531700862	5.80570774353326	5.58712407986178e-08	1.71603569579833e-06	7.99096314726186	8018264	HID1	stable	283987
-1.72034381800951	6.06746342369828	-5.80563385889163	5.58903722648139e-08	1.71603569579833e-06	7.99063367059134	8115455	HAVCR1	down	26762
-0.374576844534196	7.12136832466379	-5.8042244350451	5.62565576772196e-08	1.72409498238056e-06	7.9843490090656	8096251	NUDT9	stable	53343
-0.664170371252808	9.39458313297414	-5.8024413953595	5.67231877771126e-08	1.73638931741504e-06	7.97639957489503	8069553	NRIP1	stable	8204
-0.559416199372289	8.85668800868103	-5.80212836226483	5.68055010806392e-08	1.73638931741504e-06	7.97500409777824	8127425	LMBRD1	stable	55788
-0.781305531521205	7.56839462157758	-5.80209464411046	5.68143743939482e-08	1.73638931741504e-06	7.97485378732432	8151942	RIDA	stable	10247
0.911015506322935	7.9433664860431	5.79770032655421	5.79825038227583e-08	1.77046300928775e-06	7.95526865748866	7999909	GPRC5B	stable	51704
0.428566056331598	8.1014400890431	5.79731918669389	5.80849248653313e-08	1.77196323084587e-06	7.95357032837988	8066716	ELMO2	stable	63916
0.864002054408651	7.4620294742931	5.79668634555477	5.82553760612263e-08	1.77553415654253e-06	7.95075057281279	7950409	KCNE3	stable	10008
0.279516128023374	9.24660535238793	5.79638964922163	5.83354579835385e-08	1.77634674804819e-06	7.94942863831324	7898337	NECAP2	stable	55707
-0.285944929689175	6.04432920150862	-5.79577002455957	5.85030506884963e-08	1.77982016605112e-06	7.94666801139621	8137566	RNF32	stable	140545
1.50804197930475	8.07586446750862	5.79534485766279	5.86183207368996e-08	1.78169689318408e-06	7.94477384947747	8153021	ST3GAL1	up	6482
0.42754310760346	8.78018781498276	5.79335760568761	5.91600608710178e-08	1.79652086217633e-06	7.93592144511549	7981046	IFI27L2	stable	83982
0.330040807851079	7.75518856596552	5.79307550918829	5.92373596513609e-08	1.79717418311765e-06	7.9346649535996	8019018	CBX4	stable	8535
0.338328184272725	7.82478225493965	5.79288481414032	5.92896691591501e-08	1.79717418311765e-06	7.93381559399881	7896908	PUSL1	stable	126789
1.6071108572199	9.01554611368103	5.79220669401432	5.9476051536066e-08	1.80011375020312e-06	7.93079535695233	7940028	SERPING1	up	710
0.421491961210386	6.66929956774138	5.79213816809839	5.94949179439801e-08	1.80011375020312e-06	7.93049016438245	7982938	TYRO3	stable	7301
-0.336968624049347	4.53857149156035	-5.79149414950407	5.96725149328671e-08	1.80359025260924e-06	7.92762200738456	8017766	APOH	stable	350
-1.27447263079566	7.04318803056035	-5.78999121002634	6.00889971086595e-08	1.81313913961628e-06	7.92092929716367	7904244	MAB21L3	down	126868
0.514809517764497	6.7928784962931	5.78933942290269	6.02705004137756e-08	1.81696707140423e-06	7.918027131862	8038163	RASIP1	stable	54922
0.931061896806052	8.00619152925	5.78864367404405	6.04648393445325e-08	1.82117467199673e-06	7.91492941839452	8115814	SH3PXD2B	stable	285590
0.783702625308219	7.15152590331897	5.78572376400505	6.12871651775591e-08	1.84427223211239e-06	7.90193119361811	8150186	RNF122	stable	79845
-0.575269194610384	9.15252121571552	-5.78205124022127	6.23370410186802e-08	1.87371699732043e-06	7.8855877404453	8044133	NCK2	stable	8440
-0.478069837204325	6.63506594240518	-5.78190800160364	6.23783446419377e-08	1.87371699732043e-06	7.88495041552002	8170400	EOLA2	stable	541578
1.47977668653332	7.40057729422414	5.78068229005104	6.27328848443255e-08	1.88266596285515e-06	7.87949709644541	8069676	ADAMTS1	up	9510
-0.776898329611248	8.43848981207759	-5.77816899872338	6.3466055155025e-08	1.90295154735337e-06	7.86831718074683	7912659	AGMAT	stable	79814
0.743924546157569	8.04216707403448	5.77530563116251	6.43115965899949e-08	1.92483277210667e-06	7.85558326214506	8073949	CRELD2	stable	79174
-0.320926607569694	4.69026188861207	-5.77442140367349	6.45749318548645e-08	1.93097628960248e-06	7.8516516403166	8115689	MIR103A1	stable	406895
0.582902631567094	10.908450072931	5.77397629472476	6.47078914977402e-08	1.93321366404569e-06	7.84967263647777	8068593	ETS2	stable	2114
0.639121935412116	8.40493723843966	5.77125680395087	6.55260904116364e-08	1.95590086029419e-06	7.83758329611712	8026163	IER2	stable	9592
-0.728941984587872	8.00738662575	-5.76900308678837	6.62118382586718e-08	1.97459735047296e-06	7.82756689431142	8117020	MYLIP	stable	29116
-0.493478446005191	5.84513125896552	-5.76724784868732	6.67507840245361e-08	1.98888626378483e-06	7.81976741678389	7980605	KCNK10	stable	54207
0.471016589228567	5.65344127100862	5.76119640005373	6.86420819842169e-08	2.04340779779694e-06	7.79288753979639	8050507	WDR35	stable	57539
0.404042289435494	8.62376549394828	5.76021495512785	6.89537335519185e-08	2.04945122093182e-06	7.78852953057806	8085984	OSBPL10	stable	114884
0.659636081467528	8.71002012090517	5.76002264312557	6.90149634320073e-08	2.04945122093182e-06	7.78767563599483	8081431	ALCAM	stable	214
-0.687093025414712	8.26705904677586	-5.75997545975312	6.90299942091795e-08	2.04945122093182e-06	7.7874661370304	8023871	PTGR3	stable	284273
1.25435454897142	6.93619556984483	5.75947796090921	6.91886734432854e-08	2.05232985667808e-06	7.78525724911686	8137244	GIMAP4	up	55303
-0.611471462491769	7.59410577660344	-5.75905704994719	6.93232040438434e-08	2.05448768348118e-06	7.78338849231632	8089314	IFT57	stable	55081
-0.465919747329001	8.49686182676724	-5.75755302306601	6.98060175323875e-08	2.06511538699907e-06	7.77671154113679	8107992	SOWAHA	stable	134548
-0.516084109909086	9.97345708142242	-5.7571912649366	6.9922638113805e-08	2.06574781516505e-06	7.77510570151357	7975545	PSEN1	stable	5663
0.728422800342851	6.95020361344828	5.75710138277775	6.99516432056973e-08	2.06574781516505e-06	7.77470672439691	7915444	P3H1	stable	64175
0.313057198891773	8.02858499810345	5.75328135610771	7.11953409884315e-08	2.09874776466961e-06	7.75775321319687	8026821	MAP1S	stable	55201
-0.912690896400857	9.61599194643966	-5.7526794340148	7.13932786056407e-08	2.10271860070395e-06	7.75508241165067	7995797	MT1E	stable	4493
-0.479408836890039	7.58692407982759	-5.7476147691336	7.30802752563488e-08	2.14859630854879e-06	7.73261597958222	8060839	CRLS1	stable	54675
-0.208417817419046	9.18203405912931	-5.7468034921018	7.33541134073904e-08	2.15284287645414e-06	7.72901823638705	7993159	HAPSTR1	stable	29035
-0.458431587441554	8.6533233641638	-5.74570147099882	7.37277018521136e-08	2.16105760347005e-06	7.72413158907034	8042487	GMCL1	stable	64395
0.583858160996532	7.33274686862931	5.74551247314333	7.3791959887953e-08	2.16105760347005e-06	7.72329357553353	8076757	CELSR1	stable	9620
-0.550604367012983	7.9233861707931	-5.74540364444687	7.38289858517374e-08	2.16105760347005e-06	7.72281103769788	8030946	ZNF808	stable	388558
2.87248742329868	7.45297224481035	5.7439221463136	7.43348408350839e-08	2.17395085967301e-06	7.7162426939963	8058708	ABCA12	up	26154
0.467795747935927	7.57863400877586	5.74272396611805	7.47464424732874e-08	2.18347011426211e-06	7.71093114779104	8010248	AFMID	stable	125061
-0.8316259519593	5.98707994714655	-5.7425927158905	7.47916654680785e-08	2.18347011426211e-06	7.71034935125481	8166714	LANCL3	stable	347404
0.773343143760166	9.95072370149138	5.7385226644473	7.62074203643052e-08	2.22285012452094e-06	7.69231156748944	8131614	AHR	stable	196
0.460668323019909	8.96699699272414	5.73651641716462	7.69149254478699e-08	2.23955788177983e-06	7.68342281810071	8164701	SETX	stable	23064
0.264385704047617	7.91646829390517	5.73340020835792	7.80266519974079e-08	2.26994071060176e-06	7.6696197543307	8029193	CIC	stable	23152
1.14366504268744	8.91326598789655	5.73028161496901	7.91550018582656e-08	2.29949221687918e-06	7.65581028444109	7912706	EPHA2	up	1969
-0.939255370485706	7.78798389312931	-5.73021093691883	7.91807587010304e-08	2.29949221687918e-06	7.65549736257994	8170428	MTM1	stable	4534
0.29675373640346	9.02200711215517	5.72960347626762	7.940247166526e-08	2.30391883753336e-06	7.65280796343514	8071289	COMT	stable	1312
-0.549973503719476	5.3508655612069	-5.72798680685002	7.99954993877346e-08	2.31695954530451e-06	7.64565128280316	8027345	ZNF492	stable	57615
-0.56681182891861	9.88812773956034	-5.72780911644302	8.00609442305691e-08	2.31695954530451e-06	7.64486475023504	8076417	NDUFA6	stable	4700
-0.592564038090037	7.11959585422414	-5.72699195368552	8.03625885869943e-08	2.32366677886499e-06	7.64124781783375	8155794	C9orf85	stable	138241
-0.422332025283113	9.1326195667069	-5.72593341998958	8.07549890896707e-08	2.33298427211966e-06	7.63656295266861	8122689	GINM1	stable	116254
1.55758464640692	9.37463894062069	5.72399346489071	8.1479017283737e-08	2.35185788430454e-06	7.62797833334471	8121257	PRDM1	up	639
-0.375057940580083	10.667552940431	-5.72245250554185	8.20586656400264e-08	2.36653490881367e-06	7.62116048537968	7935180	PDLIM1	stable	9124
0.825266003691768	8.91560392631035	5.72159639572027	8.23824458483441e-08	2.3738137689334e-06	7.61737313791796	8042830	MTHFD2	stable	10797
1.26646040079739	8.99643751650862	5.71989301398773	8.30303941545559e-08	2.39041269820545e-06	7.60983847636301	7951397	CASP1	up	834
-0.626577932658004	11.8528976684483	-5.71898248256021	8.33787974997543e-08	2.39629366850634e-06	7.60581138367995	7982878	CHP1	stable	11261
-0.780093380874452	7.2382844230862	-5.7164379805993	8.4360037244325e-08	2.42240065496398e-06	7.59455946399271	8113796	C5orf63	stable	401207
0.68866893078441	7.11894739365517	5.71385411348596	8.53680426810798e-08	2.44923050494501e-06	7.58313631643428	8014248	SLFN13	stable	146857
-0.365422414501295	8.12528458428448	-5.71241954412358	8.59327786508341e-08	2.46330754801512e-06	7.57679539618785	7915529	HYI	stable	81888
1.12622107406492	7.25878773743966	5.70987733088287	8.69425633412266e-08	2.48930803516638e-06	7.56556076936135	7991224	HAPLN3	up	145864
-1.13208181648657	9.23358709674138	-5.70975978789538	8.69895325653597e-08	2.48930803516638e-06	7.56504138706329	7995838	MT1X	down	4501
-0.720395232715145	6.5625224935	-5.70883885621567	8.7358391470866e-08	2.49530221154844e-06	7.56097231053815	8117207	ALDH5A1	stable	7915
-0.515604059303892	7.19258802689656	-5.7085447428943	8.74765148459131e-08	2.49530221154844e-06	7.55967286696687	7922707	RNASEL	stable	6041
-1.16453838823376	8.80405852625862	-5.70848838038884	8.74991693331372e-08	2.49530221154844e-06	7.55942385191391	7919669	MTMR11	down	10903
-0.99590150828484	8.06211017066379	-5.70650488869386	8.83000926679712e-08	2.51598515972183e-06	7.5506614633963	7917954	FRRS1	stable	391059
1.0536077373212	9.34466751432759	5.70615239836391	8.84431766444796e-08	2.51790454604644e-06	7.54910445896748	8010426	RNF213	up	57674
1.03849048151601	9.79536415349139	5.70435746077718	8.91753167864897e-08	2.53224392295846e-06	7.5411767721647	8124848	IER3	up	8870
1.32822823651514	8.47538672973275	5.70365298554364	8.9464287282639e-08	2.53828198013849e-06	7.53806570151698	7908041	LAMC1	up	3915
-1.13889503404415	9.43531647125	-5.70173563133996	9.02554294285372e-08	2.55841997128456e-06	7.52959945561255	8121794	SMPDL3A	down	10924
-0.544646698640688	5.62149366167241	-5.7013752562556	9.04048919240756e-08	2.55841997128456e-06	7.52800836486741	8094226	FAM200B	stable	285550
-0.951534628829429	8.84117412239655	-5.69946715489133	9.12003136540136e-08	2.57873539933951e-06	7.51958484761599	8044499	SLC20A1	stable	6574
-0.362132244311685	7.75861508675862	-5.69840320895182	9.16468113920686e-08	2.58915868513939e-06	7.51488862736726	8148850	ADCK5	stable	203054
1.56671710363202	9.18172711469828	5.69510063396621	9.30464713194034e-08	2.62646966410255e-06	7.5003142921429	7960744	C1R	up	715
-0.558024347729	7.80504156730173	-5.69370315464584	9.36450255867527e-08	2.64112331705742e-06	7.49414860534697	8166511	PDK3	stable	5165
-0.60852738930822	8.20602423488793	-5.69338965724388	9.37798171217596e-08	2.64268345672267e-06	7.49276556901357	8169811	OCRL	stable	4952
0.740615804521206	9.58359202801724	5.693201765522	9.38606943020445e-08	2.64272295252463e-06	7.49193667956204	8087833	DUSP7	stable	1849
-0.545018732507355	7.74941659587931	-5.69160878998447	9.45491367244099e-08	2.65770996187511e-06	7.48490983835079	8009746	SLC16A5	stable	9121
-0.62193837188138	8.50259969878448	-5.69160026227571	9.45528354654834e-08	2.65770996187511e-06	7.48487222437235	8092134	PLD1	stable	5337
0.255816264455409	8.57388920994827	5.69111850122107	9.4762021223232e-08	2.6613401433403e-06	7.48274732606033	8077042	SBF1	stable	6305
-0.475318377209519	9.32153181518103	-5.68989374947978	9.52958663391606e-08	2.67407438608419e-06	7.4773457791547	7954511	STK38L	stable	23012
1.19186832760778	9.70278871638793	5.68868049590982	9.58276060923953e-08	2.68484006345933e-06	7.47199558337279	8146500	LYN	up	4067
-0.339792308547183	8.5440656287931	-5.68865000546451	9.5841006716174e-08	2.68484006345933e-06	7.47186113506737	8114145	VDAC1	stable	7416
-0.344768080736794	5.24052610988793	-5.68748669341304	9.63536595390608e-08	2.69638034102167e-06	7.46673178524044	7965245	MKRN9P	stable	400058
0.708898513540254	8.95040903618104	5.68721913441289	9.6471948158382e-08	2.69638034102167e-06	7.4655521299543	7897803	PLOD1	stable	5351
1.55721887008484	10.7468992776207	5.68712170630604	9.65150567567598e-08	2.69638034102167e-06	7.46512258163281	8115327	SPARC	up	6678
-0.643208468456272	6.13696914785345	-5.68698106676027	9.65773182412129e-08	2.69638034102167e-06	7.46450252674497	8025978	ZNF763	stable	284390
1.42663069013159	8.11161123774138	5.68322130579417	9.82564470469975e-08	2.74095920906607e-06	7.44792958484764	7952290	TRIM29	up	23650
0.649107233837224	7.12562806184482	5.68126973108827	9.91392790836674e-08	2.76326848959774e-06	7.4393295053041	8163063	CTNNAL1	stable	8727
0.844270467125535	7.51864452825862	5.67866425478026	1.00330045240958e-07	2.79411613429843e-06	7.42785043013572	8172425	SLC38A5	stable	92745
0.635573714790472	10.0873440845603	5.67729623341415	1.00960865722943e-07	2.80724693318453e-06	7.42182445194538	8095148	TMEM165	stable	55858
0.766337850107353	7.22716225601724	5.67727564792563	1.0097038770867e-07	2.80724693318453e-06	7.42173378142694	8075924	MFNG	stable	4242
-0.276899154402595	9.54431960957759	-5.67681477839946	1.01183797277823e-07	2.810830097813e-06	7.41970389100173	8059393	CUL3	stable	8452
1.18328007343636	6.84115083562931	5.67578856989977	1.01660581417307e-07	2.8217175736964e-06	7.41518430835418	7902104	PDE4B	up	5142
0.559794094261467	7.60768608462069	5.67516800518805	1.01949968147749e-07	2.82738977552039e-06	7.4124514665642	8056005	ACVR1	stable	90
-0.443727568570559	7.53722375450862	-5.67427561427976	1.02367530962664e-07	2.83660428297541e-06	7.40852185069233	8171587	PHKA2	stable	5256
-0.581741488927267	10.2862665849914	-5.67299655424653	1.02968946552562e-07	2.85089376416803e-06	7.40289015347296	8116859	TMEM14C	stable	51522
0.458287400633762	9.41193752755172	5.67220358942774	1.03343537217297e-07	2.85702424475621e-06	7.39939908947299	8165438	DPP7	stable	29952
-0.401251143891772	6.86651928581896	-5.6721641376469	1.03362208782681e-07	2.85702424475621e-06	7.39922540834565	8035435	IQCN	stable	80726
-0.585811893665796	8.436176585	-5.6717924438246	1.03538284804867e-07	2.85951415808259e-06	7.39758910984962	7905789	IL6R	stable	3570
-0.294323154895236	6.29946291044828	-5.67114319496574	1.03846547635165e-07	2.86327147758252e-06	7.3947310820069	8002547	ZNF19	stable	7567
-0.591880071473587	9.55739350348276	-5.67061078215921	1.04100007950521e-07	2.86394600051992e-06	7.39238750963934	7912928	SDHB	stable	6390
1.17717877972467	6.60832488232759	5.67055363982981	1.04127247117965e-07	2.86394600051992e-06	7.39213598811956	8150889	SDR16C5	up	195814
-0.552170294455406	10.9135441153793	-5.67054913007853	1.04129397167947e-07	2.86394600051992e-06	7.39211613775563	7916843	GNG12	stable	55970
-0.524766585002593	5.22062593512069	-5.66932971089019	1.04712361736316e-07	2.87571390228993e-06	7.38674900170132	8098654	KLKB1	stable	3818
0.582322688179215	9.87205214662931	5.66929244457753	1.04730227826089e-07	2.87571390228993e-06	7.38658498843006	8029465	BCL3	stable	602
1.11697782767705	8.11219430225	5.66742235450654	1.05630627211908e-07	2.8980442376653e-06	7.37835528703882	7962895	FKBP11	up	51303
-0.215998357454543	8.89141336786207	-5.66662126914533	1.06018645918909e-07	2.90465499603453e-06	7.37483041879748	8056798	SP3	stable	6670
1.23880126159307	9.74154170362069	5.66656431049708	1.06046287898049e-07	2.90465499603453e-06	7.37457980481269	7929816	SCD	up	6319
-0.309581472112551	9.16845719625862	-5.66532943809598	1.06647309926602e-07	2.91871304500361e-06	7.36914680229828	7976333	LYSET	stable	26175
-0.39793712680952	5.98588394238793	-5.66497163424946	1.06822078781676e-07	2.92109191089497e-06	7.36757271600639	8106818	LOC731157	stable	731157
-0.78996732033679	8.03652918956034	-5.66086772108794	1.088468132905e-07	2.97401334062095e-06	7.34952236852814	7923991	PLXNA2	stable	5362
-0.370845698114282	7.96569437629311	-5.65703713474591	1.10770608425532e-07	3.02121542557684e-06	7.33268083944852	7998211	AXIN1	stable	8312
1.26372588280865	7.27548282389655	5.6568864724621	1.10846951136886e-07	3.02121542557684e-06	7.33201856981177	8109926	GABRP	up	2568
-0.528972041898697	5.34748283173276	-5.65437153073712	1.12128948143479e-07	3.05204063640238e-06	7.32096504932622	8070097	DNAJC28	stable	54943
1.10506167381211	7.91146156912931	5.65430807170378	1.12161483750863e-07	3.05204063640238e-06	7.32068617379848	8063923	SLCO4A1	up	28231
-0.545742327369692	6.18647906086207	-5.65317459517554	1.12744180890656e-07	3.06538798280957e-06	7.31570532227096	8152369	KCNV1	stable	27012
0.911952297974019	7.66943524227586	5.65298872940427	1.12840013378955e-07	3.06548703012827e-06	7.3148886234247	7901054	PLK3	stable	1263
-0.453376227202594	5.43633507461207	-5.6511097827009	1.138132926947e-07	3.08940376219117e-06	7.30663333407621	7911263	OR2M5	stable	127059
-0.320587732791339	6.53515310125862	-5.64871277058807	1.15066874294532e-07	3.12088393478122e-06	7.29610413166838	8013035	ZNF624	stable	57547
-0.67935253641731	6.50647471843104	-5.64802790635291	1.15427520777658e-07	3.12811403496224e-06	7.29309623472415	7983191	ADAL	stable	161823
-0.30337303053939	6.85603479093966	-5.64719060905365	1.15869942976207e-07	3.13383704196621e-06	7.28941913713638	8089029	DHFR2	stable	200895
-0.399416089313416	8.85266262714656	-5.6457533112138	1.16633278967535e-07	3.15051973373557e-06	7.28310777780212	8117071	FAM8A1	stable	51439
-0.356022563612118	6.32725106427587	-5.64492040133362	1.17077882838099e-07	3.15996246764e-06	7.27945077838089	8040587	EFR3B	stable	22979
0.914308675072719	10.0250489190948	5.6410823912243	1.19148147447101e-07	3.2132313048751e-06	7.26260342950881	7906564	PEA15	stable	8682
-1.15227192199047	8.69296239402586	-5.63887801059125	1.20353387848175e-07	3.2431044187419e-06	7.25292999455329	8094938	NIPAL1	down	152519
-0.574108881754108	8.18198388608621	-5.63738584276097	1.21175998920585e-07	3.25713606378979e-06	7.24638315975961	7974190	DNAJC19	stable	131118
0.520542221977485	8.53567506027586	5.63719634376161	1.21280860482256e-07	3.25713606378979e-06	7.24555180952069	7931899	IL15RA	stable	3601
-0.473513325604325	8.33589859000862	-5.6369835075375	1.21398741992523e-07	3.25713606378979e-06	7.24461809547702	8164428	TRUB2	stable	26995
0.507653871516013	8.49773852188793	5.6366930761311	1.21559781521807e-07	3.25713606378979e-06	7.2433440029594	8016324	CDC27	stable	996
0.620144865006056	7.48823278308621	5.63629108749278	1.21783023135344e-07	3.25875729259875e-06	7.24158058163811	8094911	ATP10D	stable	57205
0.265362757387877	9.55050687218104	5.63623124390538	1.21816291191515e-07	3.25875729259875e-06	7.24131806920887	8172914	HUWE1	stable	10075
-0.425684712153243	8.53490714876724	-5.63400546794122	1.23059982005791e-07	3.28938144827699e-06	7.23155550495599	7938592	FAR1	stable	84188
2.06319761610041	7.1560747952069	5.63244841272356	1.23937400533934e-07	3.30751720911266e-06	7.22472733981815	7922200	SELP	up	6403
0.798158722938521	7.57533434074138	5.63141835241446	1.24521217011548e-07	3.31777204172116e-06	7.22021079600784	7948493	SLC15A3	stable	51296
0.750070575050211	8.22814811138793	5.62868172284834	1.260854009674e-07	3.35321521694293e-06	7.20821366564497	8127841	PGM3	stable	5238
-0.294948881880517	7.46264943055172	-5.62865029979828	1.26103472860695e-07	3.35321521694293e-06	7.20807592907828	7984846	CLK3	stable	1198
-0.451325692736793	8.17146694102586	-5.6285624974919	1.26153982809924e-07	3.35321521694293e-06	7.20769106778432	7972579	TMTC4	stable	84899
0.926835270525533	7.60878719664655	5.6255225184225	1.27915064976741e-07	3.39459835642986e-06	7.1943681130701	8015635	CAVIN1	stable	284119
1.32589955746666	6.90018697587931	5.62508222384655	1.28172119568361e-07	3.39870759161654e-06	7.19243882447097	8091402	TM4SF18	up	116441
0.882564301606917	7.92476798975862	5.62478063655143	1.28348485483044e-07	3.40067238189816e-06	7.19111737465165	8090591	PLXND1	stable	23129
-1.11788190089783	6.68564082497414	-5.62339585998034	1.2916134897885e-07	3.41278495448184e-06	7.18505028459629	8035083	CYP4F2	down	8529
-0.576094596625103	7.90970916567242	-5.62336577462716	1.29179064933547e-07	3.41278495448184e-06	7.18491848172175	8044844	TMEM177	stable	80775
-0.297041237239824	8.17753486165517	-5.6233027668264	1.29216175198263e-07	3.41278495448184e-06	7.18464244805715	8068952	AGPAT3	stable	56894
-0.666983991859735	7.57088760867241	-5.62302967359775	1.29377142120711e-07	3.41432438872847e-06	7.18344606210708	7980616	PTPN21	stable	11099
-0.659841873081379	7.90227275611207	-5.6217404157876	1.301397146273e-07	3.43172544868118e-06	7.1777984360408	8090256	SNX4	stable	8723
1.44978080026838	8.81191344008621	5.61922739678969	1.3163879724942e-07	3.4668909341288e-06	7.16679220472839	8127145	ELOVL5	up	60481
1.38433685150302	9.29057443374138	5.61915572077005	1.31681801088797e-07	3.4668909341288e-06	7.16647832729771	8164269	ENG	up	2022
-0.340925403525539	8.51089401993104	-5.61851376641569	1.32067571955333e-07	3.4742966002047e-06	7.16366723756115	8122343	HECA	stable	51696
-0.77982113121298	9.62836118706035	-5.61815737608503	1.32282215992417e-07	3.47719228947025e-06	7.16210669873633	8083136	ATP1B3	stable	483
-0.728240711409517	8.84443695643103	-5.61671367362123	1.33155219693383e-07	3.49552031284863e-06	7.15578568298668	8164535	CRAT	stable	1384
-0.383636379799131	5.29657914889655	-5.61665682697121	1.33189709983737e-07	3.49552031284863e-06	7.15553680807232	8037453	ZNF112	stable	7771
-0.67995181167705	8.0627742555431	-5.61586197004445	1.33672887339133e-07	3.50543442413316e-06	7.15205707031848	8117987	C6orf136	stable	221545
-1.11772050566146	6.65587342485345	-5.61488052530297	1.34271857151903e-07	3.51836705596146e-06	7.14776087116946	8144866	NAT2	down	10
-0.440076200247616	6.40205631056897	-5.61177528117347	1.36184340091514e-07	3.56286520591898e-06	7.13417071270975	8131919	NPY	stable	4852
0.447452869753243	7.27142214399138	5.60980060666519	1.37414371513905e-07	3.5893972361197e-06	7.12553073548394	8038347	TEAD2	stable	8463
0.528273311606056	6.15810834633621	5.60911253011012	1.37845528195151e-07	3.59783320529448e-06	7.12252053620386	8042843	WDR54	stable	84058
0.361698805199131	9.15816806575	5.60779120975343	1.38677201580641e-07	3.61670141722312e-06	7.11674060889752	7949465	RELA	stable	5970
-0.325508650879651	4.4637523365	-5.60612102661678	1.39735494022634e-07	3.63859408554473e-06	7.10943573950812	7965800	SYCP3	stable	50511
-0.592640724750644	10.4052376683017	-5.60592294034253	1.39861532678522e-07	3.63902635729752e-06	7.10856945294791	8091954	GOLIM4	stable	27333
-0.305400819928136	6.20823864556034	-5.60571789752234	1.39992114947219e-07	3.63957607992568e-06	7.10767276181654	8147424	NDUFAF6	stable	137682
-0.539071251080515	6.92459266436207	-5.60464360295297	1.40678237769749e-07	3.65170395184987e-06	7.10297497304757	8045018	PROC	stable	5624
0.507814876706489	9.58734064834483	5.60416414610195	1.40985515916623e-07	3.65682556572507e-06	7.10087851887707	7941985	TCIRG1	stable	10312
-0.304476609750647	6.66454828584483	-5.60363589829913	1.41324824797829e-07	3.66276934854046e-06	7.09856884151613	8066279	ZHX3	stable	23051
0.964877524638954	8.82862641181034	5.60127651104479	1.42850117859192e-07	3.69653861404968e-06	7.08825431896213	8063386	CEBPB	stable	1051
0.479157033670126	9.41818254602586	5.60050969227631	1.43349312777291e-07	3.70385568815365e-06	7.08490255352407	7899043	SELENON	stable	57190
-0.644812542614712	8.83131708644828	-5.60049996534353	1.43355655920057e-07	3.70385568815365e-06	7.08486003877221	8058221	TRAK2	stable	66008
-0.577242723292636	6.65598410726724	-5.60024084013806	1.43524738310361e-07	3.70534518501252e-06	7.08372746251044	8051785	KCNG3	stable	170850
-0.558609930293502	6.0449535276638	-5.5990230873607	1.44321956526508e-07	3.72303622840919e-06	7.07840534700269	7942783	AAMDC	stable	28971
-0.325761329038092	7.81773170747414	-5.59869632253239	1.44536614536946e-07	3.72568333843607e-06	7.0769773531404	8067756	UCKL1	stable	54963
-0.355926299309088	8.98940054443104	-5.59662912751404	1.4590185901661e-07	3.7579617474983e-06	7.06794461209353	8133670	POR	stable	5447
0.422084264511685	7.85089560307759	5.59574936095936	1.46486710315606e-07	3.76718955252476e-06	7.06410099269446	8044462	TTL	stable	150465
1.8946740818805	7.82076324013793	5.59533429562144	1.46763434090082e-07	3.77138926612319e-06	7.06228772992663	7917561	GBP4	up	115361
0.684195661735925	9.23499296809482	5.59425298482753	1.47486749810529e-07	3.78704973335885e-06	7.05756425413337	7996393	CBFB	stable	865
0.489856479645018	12.2274646866379	5.59238110055062	1.48747162076231e-07	3.81646653808551e-06	7.04938855772475	8019250	P4HB	stable	5034
0.289034072432898	7.80343359710345	5.5911799332051	1.49561504923297e-07	3.8314477362939e-06	7.04414312659733	8158123	FPGS	stable	2356
-0.6111127542606	8.56090411885345	-5.59071662380111	1.49876775460348e-07	3.83470215139707e-06	7.04212005202572	8098576	SLC25A4	stable	291
-0.583576975398263	8.78802856718103	-5.59065437070157	1.49919186720083e-07	3.83470215139707e-06	7.04184822658364	8017162	RNFT1	stable	51136
3.36970555296101	8.26451248532759	5.58968744266246	1.50579438245973e-07	3.84862988513074e-06	7.03762639937224	8102594	TNIP3	up	79931
-0.480957498703892	6.10988142978448	-5.5892171328921	1.50901610446722e-07	3.8539019589665e-06	7.0355730709286	8173366	P2RY4	stable	5030
-0.444981188281382	8.26297899580172	-5.58854332776595	1.51364358007844e-07	3.86275336337438e-06	7.03263147274161	7924092	SLC30A1	stable	7779
0.549663197254541	7.49075011657759	5.58653955575387	1.52748710734015e-07	3.89509212371738e-06	7.02388489993989	7996027	CX3CL1	stable	6376
-0.353374149119477	6.35243809356035	-5.58618768121365	1.5299308807449e-07	3.89833422578768e-06	7.02234913358973	8140859	MTERF1	stable	7978
0.598202065089173	7.03360174146551	5.58448311944579	1.54182338956537e-07	3.92511815331597e-06	7.01491030826704	8126095	CCDC167	stable	154467
-1.48424897737748	7.24003334675	-5.58434324746163	1.54280326788884e-07	3.92511815331597e-06	7.01429995487183	7944023	NXPE2	down	120406
0.624505751049345	7.12979534274138	5.58264921689201	1.5547193914498e-07	3.95133531177385e-06	7.00690848007924	8069178	ADARB1	stable	104
-0.406934812804325	7.40406144814656	-5.58254084492397	1.55548475974738e-07	3.95133531177385e-06	7.00643566999121	8126121	BTBD9	stable	114781
0.854802433087439	6.56461012031034	5.58084645557309	1.56749934155076e-07	3.97881588589663e-06	6.99904399472564	8063156	CD40	stable	958
-0.468958123274455	6.90067707222414	-5.5804910243161	1.57003114174756e-07	3.98220255723797e-06	6.99749360934583	8080226	DNAH1	stable	25981
-0.311943396605192	5.90090151281897	-5.57863951532518	1.58328467269897e-07	4.01275776955686e-06	6.98941827090692	8173621	NEXMIF	stable	340533
-0.810358498954105	5.12977534182759	-5.57753184740737	1.59126592956107e-07	4.02991429472694e-06	6.98458792128671	8149097	DEFB1	stable	1672
-0.327573042583547	7.60739645889656	-5.57732454020468	1.59276404399699e-07	4.03063850768554e-06	6.98368395116557	8164105	GOLGA1	stable	2800
1.66392712078267	9.88829520093103	5.57691263510263	1.59574479354775e-07	4.03511071293153e-06	6.98188788201427	8016646	COL1A1	up	1277
0.837305240554106	7.29612145031034	5.57648432495855	1.59885005119536e-07	4.03989072206293e-06	6.98002036093903	7939559	TSPAN18	stable	90139
-0.528608744218177	7.51792949586207	-5.57549859765302	1.60601909217239e-07	4.05492383089721e-06	6.97572269744156	7958761	ACAD10	stable	80724
-1.7817546332476	7.7212660218362	-5.57497283138678	1.60985577075529e-07	4.06152686564148e-06	6.97343059182223	7967107	HNF1A-AS1	down	283460
-0.524354834412116	9.47750916439655	-5.57184276343125	1.63288330177781e-07	4.11176656862e-06	6.95978745963938	8076533	PACSIN2	stable	11252
1.35732652948657	8.17950473781897	5.57167398447271	1.63413411093354e-07	4.11176656862e-06	6.95905192189744	8078014	SLC6A6	up	6533
2.01830220237401	8.32583860474138	5.57159560071535	1.63471532651138e-07	4.11176656862e-06	6.95871033027116	8104901	IL7R	up	3575
-0.260214211468396	4.22697007446552	-5.57088654767947	1.63998216071576e-07	4.12189620620714e-06	6.95562044562245	8041138	SPDYA	stable	245711
1.98575800118526	10.7796851452328	5.56922845545127	1.65236338597503e-07	4.1498781956527e-06	6.94839575377895	8043431	IGKC	up	3514
2.49347931776448	8.83456646325862	5.56765162487646	1.66422270283931e-07	4.17650817470284e-06	6.9415262820054	8163637	TNC	up	3371
-0.594369761343718	9.25970135762069	-5.56729982465631	1.66687993600196e-07	4.18002199335876e-06	6.93999381450512	8161114	GBA2	stable	57704
-0.548152562144585	7.77312124456034	-5.56670249303545	1.67140124619399e-07	4.18761317819034e-06	6.93739192150856	8010295	ENGASE	stable	64772
2.32367935908742	7.28791565898276	5.56656735308588	1.6724258091654e-07	4.18761317819034e-06	6.93680329300884	8140840	STEAP4	up	79689
0.526561844099563	6.12132241652587	5.56636788074247	1.67393923175925e-07	4.18824885887573e-06	6.93593446716076	7909225	DYRK3	stable	8444
-0.577289179604324	6.03511065775	-5.56616860037322	1.67545253683235e-07	4.18888328983077e-06	6.9350664953192	7952086	TREH	stable	11181
-0.318823512883114	5.98176345072414	-5.56377960961967	1.69369878675786e-07	4.23132021467111e-06	6.92466256040997	8167163	LINC01560	stable	203414
-0.357193997580084	5.84282976583621	-5.5621281069188	1.70642595955351e-07	4.25991561614663e-06	6.91747184808657	7920616	DCST2	stable	127579
-0.54901525300519	7.81864051931896	-5.55925859682158	1.728762661556e-07	4.31243931148239e-06	6.90498079667888	8156688	TDRD7	stable	23424
-0.442665035049347	7.78920096608621	-5.55843413296049	1.73523318273689e-07	4.32482808946006e-06	6.90139256925113	7972021	TBC1D4	stable	9882
-0.387462203599997	8.34827931991379	-5.55829463902051	1.73633029575039e-07	4.32482808946006e-06	6.90078549468965	8095163	EXOC1	stable	55763
-0.352121613705625	9.58412921415517	-5.55591876245621	1.75512107462779e-07	4.36835972855712e-06	6.89044707719297	8102745	PGRMC2	stable	10424
-0.69504716948917	11.1656494086207	-5.55494988511976	1.76284093426998e-07	4.38429220241924e-06	6.88623182248369	8036602	ECH1	stable	1891
0.669000550856272	9.22368759262931	5.55451543032841	1.76631338681622e-07	4.3896451971908e-06	6.88434179524396	8040473	RHOB	stable	388
-1.24048647192813	6.1044042678362	-5.55333234187603	1.77580340192455e-07	4.40467937684056e-06	6.87919538614021	8101780	HPGDS	down	27306
-0.335658376260604	5.01213640307759	-5.55326603188761	1.77633677503404e-07	4.40467937684056e-06	6.87890695779667	7900555	CCDC30	stable	728621
0.670771816883111	7.51516755113793	5.55247837151872	1.7826844335839e-07	4.41650813338167e-06	6.87548102561377	8002152	SLC12A4	stable	6560
-0.303790236575755	10.276182139181	-5.5523447455536	1.78376350990364e-07	4.41650813338167e-06	6.87489984664759	7997168	IST1	stable	9798
0.831192816080513	9.68408552475	5.5518340396073	1.78789353414356e-07	4.42344016349269e-06	6.87267870915025	8147344	PDP1	stable	54704
0.510303909412982	8.73393440372414	5.55090153869287	1.79545873485152e-07	4.43885456143367e-06	6.86862342488038	8129804	MAP3K5	stable	4217
-0.425190406090906	8.82127481288793	-5.55062045697015	1.79774523736814e-07	4.44120539620842e-06	6.86740112628128	7955450	LETMD1	stable	25875
0.841651875059733	8.63810940277587	5.54681432813552	1.82898885082141e-07	4.51503617427717e-06	6.85085348517719	7963054	TUBA1A	stable	7846
0.945910600600858	7.97599125139655	5.54454464629438	1.84787248396511e-07	4.5548892392e-06	6.84098886057989	8148572	LY6E	stable	4061
0.767379616507353	10.4344503722241	5.54326400790275	1.85861141522222e-07	4.5779664280718e-06	6.83542390183179	8025828	LDLR	stable	3949
-1.14940905331081	8.42543695705172	-5.5421700515549	1.86783326922998e-07	4.59727548989158e-06	6.83067074890983	8155898	PCSK5	down	5125
-0.883906278723802	10.4796260501207	-5.54193445074836	1.86982519548298e-07	4.59877421599114e-06	6.82964715304108	8024557	GNA11	stable	2767
-0.869005767740253	7.09483808906896	-5.54117339215089	1.87627391048439e-07	4.61122395206407e-06	6.82634081448524	8081925	NR1I2	stable	8856
-0.351714400249348	8.11303347672414	-5.54007405474674	1.88562743305881e-07	4.63078902541148e-06	6.82156532195853	7960654	ING4	stable	51147
-0.566926325461467	7.16797903444827	-5.53915746724985	1.89346094006645e-07	4.64659506856749e-06	6.81758410815934	8103524	TMEM192	stable	201931
-1.29785247251168	9.8627430601638	-5.53871318752215	1.89726937808112e-07	4.65250747492283e-06	6.8156545082013	8166784	TSPAN7	down	7102
0.707617595254539	8.45844019128448	5.53808499168487	1.90266717457066e-07	4.6599810248468e-06	6.81292627450454	8149733	TNFRSF10B	stable	8795
-0.399827468407788	6.7075069799569	-5.53775761616475	1.90548611639009e-07	4.66234174703484e-06	6.81150456427691	7991485	TTC23	stable	64927
0.362966283215582	6.77620076943103	5.53714728750756	1.91075241042005e-07	4.67178964347701e-06	6.80885418870245	7988859	GNB5	stable	10681
-0.585939983468393	5.63125402518965	-5.53600178703406	1.92067498915125e-07	4.68915453298512e-06	6.80388026439692	8130811	LINC01558	stable	26238
-0.601127122340254	8.52866675312931	-5.53073171265951	1.96697916610056e-07	4.79867874036507e-06	6.7810045198568	7966259	GLTP	stable	51228
-0.428410036419044	7.22194245624138	-5.52972397052651	1.97595705403254e-07	4.81704721119428e-06	6.77663166080412	8109620	TTC1	stable	7265
1.0015550383896	8.15384218182759	5.52732010239373	1.99753516717959e-07	4.86608347099309e-06	6.76620250353326	7984112	RAB8B	up	51762
-0.953329901250208	5.81223870468965	-5.52620780027378	2.00759753609474e-07	4.8870156127542e-06	6.76137768002816	8049957	LOC285097	stable	285097
-0.329579528864932	9.2158481169569	-5.52581575784364	2.01115593345207e-07	4.88852025578568e-06	6.75967725482562	8132062	ZNRF2	stable	223082
-0.534346477207787	9.86199712906034	-5.52481372931014	2.02027898341148e-07	4.90710860163612e-06	6.75533142375231	7928752	GHITM	stable	27069
-2.98729440274716	7.57830227566379	-5.52250162026122	2.04148460135205e-07	4.95499605577798e-06	6.74530547109897	8014025	TMIGD1	down	388364
-0.336368025650214	6.07086237284483	-5.52135555366501	2.05207640449049e-07	4.97707108695243e-06	6.74033670619137	7967337	ABCB9	stable	23457
-0.544977118064064	8.63026403403448	-5.51789339366529	2.08440095058551e-07	5.05178574408668e-06	6.72533016137395	8079153	ABHD5	stable	51099
0.397480771834629	8.32203650140517	5.51713001901604	2.09159498539912e-07	5.06552923922008e-06	6.72202208948265	8157283	PRPF4	stable	9128
1.44244825786406	6.19839783588793	5.5168259362634	2.09446742071203e-07	5.06879408104195e-06	6.72070442562198	8154295	IL33	up	90865
-0.423453983922074	7.87407785287931	-5.51575737954875	2.10459190405711e-07	5.08959199954232e-06	6.7160744458543	7901091	TOE1	stable	114034
-0.778302688983543	7.80794441289655	-5.51468729626967	2.11477884509148e-07	5.11051062187369e-06	6.7114383728963	8102862	MAML3	stable	55534
-0.538656431591338	6.61998825579311	-5.51402205395578	2.12113610276994e-07	5.12122788199093e-06	6.70855651267708	8037032	B3GNT8	stable	374907
-0.345640086361901	6.72857085372414	-5.51363810334487	2.12481375950974e-07	5.12122788199093e-06	6.70689331282416	8046628	RBM45	stable	129831
-0.413164134488308	6.62685431563793	-5.51237132427156	2.13699186798627e-07	5.14391352071963e-06	6.70140634733097	7944537	POU2F3	stable	25833
-0.589447019878784	7.42801150375862	-5.51012001132807	2.15880351716903e-07	5.1863318492141e-06	6.69165674791099	8149264	PPP1R3B	stable	79660
-1.02290908545627	5.69746313384483	-5.50959887482014	2.16388347072574e-07	5.1863318492141e-06	6.68940022902384	8100109	GABRA2	down	2555
-0.3696576301974	8.60676225505172	-5.50952432965424	2.16461108048916e-07	5.1863318492141e-06	6.6890774589015	8005814	NLK	stable	51701
-0.945018582859733	5.82463936981897	-5.50947864554722	2.1650571056852e-07	5.1863318492141e-06	6.68887965437321	8002283	TMED6	stable	146456
-0.725789203605188	7.45392629275862	-5.50946730942768	2.16516779694078e-07	5.1863318492141e-06	6.68883057102265	8059783	NGEF	stable	25791
0.516594879671857	9.34568825909483	5.5093358600956	2.16645173514887e-07	5.1863318492141e-06	6.68826142343472	8032863	MYDGF	stable	56005
-0.286079155316015	7.01508015081034	-5.50933181288717	2.16649127828904e-07	5.1863318492141e-06	6.6882439000101	8125859	TAF11	stable	6882
0.407402555451079	8.40701815777586	5.5090536837453	2.16921042425377e-07	5.1863318492141e-06	6.68703968662296	8072817	CDC42EP1	stable	11135
-0.562165777610385	6.56213880431034	-5.50724916542063	2.18693370555259e-07	5.22038187918411e-06	6.67922753677552	8030871	ZNF613	stable	79898
-0.318007051967096	7.59325929625862	-5.50668391103224	2.19251450418547e-07	5.2299492319351e-06	6.67678073419353	7987916	LRRC57	stable	255252
-0.940791062714277	8.00748528588793	-5.50614969213346	2.19780169522573e-07	5.23880300857677e-06	6.67446840830324	8163116	EPB41L4B	stable	54566
0.457601082948913	8.86170803453448	5.5049469179164	2.20975132017227e-07	5.26351367466821e-06	6.6692627687828	8003357	PIEZO1	stable	9780
-0.926635006376615	10.1624164836638	-5.50462944894552	2.21291598140769e-07	5.26727861229553e-06	6.66788886471228	8053406	RETSAT	stable	54884
-0.265481935322074	9.51185695142241	-5.50355106778278	2.22369888150295e-07	5.289158455489e-06	6.66322232027479	8096781	SEC24B	stable	10427
-0.586553214787873	7.9507827142069	-5.50201563471731	2.23914068053719e-07	5.32208047957274e-06	6.65657886475054	7967072	COQ5	stable	84274
1.15151483588311	6.08705121806034	5.50185661338448	2.24074593625422e-07	5.32209170516609e-06	6.65589087868685	8105348	GPX8	up	493869
0.390329586309088	8.80813934090517	5.50141497642335	2.24520999056323e-07	5.32485386101703e-06	6.65398025184521	8032127	R3HDM4	stable	91300
0.380236185909953	9.55135736312069	5.50126647729649	2.24671296974825e-07	5.32485386101703e-06	6.65333782924312	7904969	VOPP1	stable	81552
1.80277038186059	8.76381754233621	5.49755374896508	2.28461161904295e-07	5.41081948407522e-06	6.63727946214082	8025601	ICAM1	up	3383
-0.382658706224239	7.52201279031897	-5.49674397452712	2.29296032234382e-07	5.42672716288802e-06	6.63377784781328	8094408	ANAPC4	stable	29945
-0.696683199272722	7.99429655513793	-5.49436719286953	2.31763749968231e-07	5.48122917065691e-06	6.62350193952468	7923753	NUAK2	stable	81788
-1.06756952905021	10.9403721070431	-5.49316366058317	2.33023221109828e-07	5.50709889718834e-06	6.61829950941819	8136095	AHCYL2	down	23382
2.06430923373072	9.29292869545689	5.49160969885963	2.34659318319326e-07	5.54182645792203e-06	6.61158328338752	8058857	IGFBP5	up	3488
0.47396338758268	5.70810781722414	5.49005434786951	2.36308130849799e-07	5.56890004749646e-06	6.6048621621601	8165974	CLCN4	stable	1183
-0.274923973176621	9.40760747768103	-5.48753674278567	2.39001072098068e-07	5.61637745817979e-06	6.5939852160033	8067903	USP25	stable	29761
-0.459691271802594	7.67718873744828	-5.48748537739928	2.39056326131783e-07	5.61637745817979e-06	6.59376332962493	7990400	ULK3	stable	25989
-0.582499244483111	8.5472882632931	-5.48743910198976	2.39106115550077e-07	5.61637745817979e-06	6.59356343178609	7974229	KLHDC2	stable	23588
0.594465309078783	9.78586961718966	5.4873822648624	2.39167282593004e-07	5.61637745817979e-06	6.59331791139493	8132070	GARS1	stable	2617
1.0718825487212	8.51603987347414	5.48718982433149	2.39374497144497e-07	5.61727648486154e-06	6.59248663348736	8017547	ICAM2	up	3384
-0.715522462505621	8.24207114867242	-5.48639387128471	2.40233424230618e-07	5.63030767225531e-06	6.5890485666214	7910494	ARV1	stable	64801
-2.24251168833937	8.00955814837931	-5.48553752497458	2.41160889938502e-07	5.64724078326412e-06	6.58534996004213	7994123	CHP2	down	63928
-0.481747189183546	5.77509964847414	-5.48235557514841	2.4463789132045e-07	5.7246299522784e-06	6.57160989757504	8180244	LOC646870	stable	646870
-0.633940432129864	6.98251531512069	-5.48070299929956	2.46463006394285e-07	5.76328262209758e-06	6.56447570272955	7995834	MT1IP	stable	644314
-0.526997664926402	9.50397738212068	-5.47983308148066	2.4742909376183e-07	5.78180760770791e-06	6.56072075922368	8096556	METAP1	stable	23173
-0.524142754320342	7.56335884717242	-5.47894869525703	2.48415046346482e-07	5.79669973411455e-06	6.55690372083744	8054356	MFSD9	stable	84804
-0.386893475690906	6.12973295581896	-5.47537204577843	2.52441803378015e-07	5.8824070398919e-06	6.54147046441774	8156529	ZNF169	stable	169841
-0.284772009116015	5.65472061449138	-5.47505216715571	2.52805032611098e-07	5.8867457593727e-06	6.54009047402927	8148022	MED30	stable	90390
-1.59095683229609	8.16865540205173	-5.4743684709592	2.53583099741792e-07	5.90073144339684e-06	6.53714109406729	8093166	PIGZ	down	80235
-1.00052946567099	7.94422831339655	-5.472129527924	2.56147517129072e-07	5.95053622210055e-06	6.52748408202066	8116921	EDN1	down	1906
1.08029929205973	7.83469231826724	5.47203155370032	2.56260311260916e-07	5.95053622210055e-06	6.52706155226475	8019988	PTPRM	up	5797
-0.538965682219908	7.68465496965517	-5.4717650860779	2.56567331493696e-07	5.95350796010354e-06	6.52591238975277	8078147	BTD	stable	686
0.885067510329863	8.48087159742241	5.46992484717416	2.58697473566471e-07	5.99574813496271e-06	6.5179771095665	7977397	CRIP2	stable	1397
-0.478239187936792	5.48476455361207	-5.46918200917042	2.59562227481594e-07	6.01042004750555e-06	6.51477436623007	8173812	HMGN5	stable	79366
-0.66662100768311	6.73834401684483	-5.46875677264861	2.60058526517955e-07	6.01772172844469e-06	6.51294107517113	8153935	ZNF252P	stable	286101
-0.424705643067529	8.09846128309483	-5.46519667197919	2.64250144473228e-07	6.10621668104502e-06	6.49759595037686	7918681	RSBN1	stable	54665
0.288148349190473	9.04825616076724	5.46364349706778	2.66099470546178e-07	6.14468027402883e-06	6.49090312547185	7905631	INTS3	stable	65123
2.72220669995496	8.07843631089655	5.46209504481428	2.67955772884529e-07	6.18325146423064e-06	6.48423176142029	7922976	PTGS2	up	5743
-0.4360422002632	10.1875549763448	-5.45975984903517	2.70779209542552e-07	6.24124492933687e-06	6.47417288301443	7964579	CTDSP2	stable	10106
-0.356410011335061	7.31064482110345	-5.45970625182967	2.70844353212833e-07	6.24124492933687e-06	6.47394204215901	8071989	CRYBB3	stable	1417
0.822620969752374	9.96335654782759	5.4569143984934	2.74258934362915e-07	6.3155526907449e-06	6.46191948918855	8153474	GFUS	stable	7264
-0.622456283292635	7.32891187102587	-5.45508173546274	2.76523228617525e-07	6.36161184057871e-06	6.45402945860235	7982927	ITPKA	stable	3706
-0.562112324961034	7.02374053781034	-5.45476490983334	2.76916522701457e-07	6.36161184057871e-06	6.45266561010986	7978795	RPL10L	stable	140801
-1.26577510356536	7.95584195691379	-5.45469758665897	2.77000165323813e-07	6.36161184057871e-06	6.45237580807893	8016735	ANKRD40CL	down	55018
1.35276890031947	7.55400113771552	5.45452754277448	2.7721153866756e-07	6.36161184057871e-06	6.4516438397229	8069668	CYYR1	up	116159
0.311044662888309	8.73232084575862	5.454370422015	2.77406988116177e-07	6.36161184057871e-06	6.45096751197174	7985349	TLNRD1	stable	59274
0.521839146610385	7.75928821776724	5.45002520277639	2.82865919934611e-07	6.48232775304319e-06	6.43226801239655	7929919	SFXN3	stable	81855
-0.55845677625887	7.61175995519828	-5.44793968420723	2.8552314819607e-07	6.53871606323396e-06	6.42329616774015	8157949	RALGPS1	stable	9649
-0.35439567501991	9.1342501775862	-5.44740282757781	2.86211116325984e-07	6.54996011016629e-06	6.4209869518673	7992905	NAA60	stable	79903
0.422431560828567	7.96116771057759	5.44703074922281	2.86688876125281e-07	6.55638136789397e-06	6.41938658590514	8080810	PTPRG	stable	5793
-0.433192913321208	7.09561763246552	-5.44684822696743	2.86923525235378e-07	6.55723784269883e-06	6.41860155325638	7924558	NVL	stable	4931
-0.448136837375754	8.80672155511207	-5.44636678904261	2.87543359316788e-07	6.56580600080565e-06	6.41653095131449	8058182	HYCC2	stable	285172
-0.313947895874456	9.39101657492242	-5.44625043908888	2.87693352074276e-07	6.56580600080565e-06	6.41603056144321	8134180	ANKIB1	stable	54467
-0.348276391527269	9.47608653074138	-5.4428518962536	2.92108507014795e-07	6.65390833177023e-06	6.40141711847034	8152491	EXT1	stable	2131
-0.374195191125538	9.24919889798276	-5.44281710921876	2.92154040791066e-07	6.65390833177023e-06	6.40126756496698	7925048	EGLN1	stable	54583
1.0056822554225	9.66134018292241	5.44158360148445	2.93773109703341e-07	6.68620358922346e-06	6.39596493579472	7904361	TENT5C	up	54855
-0.63405177264415	7.72026618775862	-5.44058845456756	2.95085704472342e-07	6.71148416218488e-06	6.39168749307635	7982703	DISP2	stable	85455
0.761383936391336	8.57769030534483	5.44030523765086	2.9546031362234e-07	6.71541103798362e-06	6.39047022527016	7964119	STAT2	stable	6773
-0.371799725983546	8.04056403212931	-5.43999687910514	2.95868706242922e-07	6.7200998770421e-06	6.38914494106057	8123006	SYNJ2	stable	8871
0.801451357206054	7.09893331426724	5.43884156297889	2.97403730733842e-07	6.75035416679981e-06	6.3841799388737	7967456	RILPL2	stable	196383
0.57924912418441	8.96248343319827	5.43796441357011	2.98574363907444e-07	6.77230201135765e-06	6.3804107806872	7945781	PHLDA2	stable	7262
-1.23260803269436	7.74836149160345	-5.436620870881	3.00376181438746e-07	6.80852677927823e-06	6.37463820030028	7974363	PTGDR	down	5729
0.71772209503982	10.4162170948362	5.4354362719174	3.01973657421786e-07	6.8400736080308e-06	6.36954922510287	7907830	QSOX1	stable	5768
0.618381978422506	6.83173303732758	5.43508767099542	3.02445338776536e-07	6.84609421715274e-06	6.36805177831267	8126402	TRERF1	stable	55809
0.373013233335062	6.02970640343103	5.43313085136203	3.0510645457871e-07	6.90163253581718e-06	6.35964713412598	8164698	MED27	stable	9442
0.707735923430296	8.68673925477586	5.43281700853361	3.05535380366594e-07	6.90352694301126e-06	6.35829932866808	8032157	SBNO2	stable	22904
0.935248107118607	8.3074609537069	5.43179720056581	3.06933216164418e-07	6.92881419137761e-06	6.35392005639661	8018449	UNC13D	stable	201294
-1.04821816871341	8.01962419486207	-5.43133767862066	3.07565117929286e-07	6.93836858981317e-06	6.35194693001394	8082066	FAM162A	down	26355
-0.382130476703892	8.12418319683621	-5.42922185955365	3.10491091503405e-07	6.99962696587879e-06	6.34286315455682	7914617	AK2	stable	204
0.588290454856272	8.42695481821552	5.42817945349454	3.11942628687513e-07	7.01807597369228e-06	6.33838859581726	8002133	PSMB10	stable	5699
-0.496092126465797	5.19978027524138	-5.42709713166882	3.13456768621315e-07	7.04480673702295e-06	6.33374323445695	8036304	ZFP14	stable	57677
-0.397282157530732	7.51847052796552	-5.42634960128969	3.14506737117716e-07	7.05190696064619e-06	6.33053512864162	8094456	SMIM20	stable	389203
-0.627461649100427	10.2032123436121	-5.42528311509858	3.16010660358497e-07	7.08085342199512e-06	6.32595864216272	8073430	ACO2	stable	50
-0.542490180623372	9.09559377565517	-5.42450907192825	3.17106591471484e-07	7.087637811844e-06	6.3226374148738	7974483	KTN1	stable	3895
1.25430518960172	10.7111526677414	5.42448141519265	3.17145818015931e-07	7.087637811844e-06	6.32251875186233	8118594	HLA-DPB1	up	3115
0.254357657668395	9.16441750459483	5.42446716103696	3.17166037051121e-07	7.087637811844e-06	6.32245759362572	8074003	TRABD	stable	80305
-0.402763980398265	5.14487971431035	-5.42345824768953	3.18600352409177e-07	7.11490860867021e-06	6.31812903690859	8029423	ZNF233	stable	353355
0.876503370843282	7.01431562079311	5.42183585923597	3.20920119420714e-07	7.15230282237103e-06	6.31116947656449	7906435	ACKR1	stable	2532
1.91974368893418	9.08067755959483	5.42121226700845	3.21816147332059e-07	7.1674685405798e-06	6.30849478035329	8059905	COL6A3	up	1293
1.32278770521817	8.79448641425	5.42036050600646	3.23043979760318e-07	7.18999893908306e-06	6.30484172234816	8152522	ENPP2	up	5168
1.36465675704241	8.95166068386207	5.42018959537259	3.23290902359295e-07	7.19068166237545e-06	6.30410875662153	8134869	PCOLCE	up	5118
-0.466871531128134	5.36238995914655	-5.41983237383025	3.23807593089714e-07	7.19735968276682e-06	6.30257682384945	8052742	FBXO48	stable	554251
0.253177676193071	7.71301649073276	5.41958485888606	3.24166075919554e-07	7.20051460018504e-06	6.30151539922899	7973584	RNF31	stable	55072
-0.43686129068571	8.86838228301724	-5.41925511286583	3.24644259154737e-07	7.20632236676457e-06	6.30010138555248	8084844	OPA1	stable	4976
-0.339548670233763	5.63384952865517	-5.41637141460252	3.2885556393678e-07	7.28521333246223e-06	6.28773770846152	7931159	PSTK	stable	118672
-0.497881553391337	6.14443003971552	-5.41549328393316	3.30148545877177e-07	7.30898764814107e-06	6.28397355156254	8012464	LOC100128288	stable	100128288
1.46216822127618	8.43370025822413	5.41448586091213	3.31638023169225e-07	7.33707754253032e-06	6.27965562081063	8043995	IL1R1	up	3554
0.521194302333328	8.08904272969828	5.41401522036672	3.32336115770664e-07	7.34763332553598e-06	6.27763856444068	7962659	HDAC7	stable	51564
1.0058239561567	6.72574435733621	5.40882095590545	3.40136731220371e-07	7.51510072195334e-06	6.2553840513268	8063437	TSHZ2	up	128553
-0.329703393135928	8.76029873134483	-5.40717483976383	3.42645968395461e-07	7.56049352427729e-06	6.24833400861671	8045381	CCNT2	stable	905
0.519901757125537	11.847646802069	5.4054235214755	3.45335435580527e-07	7.61478375591756e-06	6.24083480011046	7912198	ENO1	stable	2023
-0.45905544220519	9.76439945840517	-5.40521731999398	3.4565345001435e-07	7.61674520866611e-06	6.23995193272076	7996947	CYB5B	stable	80777
-0.33890830509004	7.01923998933621	-5.40490364313868	3.46137767484724e-07	7.62236625457089e-06	6.23860893963558	8172307	ZNF41	stable	7592
0.575478151701293	8.02744233038793	5.40473321809822	3.46401182011384e-07	7.6231185335821e-06	6.23787929202333	8132660	RAMP3	stable	10268
-0.563859673446748	7.48250802416379	-5.40405116797454	3.47457343752597e-07	7.63715133329067e-06	6.23495933993679	8044375	BCL2L11	stable	10018
-0.365007239800863	7.87141526987931	-5.40402482795523	3.47498194612919e-07	7.63715133329067e-06	6.234846579012	8041617	MTA3	stable	57504
-0.817225372284842	9.56247252897414	-5.40302931731815	3.49045583305023e-07	7.66609229594362e-06	6.23058506352073	8022488	ABHD3	stable	171586
-0.490966042192204	8.03452878786207	-5.40214497247441	3.50425827258556e-07	7.69132647392838e-06	6.226799810066	7919659	SF3B4	stable	10262
-0.766080022096963	5.56772474860345	-5.40114464560141	3.51993521458147e-07	7.72063890206221e-06	6.22251856320179	8067877	ABCC13	stable	150000
-0.921811278128132	7.21418682022414	-5.39987348834978	3.53995549577128e-07	7.75943310121205e-06	6.21707888287635	8016457	HOXB5	stable	3215
1.32604894451254	8.38762619427586	5.39916297228029	3.55119432317936e-07	7.77894029211859e-06	6.21403869327866	8001800	CDH11	up	1009
-0.749004220110815	9.23410354141379	-5.39855643826693	3.56081596749156e-07	7.79488166892887e-06	6.21144361504798	8166335	PDHA1	stable	5160
-0.675908942884843	8.91325142948276	-5.39653217798116	3.5931122481936e-07	7.85007677246608e-06	6.20278399650325	7940160	DTX4	stable	23220
-0.870739423215577	11.1516360017759	-5.39468552536115	3.62282448508337e-07	7.9097938133941e-06	6.19488585286961	7989501	CA12	stable	771
-0.478528791116879	7.32141559762069	-5.39311260642028	3.64832168496223e-07	7.96023573939396e-06	6.18815973746583	7915775	IPP	stable	3652
0.98993707170562	8.64824142651724	5.38915698169181	3.71322047519311e-07	8.09652506499156e-06	6.17124985438966	7945110	ST3GAL4	stable	6484
0.390602869185278	6.40064908902586	5.38836015803619	3.72642960062797e-07	8.12000242988737e-06	6.16784441007186	8144281	ARHGEF10	stable	9639
-0.419279364286576	7.01363788195689	-5.3881801217282	3.72942045734902e-07	8.12119771105237e-06	6.16707501708184	8078300	OXSM	stable	54995
0.789848576054538	6.94270281866379	5.38690658911313	3.75064413952958e-07	8.16206930154696e-06	6.16163295724027	8123739	NRN1	stable	51299
1.86652273298527	8.1792340017069	5.38574266464784	3.77014438994528e-07	8.19913938878093e-06	6.15665994510309	8102800	SLC7A11	up	23657
-0.645959252846749	4.5316967107069	-5.38546663331244	3.77478350134205e-07	8.20386280958338e-06	6.15548066077965	8003814	ASPA	stable	443
-0.413766593125537	7.01575266151724	-5.38491580141659	3.78405771943107e-07	8.21833595233573e-06	6.15312745798549	7906728	TOMM40L	stable	84134
0.485227567130732	7.75267228472414	5.38477772382679	3.78638598549812e-07	8.21833595233573e-06	6.15253760073621	7929990	PPRC1	stable	23082
0.425071309999997	8.8236197787069	5.38439551118617	3.79283816372271e-07	8.22697029485372e-06	6.15090486361251	8161255	SHB	stable	6461
-0.41213548430649	5.75320569222414	-5.38319887751635	3.8131082421765e-07	8.26074189720441e-06	6.14579352687689	8056047	WDSUB1	stable	151525
-0.424833234439823	9.1651770730862	-5.38318309561763	3.8133762817902e-07	8.26074189720441e-06	6.14572612012806	8122705	PCMT1	stable	5110
0.690265729141986	7.49744182838793	5.38295816125093	3.81719856693727e-07	8.26363846014311e-06	6.1447654060491	8172531	PRAF2	stable	11230
0.496250724128135	8.65527227789655	5.38245809788122	3.8257095085942e-07	8.2766748588012e-06	6.14262967800494	7986049	CRTC3	stable	64784
-0.342203831895234	8.30923749047414	-5.38181559271409	3.83667199574329e-07	8.29499461654459e-06	6.13988576680349	8129181	GOPC	stable	57120
0.88280571938787	7.19837421447414	5.38107377033492	3.84936722922097e-07	8.31703437986068e-06	6.13671795000956	8157153	PALM2AKAP2	stable	445815
0.306956451361037	8.62368855718966	5.37453509632358	3.9630574746419e-07	8.55711604849302e-06	6.10880700773297	8107350	SRP19	stable	6728
-1.16080572460432	7.41752511822414	-5.37427809038388	3.96759250835417e-07	8.56134887007092e-06	6.10771036754796	8026468	CYP4F12	down	66002
-0.355146698154109	5.22756364934482	-5.37292603523809	3.99153402438033e-07	8.60184636284477e-06	6.1019416858739	8084275	HTR3C	stable	170572
1.08826218217575	7.00712016537069	5.37258900352507	3.99752395989814e-07	8.60917530534539e-06	6.10050384055325	8154692	TEK	up	7010
1.51232030714371	8.50406324766379	5.37083797061844	4.02878603879292e-07	8.67088630174384e-06	6.09303444792612	7929511	ENTPD1	up	953
-0.338663476585279	7.19000797034483	-5.37033519157655	4.03780646731527e-07	8.6827099294292e-06	6.09089000888433	7991049	C15orf40	stable	123207
-1.20780527923462	7.81129930527586	-5.36845104300354	4.07178612467054e-07	8.74644910966052e-06	6.08285485869778	7952249	USP2	down	9099
1.0159045349593	7.82805198263793	5.36816687020674	4.07693522512046e-07	8.75185604297646e-06	6.0816431201283	8068024	JAM2	up	58494
0.766619465305622	6.71599140468966	5.36351995466775	4.16204376898246e-07	8.92303542270825e-06	6.06183369406333	8075695	APOL3	stable	80833
1.6334566160883	9.54557147046552	5.36238679054413	4.18305958020847e-07	8.96231296141056e-06	6.05700466353074	8134263	COL1A2	up	1278
-0.711474908862332	8.30266686248276	-5.36206618928497	4.1890242866128e-07	8.96931330189625e-06	6.05563851749739	7930398	MXI1	stable	4601
-0.474065946423372	7.64524471988793	-5.36189510932609	4.1922105860704e-07	8.97035948571512e-06	6.05490953161112	7977646	ZNF219	stable	51222
0.354103551662335	7.6619131695	5.36029871271833	4.22205723758071e-07	9.02841461505041e-06	6.04810782455987	8025053	TNFSF9	stable	8744
-0.539549065068394	6.48725027477586	-5.35990473580818	4.22945501549353e-07	9.03842147655469e-06	6.04642940852074	8038989	ZNF600	stable	162966
-0.440247973382681	8.19655353462931	-5.35907769926714	4.24502565476212e-07	9.06586981837829e-06	6.04290631700752	8128867	CDK19	stable	23097
-0.210678035979219	5.00162559127586	-5.35794431794387	4.26645485269634e-07	9.09994591160095e-06	6.03807875681607	7919080	NBPF7P	stable	343505
1.05675310818874	8.2452669930862	5.35722929577251	4.28002833441757e-07	9.12304501128545e-06	6.03503348350077	7968789	RGCC	up	28984
-0.431989320908221	7.82150665938793	-5.35357708074559	4.35002023826897e-07	9.26629551331965e-06	6.01948253070042	7940824	NAA40	stable	79829
-0.817230258153241	6.72725256778448	-5.35305856041954	4.36004749769089e-07	9.27839584631891e-06	6.01727521196381	8122744	IYD	stable	389434
-0.551117694726402	8.60619916452587	-5.35280999229794	4.36486236602735e-07	9.28007694342337e-06	6.01621711361918	7954021	CREBL2	stable	1389
-0.393152710572291	4.90609441816379	-5.35235962306841	4.37359944188329e-07	9.28910245297367e-06	6.01430006860539	7902623	DNASE2B	stable	58511
-0.318231143982681	8.42189446062069	-5.35230323371742	4.3746945871998e-07	9.28910245297367e-06	6.014060048089	7897561	KIF1B	stable	23095
0.916847605347179	7.40318268910345	5.35013159257512	4.41707476109162e-07	9.3729177337277e-06	6.0048176408352	8099524	LDB2	stable	9079
-0.37188378484675	9.79264036063793	-5.34931774322045	4.43306035601511e-07	9.39503651741329e-06	6.00135451424264	8101158	SCARB2	stable	950
0.658444932104757	9.8728155295431	5.34851783955659	4.44882709722372e-07	9.42244577304988e-06	5.99795103805644	8078350	TGFBR2	stable	7048
0.487623239441555	7.45274134493966	5.34771249325632	4.46475645475521e-07	9.44000825267918e-06	5.99452471286398	7912481	MAD2L2	stable	10459
0.416655979033763	8.30141786017241	5.34765908221143	4.46581486713831e-07	9.44000825267918e-06	5.99429748789439	8166797	MID1IP1	stable	58526
0.382883355357573	7.39727311287931	5.34752489876522	4.4684749758562e-07	9.44000825267918e-06	5.99372664138706	8041027	MRPL33	stable	9553
-1.02731796176796	8.22799330308621	-5.346939249167	4.4801032707489e-07	9.45856469580587e-06	5.9912352571815	8078386	GPD1L	down	23171
1.75651587070734	8.20750956500862	5.34679231621866	4.48302531563105e-07	9.45872828650785e-06	5.99061022239627	8055952	NR4A2	up	4929
1.17198679809869	7.64253441524138	5.34553108581826	4.50818401103197e-07	9.50577899396544e-06	5.98524552683101	8106393	F2R	up	2149
-0.344096073155842	8.41033791761207	-5.34530934690738	4.51262143437205e-07	9.50910569934978e-06	5.98430242978326	8161824	C9orf40	stable	55071
-2.093317710245	8.33370456683621	-5.3444612376543	4.52963313960789e-07	9.53287095938239e-06	5.98069547937706	7926403	TMEM236	down	653567
-0.36332604130043	5.34120131929311	-5.34333171831692	4.55238678355642e-07	9.57469736412511e-06	5.97589224510609	8058203	FLACC1	stable	130540
-0.307777886114283	7.10491767591379	-5.34054301184618	4.60904317193181e-07	9.67549896168412e-06	5.96403599893675	8038785	VSIG10L	stable	147645
0.695199239819908	8.8093292937931	5.33936349222697	4.6332134691252e-07	9.72010184702531e-06	5.95902236537169	8003611	TLCD3A	stable	79850
-0.520989138483112	6.3060451474138	-5.33795671631094	4.66220254532203e-07	9.76805172132722e-06	5.95304363328095	8144705	TRMT9B	stable	57604
-0.860505063864062	9.45307892871551	-5.33646756776214	4.69308208170802e-07	9.82091663819729e-06	5.94671585389659	8088664	SUCLG2	stable	8801
1.07665706121904	6.89110098093103	5.33406311467241	4.74336389395184e-07	9.91366035208589e-06	5.9365009502079	7998722	SNORD60	up	26788
-0.576728641812983	5.0625102819138	-5.33377447289717	4.74943521834741e-07	9.92011431410101e-06	5.9352748917607	8018006	ABCA10	stable	10349
0.380184521029434	6.82411958340517	5.33360919456281	4.75291511870383e-07	9.92115088054863e-06	5.93457285995326	8049044	ARMC9	stable	80210
-0.682251107651942	7.32531486898276	-5.33303112127428	4.76510592837857e-07	9.94035773716713e-06	5.9321175544162	7958466	ACACB	stable	32
-0.618706113445882	7.1930616015	-5.33043359934612	4.82026225748236e-07	1.00491135163513e-05	5.92108683108466	8142663	NDUFA5	stable	4698
0.550866782561901	8.12217696625	5.32656596190241	4.90354571734048e-07	1.02099375199127e-05	5.90466839292003	8010287	C1QTNF1	stable	114897
-0.533300819255406	8.2828972557931	-5.32585692964697	4.91896530490937e-07	1.02297071422474e-05	5.90165927201793	8073826	PPARA	stable	5465
-0.369084657675321	9.7751155363362	-5.32584645994148	4.91919334790497e-07	1.02297071422474e-05	5.90161484057441	8121563	MARCKS	stable	4082
-0.326699638349781	9.09519437722413	-5.32280332762525	4.98591602083218e-07	1.03553902711769e-05	5.88870259742785	7991057	BTBD1	stable	53339
-0.434251252456273	10.6497850974397	-5.3226648276415	4.98897366005818e-07	1.03553902711769e-05	5.8881150373248	8041122	PPP1CB	stable	5500
-0.528659920483112	8.11271003415518	-5.32202133067114	5.00320406379897e-07	1.03784492532404e-05	5.8853852435905	7979260	GMFB	stable	2764
3.83818000187183	8.62392530177586	5.32186693070386	5.00662438387047e-07	1.03790694521484e-05	5.88473028945874	7951284	MMP3	up	4314
-0.917563324814711	8.26017204256034	-5.32159920792241	5.01256048248606e-07	1.03808958015316e-05	5.88359465485644	8045336	GPR39	stable	2863
0.508626445806057	8.56211515239655	5.32154563550147	5.01374914509194e-07	1.03808958015316e-05	5.88336741387861	8082607	ATP2C1	stable	27032
2.22726675068742	8.03843227551724	5.32118167514419	5.0218319732599e-07	1.03911609691872e-05	5.88182362048837	7976496	SERPINA3	up	12
-0.428421129825105	4.33888251106896	-5.32066055611064	5.03342713852332e-07	1.04086765677971e-05	5.8796133255389	8122561	ADGB	stable	79747
0.695164560600861	9.30741647712069	5.32005304121851	5.0469776657768e-07	1.04302113948048e-05	5.87703675272008	7961693	LDHB	stable	3945
-0.366013483186144	6.04938448103448	-5.31932782039699	5.06320025868069e-07	1.04572381988603e-05	5.87396120182379	8162639	ZNF782	stable	158431
-1.57172963757141	10.8004359301293	-5.31799034473419	5.09325215145371e-07	1.05127759491086e-05	5.86828983550171	7919984	SELENBP1	down	8991
-0.644945621166228	9.52509187723276	-5.3177503470968	5.09866308748122e-07	1.05152738315473e-05	5.8672722524061	7946439	TMEM9B	stable	56674
1.3558805109541	7.93845545855172	5.31751486171678	5.10397774735561e-07	1.05152738315473e-05	5.86627382811066	8088919	ROBO1	up	6091
-0.346304124909088	9.24993812425862	-5.31744707161382	5.1055087020105e-07	1.05152738315473e-05	5.86598641273022	8154394	SNAPC3	stable	6619
-0.921637908715143	6.9409436447069	-5.31564304020955	5.14641565902459e-07	1.05896419241266e-05	5.85833852282614	8084917	MIR570HG	stable	440993
1.32692459079133	8.12641428558621	5.31311691764523	5.20423457859863e-07	1.06953775159185e-05	5.84763208333809	7952205	MCAM	up	4162
0.467060412138524	6.54824642255172	5.31275789849809	5.21250326751275e-07	1.07010062327805e-05	5.84611070580817	8151223	SLCO5A1	stable	81796
-0.562466739212117	8.03332308353449	-5.31271857371028	5.21340974891867e-07	1.07010062327805e-05	5.84594406708393	7999079	ADCY9	stable	115
-1.25189699173159	9.03095198181034	-5.30980535318568	5.28099265777093e-07	1.08292027602894e-05	5.83360137418712	8007043	RAPGEFL1	down	51195
0.727238863041553	7.18644308833621	5.30974597259738	5.28237906808296e-07	1.08292027602894e-05	5.83334983390259	8086330	CSRNP1	stable	64651
-0.676973510471856	5.9016985895431	-5.30870728983112	5.30668765865873e-07	1.08723338278324e-05	5.82895017699917	8025984	ZNF844	stable	284391
0.800410666444148	7.22087946069828	5.30734103572007	5.33882889037931e-07	1.09247299722327e-05	5.82316378507597	8041206	LBH	stable	81606
-0.803930224680513	7.42698558691379	-5.30728309823401	5.34019606719241e-07	1.09247299722327e-05	5.8229184267772	8018038	ABCA5	stable	23461
0.249606299070128	8.8350529665	5.30720167402856	5.34211804849343e-07	1.09247299722327e-05	5.82257360778103	8006850	CDK12	stable	51755
0.510250965416446	8.23799118555172	5.30653046918624	5.35798728732646e-07	1.09504482654075e-05	5.81973128041564	8133413	LIMK1	stable	3984
-0.563464115300428	7.43655307275862	-5.30614497505955	5.36712229246565e-07	1.09623802499427e-05	5.8180989404707	8030978	ZNF845	stable	91664
1.50242082722942	7.55458598653448	5.30468139039688	5.40194334967156e-07	1.10132078640882e-05	5.81190217756922	8014233	SLFN11	up	91607
-0.696519006109085	5.82095317589655	-5.30421838648994	5.41300482279815e-07	1.10289973264512e-05	5.80994205180493	8109572	C5orf52	stable	100190949
-0.725437215316877	10.9871073093017	-5.30265597786399	5.45049529191747e-07	1.10985835546136e-05	5.80332836400503	7928944	PAPSS2	stable	9060
0.811718050222504	6.58838329611207	5.30166762201409	5.4743419810252e-07	1.11335057830612e-05	5.79914525551359	8046461	MAP3K20	stable	51776
-0.905993871083976	7.99678107246551	-5.29984753692451	5.51852314173453e-07	1.12086565691062e-05	5.79144317982119	8169174	RNF128	stable	79589
0.338759971202595	9.88446243328448	5.29972926697021	5.52140606886681e-07	1.12086565691062e-05	5.79094275090856	7923659	PPP1R15B	stable	84919
-0.60620330361125	6.43787370078449	-5.29892706795019	5.54099917703041e-07	1.12415683120571e-05	5.78754863061626	7969171	DLEU1	stable	10301
-0.792737338144582	9.54896515649138	-5.29779481753125	5.56876911046858e-07	1.12910189305671e-05	5.78275858625735	8099912	SMIM14	stable	201895
-0.466210752219044	8.35366456707759	-5.29756321425026	5.57446620336736e-07	1.12956825225089e-05	5.78177885297787	8072870	PDXP	stable	57026
-1.2432465210251	7.83886223089655	-5.29708705022216	5.58619700540133e-07	1.1312559246261e-05	5.77976465505387	8005064	ARHGAP44	down	9912
-0.609143095614713	7.76733667788793	-5.29590979857858	5.61530339259162e-07	1.1363344294537e-05	5.77478529238792	8119670	KLC4	stable	89953
1.08069829501298	8.55769643855172	5.29579661262296	5.61810959347372e-07	1.1363344294537e-05	5.77430659075991	8049246	INPP5D	up	3635
-0.495829160245017	7.22424406264655	-5.29452110855945	5.64982776226674e-07	1.13997616960494e-05	5.76891248242803	8034401	ZNF564	stable	163050
-0.734849052528132	6.86997267325862	-5.29259315888654	5.69810250672662e-07	1.14901943331518e-05	5.76076067732816	8063187	EYA2	stable	2139
1.54496904604501	7.55445436618965	5.29190019613833	5.71555208735801e-07	1.15114196250048e-05	5.75783111512409	7903358	VCAM1	up	7412
-0.612652355290038	6.98638189965517	-5.29168959281796	5.7208656447956e-07	1.15151467567036e-05	5.75694081682703	8170027	INTS6L	stable	203522
-0.577368940651943	7.96706248225	-5.29066633127393	5.74675142392357e-07	1.15488457296502e-05	5.75261541717852	8134740	LAMTOR4	stable	389541
-0.762934335690037	5.3904848407069	-5.29065984601256	5.74691584778392e-07	1.15488457296502e-05	5.75258800513506	8035855	ZNF681	stable	148213
0.417492336007789	8.35283373388793	5.29047910059152	5.75150021902465e-07	1.15488457296502e-05	5.75182403467693	8125091	VARS1	stable	7407
-0.826499499075317	7.97725755324138	-5.28907397533852	5.78726135173118e-07	1.16136399799496e-05	5.74588542517243	8024532	ZNF57	stable	126295
-1.63297161049782	8.93901726321552	-5.28851205101012	5.80162328583685e-07	1.16354389324878e-05	5.74351078113524	7961413	LINC01559	down	283422
-0.316553541329867	8.13019464217241	-5.28650102144379	5.85330780097053e-07	1.17320187461044e-05	5.73501359854578	7959657	ATP6V0A2	stable	23545
-0.37431211130649	6.54002309106035	-5.28535396008541	5.88298890375257e-07	1.17827081253403e-05	5.73016781154789	8033667	ZNF558	stable	148156
-0.998314587134192	7.22631468962069	-5.28470786616469	5.89977171852777e-07	1.18038032000292e-05	5.72743865437699	8016482	MIR196A1	stable	406972
1.17345810344501	8.77789413052586	5.28356066142175	5.92968653822665e-07	1.18565205513598e-05	5.72259326114664	7958202	CHST11	up	50515
-0.562685380757571	7.24688740478448	-5.281989670789	5.97089244892528e-07	1.1924571514214e-05	5.71595898175143	8065719	PXMP4	stable	11264
0.943904996000858	6.69846272743966	5.27955085124605	6.03541522754656e-07	1.20389698348157e-05	5.705662246416	8070297	ERG	stable	2078
-0.379974468606057	5.89679157234483	-5.27905244032912	6.04868497827361e-07	1.20582058092059e-05	5.70355830360906	8168366	PIN4	stable	5303
-1.56762811220951	8.17555601674138	-5.27878843045195	6.05572554208716e-07	1.20650081321439e-05	5.70244388726555	7919314	FMO5	down	2330
-0.372562057414716	8.2122673582931	-5.27851805770262	6.06294408061811e-07	1.20721566807613e-05	5.70130264765833	8054804	CCDC93	stable	54520
0.273162336732465	9.87313448687931	5.2782840349203	6.06919891146697e-07	1.20773789469838e-05	5.70031486948117	7974455	MAPK1IP1L	stable	93487
1.37515732890994	8.78044394166379	5.27792895562976	6.07870130399126e-07	1.20890535741817e-05	5.69881617923813	8023415	TCF4	up	6925
0.515821767554975	8.89689736587931	5.27703852975904	6.10259419695237e-07	1.21220706234803e-05	5.69505821095503	8022251	PPP4R1	stable	9989
1.52010152751167	8.2861743084138	5.2757806625106	6.13650296732599e-07	1.21785820577482e-05	5.68975014482141	7972750	COL4A1	up	1282
1.00157004983116	7.3032414540431	5.2757116498526	6.13836867821065e-07	1.21785820577482e-05	5.68945894103641	8096808	MCUB	up	55013
0.788503448593066	6.83319326130172	5.27521497531271	6.15181228203088e-07	1.21979762672684e-05	5.68736325616306	8089112	FILIP1L	stable	11259
-0.419570773073589	9.15583908203449	-5.27497627439669	6.15828347525321e-07	1.22035305196138e-05	5.68635611642991	8162466	FAM120AOS	stable	158293
-0.412349708891771	7.78397445794828	-5.27415646726035	6.18055912257109e-07	1.22403783170777e-05	5.68289735349576	8157638	MRRF	stable	92399
-0.362681906351512	9.3380125852069	-5.27277245373862	6.21834387047122e-07	1.23078791893398e-05	5.67705894933185	7901447	PRPF38A	stable	84950
-0.470777720255407	9.29843776523276	-5.26939076379961	6.3116178931545e-07	1.24776407956702e-05	5.66279735812123	8145894	ASH2L	stable	9070
0.94636458478614	6.93093416644827	5.26849156408344	6.33664863647395e-07	1.25119768008347e-05	5.65900610464521	7934916	CH25H	stable	9023
0.416142518570559	10.6555292961983	5.26836159526708	6.34027454270615e-07	1.25119768008347e-05	5.65845815587485	8082788	CDV3	stable	55573
-0.819317570038955	7.75004309864655	-5.26796312427237	6.35140382366336e-07	1.25265053347837e-05	5.65677825280978	7918913	IGSF3	stable	3321
-0.768947362148046	6.49118174021551	-5.26781640159695	6.35550658391108e-07	1.25271668600007e-05	5.65615970818191	8173245	MTMR8	stable	55613
-0.405547489604326	7.91663581283621	-5.26561197847963	6.41746044514317e-07	1.26417887868425e-05	5.64686769903639	8072529	DEPDC5	stable	9681
-1.7939702056857	8.20494606464655	-5.26471538133664	6.44282699269333e-07	1.26842441184748e-05	5.64308907225437	8160504	LRRC19	down	64922
-0.600513073369692	7.6629960025	-5.26451744126701	6.44844029052264e-07	1.26877832272461e-05	5.64225492482549	8110032	CREBRF	stable	153222
-0.394895549310819	7.9238840457069	-5.26410288280524	6.46021204758339e-07	1.270342820853e-05	5.64050797890577	8169624	SLC25A43	stable	203427
-0.387034507599131	7.73233171035345	-5.26147524858075	6.53531531851228e-07	1.28435168422678e-05	5.62943710343825	7929247	MARCHF5	stable	54708
-0.419918568317745	8.13202689964655	-5.26033694690997	6.56811425754724e-07	1.29003505783793e-05	5.62464220375566	8100893	COX18	stable	285521
-1.09297632896103	5.80162389891379	-5.26001538544799	6.57740876943756e-07	1.2910979716726e-05	5.62328779629263	8113369	SLCO4C1	down	353189
-0.946990624497828	8.61426373012931	-5.25931261951154	6.59776643619245e-07	1.29432996776561e-05	5.62032794281588	8022338	ADGRA3	stable	166647
0.279432225829435	7.7573053651638	5.25861605673443	6.61800508483282e-07	1.29753481769375e-05	5.61739445375513	7945539	SLC25A22	stable	79751
-0.75087652420865	8.60589251693966	-5.25781487336923	6.64135841209187e-07	1.30057979928668e-05	5.61402066147076	8043278	MRPL35	stable	51318
-0.670401804072721	8.73992380006896	-5.25620383599014	6.68856150425579e-07	1.30828263023243e-05	5.60723751582784	7962842	ADCY6	stable	112
-0.906078835248477	9.5317813717931	-5.2525164626792	6.79783646841842e-07	1.32887512197442e-05	5.59171690602111	8016168	PLCD3	stable	113026
0.611277296761034	7.03786507938793	5.251738242616	6.82112059955855e-07	1.33192309214157e-05	5.58844213311205	8018731	RHBDF2	stable	79651
-0.559555637546315	6.82061198363793	-5.2517276057611	6.82143938986253e-07	1.33192309214157e-05	5.58839737497058	7990879	EFL1	stable	79631
-0.417246117595667	5.19938425368103	-5.25146468556464	6.82932382385369e-07	1.33268002224638e-05	5.58729106752214	7941408	SNX32	stable	254122
0.402507767095234	7.59355916611207	5.24899359588961	6.90386258620696e-07	1.34564618239481e-05	5.57689494957587	8114476	SIL1	stable	64374
0.656881604090904	7.06746667306034	5.24884090545447	6.90849434230209e-07	1.34576012812085e-05	5.57625266411592	8158627	NCS1	stable	23413
0.345168275050214	8.15304671714655	5.24768111223928	6.94377497159949e-07	1.35124721057965e-05	5.57137441949445	7948864	STX5	stable	6811
1.13379906362943	7.580074999	5.24764783866453	6.94478973559673e-07	1.35124721057965e-05	5.57123447615138	8115261	CCDC69	up	26112
0.956297004243282	6.89151257754311	5.24750291611918	6.94921121259671e-07	1.3513167908846e-05	5.57062496140099	7938652	INSC	stable	387755
1.43598352118873	8.27511021440517	5.24414576502232	7.05240759441996e-07	1.36907905055724e-05	5.55650835281924	8065359	CD93	up	22918
0.72981016565021	7.8328660807069	5.24412965692133	7.05290633226439e-07	1.36907905055724e-05	5.55644063261367	7966749	TESC	stable	54997
0.492154162737658	7.11781447853448	5.24205871543564	7.11731412213572e-07	1.38077554952892e-05	5.54773523161413	7928291	CHST3	stable	9469
1.91998507477055	7.31523420175862	5.23988969557376	7.18538747805394e-07	1.39089041762595e-05	5.53861980903813	7917182	ADGRL4	up	64123
0.85348840653852	6.007311764	5.23984509342269	7.18679393380417e-07	1.39089041762595e-05	5.53843239037561	8172254	DIPK2B	stable	79742
-0.488489507940255	5.59973598943966	-5.23973184077031	7.19036637765849e-07	1.39089041762595e-05	5.53795650605091	7980096	ALDH6A1	stable	4329
-0.427734372027702	10.2370418178276	-5.23906596725568	7.21140577254863e-07	1.39414921365574e-05	5.53515865265885	7926084	ATP5F1C	stable	509
-0.218533080420778	8.68599045946552	-5.237490041554	7.26143938512647e-07	1.40300628956552e-05	5.52853783010353	7935951	ARMH3	stable	79591
0.692569638674452	8.47422561992242	5.23720697752843	7.27046211428349e-07	1.40336673240954e-05	5.52734874317918	8067233	PMEPA1	stable	56937
1.40106962050735	8.03543243874138	5.23716673632629	7.27174569933127e-07	1.40336673240954e-05	5.52717970233796	7925320	NID1	up	4811
0.797724902826833	7.85517524419827	5.23690431156861	7.28012176027501e-07	1.4041682643426e-05	5.5260773566612	8028656	PLEKHG2	stable	64857
0.423998812129867	7.50351081494828	5.2343167776329	7.36321615440006e-07	1.41772821983851e-05	5.51520993511917	8067680	HELZ2	stable	85441
-0.446167327387875	6.91496360576724	-5.23365746836943	7.38453627368406e-07	1.42101041766518e-05	5.51244141964607	8134613	ZNF789	stable	285989
-0.692510688018176	7.95582887276724	-5.2328253543069	7.41153038008997e-07	1.42538003585166e-05	5.50894758264219	8160297	PLIN2	stable	123
1.02162773087532	8.21611006833621	5.23244099694174	7.42403156441227e-07	1.42649089330641e-05	5.507333878235	7930894	GRK5	up	2869
1.94681058563721	12.595796682181	5.23238402343713	7.42588637168712e-07	1.42649089330641e-05	5.50709468413469	7969288	OLFM4	up	10562
-0.684755835813847	8.75707820514655	-5.23193069487962	7.44066087888153e-07	1.42767948958205e-05	5.50519151406684	8118945	PPARD	stable	5467
0.545802026328134	7.24634834271552	5.23096509532392	7.47222655836295e-07	1.43208344391173e-05	5.50113805865307	8073007	MAFF	stable	23764
-0.450385813759303	6.14105988227586	-5.2288976920448	7.54025039068691e-07	1.44428805294425e-05	5.49246092714521	7967933	IFT88	stable	8100
-0.590516928374021	7.42473619810345	-5.22709059749544	7.6002038068256e-07	1.45493366139646e-05	5.48487806845145	8134834	AGFG2	stable	3268
-0.371363200138525	11.0883715548276	-5.22639659852337	7.62335177232651e-07	1.4568488111115e-05	5.4819663656868	7898910	PNRC2	stable	55629
0.862408210107352	7.35693711467241	5.22507314903675	7.66768551337819e-07	1.46447948702385e-05	5.47641443502787	8021442	ZNF532	stable	55205
0.441453943551512	7.66064883884483	5.22357104598143	7.7183086688442e-07	1.47245668305455e-05	5.47011409246122	7902861	LRRC8B	stable	23507
0.825742629827698	7.58245427959483	5.22330958141774	7.72715367435031e-07	1.47329881868977e-05	5.46901753303825	8065353	THBD	stable	7056
-0.643839434466661	8.45123000000862	-5.22204932494283	7.76992538580669e-07	1.48041954421687e-05	5.46373260179402	8144505	CLDN23	stable	137075
-0.644760667644151	8.83446242342241	-5.22168920679172	7.78218976478209e-07	1.4812442705125e-05	5.46222257744103	7901951	PGM1	stable	5236
0.62718504277835	8.31853245461207	5.21850709296807	7.89138541118583e-07	1.50031073580761e-05	5.44888232790364	8082314	PLXNA1	stable	5361
1.34979692587964	6.83999338880172	5.21836703579249	7.89622571725665e-07	1.50037312885839e-05	5.4482952868148	7972557	GPR183	up	1880
-0.279569286232032	4.58089599908621	-5.21610759668438	7.9747121742842e-07	1.51442106921358e-05	5.43882632715845	8005106	ZNF29P	stable	7577
0.486612142204324	6.50532988043103	5.21453369047821	8.02983430420074e-07	1.52401855184522e-05	5.4322318229262	8082965	MRAS	stable	22808
-0.275485685712552	10.0331984305345	-5.21323303735167	8.07566673121963e-07	1.53184295577019e-05	5.42678314653603	8074791	MAPK1	stable	5594
3.33502989754802	8.01753724434483	5.21250217771934	8.10153263969856e-07	1.5352944029353e-05	5.4237218081579	7920244	S100A8	up	6279
-0.891848716115144	5.65063033307758	-5.21212870776611	8.11478132173544e-07	1.53575815885229e-05	5.42215756356389	8095390	UGT2B10	stable	7365
-0.705069736267526	8.68280038111207	-5.21037702212055	8.17720412911913e-07	1.54666754324217e-05	5.41482171155606	8086125	TRANK1	stable	9881
-0.46837908074545	4.4756457924569	-5.21025058109071	8.1817280421117e-07	1.54666754324217e-05	5.41429225035388	8142628	SLC13A1	stable	6561
1.02814468739393	7.76556489168965	5.21000651854487	8.19046722073498e-07	1.54743986377204e-05	5.4132702813389	8147206	RIPK2	up	8767
0.849608104426833	8.77170000002586	5.20951202144853	8.20820166098967e-07	1.54990983322674e-05	5.4111997521978	7924107	LPGAT1	stable	9926
1.81718385009262	9.28148209043966	5.20732250807043	8.28717654754398e-07	1.56393413484071e-05	5.40203340786539	8170648	BGN	up	633
-0.365184218305624	7.60058078681897	-5.20685172267407	8.3042541453234e-07	1.56626805921891e-05	5.40006278694208	8145175	PDLIM2	stable	64236
-0.328803611229434	5.38542938474138	-5.20561958851019	8.3491120698819e-07	1.57305066431191e-05	5.39490582098462	7984631	HEXA-AS1	stable	80072
2.01165515374197	9.2062674744138	5.20560412680277	8.34967647813822e-07	1.57305066431191e-05	5.3948411124465	8172471	PIM2	up	11040
-0.570490477557571	8.72291617847413	-5.20514460204063	8.36646779226083e-07	1.5753215573514e-05	5.39291801707587	7961371	DUSP16	stable	80824
-0.937037682162762	8.24627234760345	-5.20397506771724	8.40935199782759e-07	1.58250012808015e-05	5.38802402899218	8141872	NAPEPLD	stable	222236
1.10199015583202	7.26856592760345	5.20287917132467	8.44973057757104e-07	1.58919932785855e-05	5.38343879978778	8151816	GEM	up	2669
1.05909609952467	6.90709819266379	5.20144724334427	8.50277537047553e-07	1.59827182938978e-05	5.37744851386911	8127534	CGAS	up	115004
-0.418448888373157	7.69022424102586	-5.20110419413841	8.51553153467854e-07	1.59976041935187e-05	5.37601356306429	7995820	MT1B	stable	4490
-0.562683175716013	4.7590566	-5.20084645634059	8.52512770086465e-07	1.59976041935187e-05	5.37493550238229	7973900	IGBP1P1	stable	280655
-2.85211471749954	8.14856768865517	-5.19964975001844	8.56982214679247e-07	1.6072404175135e-05	5.36993037486825	8063590	PCK1	down	5105
-0.52259660977229	7.41813471847414	-5.19811412576287	8.62750932710107e-07	1.6171473514361e-05	5.36350879353733	7998835	ERVK13-1	stable	100507321
-0.381756481767962	9.35864852018965	-5.19696996044663	8.67073699991207e-07	1.62433434772437e-05	5.35872495418351	8145122	SLC39A14	stable	23516
1.42190324836882	8.17937733605172	5.1964704145298	8.68967650150673e-07	1.62696578281589e-05	5.35663652020915	8156783	COL15A1	up	1306
0.440733406034628	7.5979892037069	5.19546775642588	8.72781254316372e-07	1.63318639665324e-05	5.35244511763564	8160682	NOL6	stable	65083
0.238056677330734	7.60926251878448	5.19349187027143	8.80344357704376e-07	1.64641229372249e-05	5.34418680343435	7994095	UBFD1	stable	56061
-0.341045553183547	7.2527956009569	-5.19307999271468	8.81928932767913e-07	1.64844861564916e-05	5.34246558559864	8126442	TBCC	stable	6903
-0.586040293197397	7.28725827868103	-5.19290904381279	8.82587423704064e-07	1.6487526411802e-05	5.34175122261578	8122734	PPP1R14C	stable	81706
-0.496159049096966	6.42165809026724	-5.19264692769396	8.83598019756459e-07	1.6497137199855e-05	5.3406559174229	8164008	MIR600HG	stable	81571
-0.38355815246926	10.8693237758448	-5.19226057193595	8.85089682966112e-07	1.65157138821488e-05	5.33904151417937	8039796	CHMP2A	stable	27243
1.08896068252899	7.37930824343965	5.19187180918541	8.86593117707474e-07	1.65344892596797e-05	5.33741712827605	8035351	JAK3	up	3718
-0.425413912780083	8.85940693552586	-5.1915575639517	8.8781019587907e-07	1.65405778256943e-05	5.33610415749075	8079037	TRAK1	stable	22906
1.18068362713765	8.2090516177931	5.19153066445748	8.87914453833284e-07	1.65405778256943e-05	5.33599176905052	8115490	ADAM19	up	8728
0.734382793712548	10.3208212313965	5.19112542952503	8.89486522284883e-07	1.65431034961635e-05	5.33429870567705	8023561	LMAN1	stable	3998
0.305454275341989	8.22666926989655	5.19111099866878	8.89542555369313e-07	1.65431034961635e-05	5.33423841535959	8124610	TRIM27	stable	5987
1.03108947020778	7.97612341194828	5.19093118256576	8.90241045965026e-07	1.65468391617826e-05	5.33348717481221	7909214	RASSF5	up	83593
-0.583891513659735	8.28876992573275	-5.19077913391775	8.90832091961284e-07	1.65485747049702e-05	5.33285195445742	7923131	DENND1B	stable	163486
-0.457586827681382	5.83446691275862	-5.18978946624193	8.94688505804192e-07	1.66109336655505e-05	5.32871765765135	8036436	ZNF607	stable	84775
0.612108107537658	9.83198251929311	5.18949248997378	8.95848897992435e-07	1.66231961808284e-05	5.32747714649731	7952145	HYOU1	stable	10525
1.00870324129956	8.14839975981896	5.18843301577179	9.00000610453205e-07	1.66909204120413e-05	5.32305193372488	7951372	CASP4	up	837
-0.899325040514278	9.2479900542931	-5.18726618997435	9.04594706702011e-07	1.67574279594737e-05	5.31817898241231	8008664	AKAP1	stable	8165
-0.480501671477918	7.71453097056035	-5.18510022648164	9.13183363574401e-07	1.68789178463457e-05	5.30913518709043	8163509	ALAD	stable	210
0.272255598490908	8.13514799916379	5.18494443036771	9.13804195217858e-07	1.68810094996579e-05	5.3084847639938	7928369	SEC24C	stable	9632
0.318928310023373	5.30923928730173	5.18433903344891	9.16220549335656e-07	1.69162496982283e-05	5.30595744665177	8084766	TP63	stable	8626
0.92534672460865	9.61851153249138	5.1835072931039	9.19550482409811e-07	1.69637497372858e-05	5.30248552417612	8090565	SNORA7B	stable	677797
-0.406869886338525	8.26843474297414	-5.18209577398584	9.25228626805857e-07	1.70541587020778e-05	5.29659422957196	8078173	OXNAD1	stable	92106
1.18045541247272	10.1174150928103	5.18132931650082	9.28326176300922e-07	1.71017739691736e-05	5.29339566263033	7926368	VIM	up	7431
-0.416141375989606	9.74659806603449	-5.18079931231592	9.30474037961876e-07	1.71280301860614e-05	5.29118403010076	8068254	IL10RB	stable	3588
-0.349545864201728	5.15689716273276	-5.18063894004178	9.31124906898811e-07	1.71280301860614e-05	5.29051484693548	7928342	NUDT13	stable	25961
0.542118658712549	7.90610493123276	5.18059662369351	9.3129672129192e-07	1.71280301860614e-05	5.29033827623861	7941236	CDC42EP2	stable	10435
-0.399293728062333	6.13422246344828	-5.18035774364836	9.32267210766389e-07	1.71280933303487e-05	5.28934153366617	8034097	ILF3-DT	stable	147727
-0.339752300015581	8.88078481677586	-5.18034220975392	9.32330353901453e-07	1.71280933303487e-05	5.28927671846573	8048478	ZFAND2B	stable	130617
1.40378733747185	9.62802138262069	5.17971112499609	9.34899155091355e-07	1.71658016041401e-05	5.28664361823087	8108217	TGFBI	up	7045
-0.625954676809518	6.40308936326724	-5.17895238991634	9.3799668755957e-07	1.72131710015071e-05	5.2834781809772	8144857	NAT1	stable	9
-0.513845535940255	7.88227363537069	-5.17856558036663	9.39579684391557e-07	1.72301383503982e-05	5.281864525096	7954185	DERA	stable	51071
0.678173412635492	7.00644233043103	5.17847332336459	9.39957625635221e-07	1.72301383503982e-05	5.28147966701699	7976425	OTUB2	stable	78990
-0.330578662711685	7.98930241037931	-5.17764083050761	9.43374736825351e-07	1.72832488974747e-05	5.27800704339033	8065992	NFS1	stable	9054
0.5368559213948	7.67476705031897	5.17667126280608	9.47369764111289e-07	1.73468829274386e-05	5.27396306875969	7955663	TNS2	stable	23371
0.597599531002592	7.92091132341379	5.17623783642927	9.49160993732362e-07	1.73701163255853e-05	5.27215544066772	7975412	TTC9	stable	23508
1.10617763696622	11.3021592578276	5.17569352747262	9.5141514750453e-07	1.73934379310623e-05	5.26988550391844	7920642	MUC1	up	4582
0.470471690123805	7.70254419337069	5.17567751893559	9.51481522813737e-07	1.73934379310623e-05	5.26981874561024	7951910	BACE1	stable	23621
0.654894427256271	9.61106212968103	5.17518311265593	9.53533676398609e-07	1.74118076922606e-05	5.26775705090202	7939120	RCN1	stable	5954
0.675096961115146	7.41082051965517	5.17368470865772	9.59779558816284e-07	1.75162403346647e-05	5.2615093912458	8059854	ARL4C	stable	10123
0.477169280552377	8.10162784646552	5.17224530773103	9.65817047336652e-07	1.7607098935328e-05	5.25550880591243	7937518	TSPAN4	stable	7106
0.705043394413846	7.95257947824138	5.17184153420318	9.67517292707754e-07	1.76284301463661e-05	5.25382573815754	8078405	CMTM7	stable	112616
1.16927919926666	7.93984337119828	5.16834020621636	9.8238387521673e-07	1.78797091509068e-05	5.23923441693685	8067221	ZBP1	up	81030
0.269717886748916	8.31850484931897	5.16797275560021	9.8395691574649e-07	1.7898542320789e-05	5.23770347134967	8028624	SAMD4B	stable	55095
-0.602049859396531	7.87577121081897	-5.16376950562331	1.00212646311349e-06	1.82057133802861e-05	5.22019587610033	7912292	LZIC	stable	84328
-0.408978474274455	8.65943901988793	-5.16368710649529	1.00248590157897e-06	1.82057133802861e-05	5.21985275156476	7991917	RAB40C	stable	57799
0.658286288111683	7.13834090692241	5.16333457421119	1.00402512456221e-06	1.82137716540877e-05	5.21838478329611	8053484	ST3GAL5	stable	8869
-1.06824192980172	8.28752171525	-5.16207540742071	1.00954171853656e-06	1.83038610822124e-05	5.21314203706176	8083839	GPR160	down	26996
0.759082472310815	9.2003643924569	5.16178444784544	1.01082065136547e-06	1.83170617434357e-05	5.21193069266646	7913450	HSPG2	stable	3339
-0.312976290640689	6.75059326108621	-5.16074027915628	1.01542338372519e-06	1.83904457274674e-05	5.20758388254199	8069340	YBEY	stable	54059
2.23866977415323	7.07144855997414	5.16035139048092	1.01714283468555e-06	1.84115588127186e-05	5.20596510284198	8101131	CXCL11	up	6373
-0.571750843699562	8.27949522862931	-5.1599573070924	1.01888814894714e-06	1.84331168274158e-05	5.20432477724946	7972890	GRTP1	stable	79774
-0.733753429533327	9.52164469606035	-5.15927131687633	1.02193322450275e-06	1.84781531164575e-05	5.20146961008388	8162586	SLC35D2	stable	11046
0.302618779830301	9.22465311203448	5.15819058098716	1.02674856080948e-06	1.85551321434982e-05	5.19697194754679	8084439	EIF4G1	stable	1981
-0.555484899002593	7.87084544368965	-5.15788426116323	1.0281174200626e-06	1.85697775404245e-05	5.19569725332759	8164967	VAV2	stable	7410
-0.614107295164497	7.83576778685344	-5.1556656687956	1.03808493726037e-06	1.87294630134465e-05	5.18646639313573	8164013	STRBP	stable	55342
1.23628878256536	10.3249958317328	5.15510622106608	1.04061321277903e-06	1.87648972621086e-05	5.18413909915181	7981720	IGHA1	up	3493
0.798353482512548	7.13315615518966	5.15452679859402	1.04323808578499e-06	1.88020340533998e-05	5.18172887653987	8120402	BAG2	stable	9532
1.7940760071515	6.72350891110345	5.15339488062218	1.04838447914644e-06	1.886809644402e-05	5.17702092676956	8102328	CFI	up	3426
0.982940417296961	6.94269359077587	5.15033471867487	1.06242204497667e-06	1.91063590262652e-05	5.1642961232742	8130628	AGPAT4	stable	56895
-0.889946968361031	7.76427264131896	-5.14868157024349	1.07008140247537e-06	1.92337009703302e-05	5.15742394315417	8126153	KCNK5	stable	8645
1.28602643913159	7.25946644847414	5.14786722917374	1.07387416118608e-06	1.929144441262e-05	5.15403921287522	7970763	FLT1	up	2321
-0.302917945072725	5.39622650875	-5.14717706741613	1.07709881457933e-06	1.93389253684621e-05	5.15117088365045	7980024	HEATR4	stable	399671
3.02479041555669	8.86319430475862	5.14668858087803	1.07938687931127e-06	1.93695480360811e-05	5.14914086672647	7923547	CHI3L1	up	1116
-0.462003817183546	10.3645869241638	-5.1461128483258	1.08208968536158e-06	1.9407576169171e-05	5.14674843361606	8004271	ACADVL	stable	37
-0.674305763741986	8.21253994701724	-5.1458564603181	1.08329543367653e-06	1.94187276337531e-05	5.14568307751331	8082663	NUDT16L2P	stable	152195
-0.625656674493501	10.4999549413793	-5.14548024363711	1.0850670861522e-06	1.94400057913432e-05	5.14411986340892	8120102	CD2AP	stable	23607
-0.525633362511683	7.82679312193966	-5.1435575740162	1.09416536579612e-06	1.95707522652225e-05	5.13613211326182	7921571	PEX19	stable	5824
1.74383021810735	8.10280539022414	5.14331728564145	1.09530764963247e-06	1.95707522652225e-05	5.13513396392809	7960865	SLC2A3	up	6515
-0.556168639007787	8.21463414318965	-5.14257706721642	1.09883381222953e-06	1.96232126338648e-05	5.13205930615661	8140371	TMEM120A	stable	83862
0.276836283446751	8.27389783409483	5.14193433580849	1.10190454954398e-06	1.96607860051734e-05	5.12938980618854	8018494	TRIM47	stable	91107
0.992707899716009	7.4883885374138	5.1418892374134	1.10212032700719e-06	1.96607860051734e-05	5.12920250379405	8162624	PRXL2C	stable	195827
-0.633875605993934	10.6122250804052	-5.14044081595885	1.10907237507939e-06	1.97741955046326e-05	5.12318747429641	7899016	SDHD	stable	6392
1.00981140136969	7.77840649201724	5.14002924504235	1.11105559359907e-06	1.97859719108221e-05	5.12147848882115	8037005	TGFB1	up	7040
-0.258151780241556	6.30229429768103	-5.14000708532856	1.11116247162001e-06	1.97859719108221e-05	5.12138647641581	8162706	TRMO	stable	51531
-0.736257709917742	9.32040951926724	-5.13971864548673	1.11255455367984e-06	1.97859719108221e-05	5.12018882817502	7962689	VDR	stable	7421
-0.386738016895234	7.55759885074138	-5.13970311382071	1.11262956154703e-06	1.97859719108221e-05	5.12012433941224	8071119	BCL2L13	stable	23786
-0.285888179287443	8.1730362540431	-5.13968374195509	1.11272312199263e-06	1.97859719108221e-05	5.12004390599365	7959080	SUDS3	stable	64426
-0.438044120301294	7.26216451355172	-5.13956369952047	1.11330306282775e-06	1.97859719108221e-05	5.1195454851551	8029301	ZNF575	stable	284346
-0.276744838513418	6.05197273633621	-5.13884717058154	1.11677083998035e-06	1.98369999845228e-05	5.11657058065986	8108483	SLC4A9	stable	83697
0.469769473303026	6.69923558743965	5.13864240156639	1.11776379073255e-06	1.98397794388569e-05	5.1157204627062	7906264	PEAR1	stable	375033
0.205305114221644	7.66141573525862	5.1385688597197	1.11812061435155e-06	1.98397794388569e-05	5.11541515193782	7990830	MESD	stable	23184
0.811631204992201	8.04944702156897	5.13791656112074	1.121290417164e-06	1.98854127741533e-05	5.11270723803891	7917912	DPYD	stable	1806
0.225779800528137	8.28095918312069	5.1377904895666	1.12190406272151e-06	1.98856897087504e-05	5.11218389682694	7975595	RIOX1	stable	79697
-2.34782729324673	7.11969298362069	-5.13618816022461	1.12973187187783e-06	1.99818320232349e-05	5.10553309647651	8094988	CWH43	down	80157
-0.49066947260952	8.68057619810345	-5.13525239229068	1.13432793987907e-06	2.00469656184501e-05	5.10164959794231	8012140	YBX2	stable	51087
1.77026221905193	7.8110480789569	5.13497039043704	1.13571657445803e-06	2.00516541269821e-05	5.10047935851856	8092726	CLDN1	up	9076
0.408083115649347	10.5385428954569	5.13489429763016	1.13609155465037e-06	2.00516541269821e-05	5.10016359868182	7916747	JAK1	stable	3716
0.69652123672467	7.15227188492241	5.13461816894976	1.13745331159094e-06	2.00650384705686e-05	5.0990177811076	8159220	OLFM1	stable	10439
-0.501424402860601	8.55087597465517	-5.1344120385258	1.13847090166564e-06	2.00723406268217e-05	5.09816245191953	8080645	APPL1	stable	26060
0.544064899818177	10.3832225918104	5.13426250776733	1.13920963512743e-06	2.00747211379212e-05	5.09754199402183	7935058	MYOF	stable	26509
1.57260974394285	7.57049286287931	5.13344851306415	1.14323924904377e-06	2.0135059062078e-05	5.09416463018307	8121749	GJA1	up	2697
-0.342529033681382	10.5138354668793	-5.13275027181122	1.1467068992916e-06	2.01854408762542e-05	5.09126780873816	8095854	SEPTIN11	stable	55752
-0.714980413423371	8.11020108927586	-5.13210499018286	1.14992064923952e-06	2.02313023431283e-05	5.08859092238061	8047596	NBEAL1	stable	65065
-0.32496209077056	5.78207167472414	-5.12890052285986	1.16601058344062e-06	2.04633800765165e-05	5.07530063272306	8039740	ZNF329	stable	79673
-0.516094967910818	7.02785470642241	-5.12886529925686	1.16618865767469e-06	2.04633800765165e-05	5.07515457434848	7913609	ASAP3	stable	55616
0.383638186524673	9.67530213613793	5.12818588966374	1.16962862766551e-06	2.05129172611465e-05	5.0723374540033	7920531	ADAR	stable	103
-0.404451210045018	6.48754117539655	-5.12784985693897	1.17133367268784e-06	2.05319911883058e-05	5.07094420624194	7978538	ARHGAP5-AS1	stable	84837
-0.490888693699563	7.48506085612931	-5.12648628894852	1.178277364539e-06	2.0642823459247e-05	5.06529121300791	8052250	MTIF2	stable	4528
0.439555894071858	7.2158717255431	5.1261515143052	1.17998825872166e-06	2.06619113106965e-05	5.06390346973037	7973629	REC8	stable	9985
-0.421156742510818	11.291361172069	-5.12484475775764	1.18668974329466e-06	2.07683196547547e-05	5.0584871079899	7966368	PPP1CC	stable	5501
-0.92097800775497	8.27906491621552	-5.12467788860765	1.18754816959222e-06	2.07724101711102e-05	5.05779551611729	8033190	SLC25A23	stable	79085
0.46877223353939	8.98043496387931	5.12401324195306	1.19097332486775e-06	2.07975081934877e-05	5.05504101753091	7982564	SPRED1	stable	161742
0.804817944916878	9.47712004231896	5.12384131440566	1.1918608930603e-06	2.07975081934877e-05	5.05432853377938	7992789	TNFRSF12A	stable	51330
1.38247853291514	9.06271580947414	5.12379303144364	1.19211026755647e-06	2.07975081934877e-05	5.05412844738951	8095736	AREG	up	374
0.960373353001724	7.51741651371552	5.122866494914	1.19690555419922e-06	2.08626143834646e-05	5.05028907466501	8060745	SMOX	stable	54498
1.00587202427964	7.3191344904569	5.12282958618907	1.19709696390143e-06	2.08626143834646e-05	5.05013614168371	8007931	ITGB3	up	3690
0.792223283045882	7.21636677474138	5.1223729780107	1.19946741511248e-06	2.0892975635055e-05	5.0482442220908	8140319	HIP1	stable	3092
-0.456168148657139	6.02524797178448	-5.12176677445521	1.20262154813855e-06	2.09369485438237e-05	5.04573262945321	8030950	ZNF701	stable	55762
-0.345157270384413	9.16368619815517	-5.12137535505331	1.20466243129676e-06	2.09615045345263e-05	5.04411101900864	8151149	ARFGEF1	stable	10565
0.538230291493502	10.5126171154914	5.12066851510395	1.20835648743183e-06	2.10147855230561e-05	5.04118285060823	8117760	HLA-F	stable	3134
0.631795086131597	7.3295569545	5.11858382067343	1.21931581764713e-06	2.11942966902261e-05	5.03254823388692	7924207	PTPN14	stable	5784
0.560035820731597	7.59591808002586	5.1178323969162	1.22328977998718e-06	2.1252263199652e-05	5.02943644551955	8007212	STAT5A	stable	6776
0.506129199264065	5.87684166353448	5.11743711313455	1.22538533061137e-06	2.12775524874618e-05	5.02779961551572	8092654	RPL39L	stable	116832
-0.410204895256274	7.32694149262931	-5.11582661459639	1.23395941026074e-06	2.14152496398696e-05	5.02113152538005	8144267	CLN8	stable	2055
-0.324217573898698	7.97884137976724	-5.11531070492702	1.23671838431314e-06	2.14519351670216e-05	5.01899573756063	7936777	NSMCE4A	stable	54780
1.18365257213419	9.11394385762931	5.11380375284908	1.24481169924802e-06	2.15792102191389e-05	5.01275795938195	8056860	WIPF1	up	7456
-0.359199904339391	6.27435588182758	-5.11364037196245	1.24569225522452e-06	2.15792102191389e-05	5.01208174069223	8116128	SIMC1P1	stable	202181
0.466368128207788	11.5182770406897	5.11358278770806	1.24600275534544e-06	2.15792102191389e-05	5.01184340791555	8026106	CALR	stable	811
0.418372096255408	7.77586048859483	5.11321237657356	1.24800185276742e-06	2.16025807434786e-05	5.01031037091833	8037408	KCNN4	stable	3783
0.332635027402595	9.26531838812069	5.11093157957545	1.26038027425868e-06	2.18054968156346e-05	5.00087227342494	8029507	NECTIN2	stable	5819
1.65789874939739	6.67640503936207	5.11075639386308	1.26133597901804e-06	2.18106832939718e-05	5.0001474521725	7909306	C4BPB	up	725
-0.547260122364498	5.96978863161207	-5.1104137439177	1.2632073061236e-06	2.18316888478284e-05	4.99872980202342	8140739	TP53TG1	stable	11257
-0.351016888567962	5.55233983496552	-5.10989022999828	1.26607161629846e-06	2.18698251351462e-05	4.9965639763819	8094679	KLB	stable	152831
-0.407127797339391	7.56230933323276	-5.10952968902248	1.26804792803354e-06	2.18925907076693e-05	4.99507246606274	8168762	CSTF2	stable	1478
1.79917971237488	8.59562076737069	5.10814995501022	1.2756387576645e-06	2.19954095677707e-05	4.98936530033946	7928429	PLAU	up	5328
-0.581770842688306	8.24061473559482	-5.10808671134867	1.27598776182575e-06	2.19954095677707e-05	4.98910372094076	7984922	MPI	stable	4351
0.636398838231163	7.34960611299138	5.10713549810832	1.28124817575644e-06	2.20746447358825e-05	4.985169694397	7933872	EGR2	stable	1959
-0.519989465710818	7.19819725144828	-5.1061924294089	1.28648440109578e-06	2.21533813077354e-05	4.98126980712932	8027368	ZNF254	stable	9534
0.357497512763634	9.92812449818966	5.10495677604194	1.29337671085347e-06	2.22605395389749e-05	4.97616067575659	8010243	SYNGR2	stable	9144
-0.407942648740256	8.41901839540517	-5.10456070428181	1.29559354900631e-06	2.22871581435892e-05	4.9745231784042	8048468	RETREG2	stable	79137
0.33035302963463	8.81764655496552	5.1044153111384	1.296408251776e-06	2.22896417725209e-05	4.9739220930382	8118174	PRRC2A	stable	7916
0.696948035412114	5.9559959219569	5.1029912730135	1.3044141994365e-06	2.24027470638329e-05	4.96803539432639	7952490	FEZ1	stable	9638
-0.623971520851942	8.71741945324138	-5.10288601801171	1.30500785103585e-06	2.24027470638329e-05	4.96760033151317	8114618	NDUFA2	stable	4695
0.598915557232896	9.10147430968965	5.10235734013478	1.3079936444375e-06	2.24424172677171e-05	4.96541517086846	8128034	AKIRIN2	stable	55122
-0.374787112551512	9.97531880649138	-5.10075088658567	1.31710723650652e-06	2.25792638305479e-05	4.9587761631631	8050302	ROCK2	stable	9475
0.798552657146313	6.34935690548276	5.10071220648432	1.31732743387655e-06	2.25792638305479e-05	4.9586163257316	8067822	IGHV1OR21-1	stable	390530
1.22868827754804	8.33705031889655	5.09922120264678	1.32584277818179e-06	2.271351059253e-05	4.95245564619095	8140367	CCL24	up	6369
0.721112628654539	8.74764139924138	5.09605549627996	1.34410073754012e-06	2.30144375513307e-05	4.93937902619048	7993478	ABCC1	stable	4363
1.64064584576362	7.47901950302587	5.09510240493692	1.3496454164646e-06	2.30944278711077e-05	4.93544308348113	7902687	CCN1	up	3491
0.871058265578348	7.40207196035345	5.09501390035537	1.35016142732568e-06	2.30944278711077e-05	4.93507761325268	8123678	PXDC1	stable	221749
-0.469280850944584	7.12383431676724	-5.09438220505159	1.35385000320269e-06	2.31337206097101e-05	4.93246921115214	8154151	PLPP6	stable	403313
0.422174176329866	7.8152731289569	5.09415601582696	1.35517314524116e-06	2.31444362740417e-05	4.93153527810655	7949532	FOSL1	stable	8061
0.701838514238089	8.38956791902586	5.09377470838382	1.35740653607545e-06	2.31596131466854e-05	4.92996092270113	8087337	LAMB2	stable	3913
-0.592938114267527	9.28703995406035	-5.09232582237796	1.36592567623865e-06	2.32802463281843e-05	4.92397938983261	8084092	NDUFB5	stable	4711
-0.234730617065799	7.62890074857758	-5.09170084895241	1.36961644099191e-06	2.33311915450117e-05	4.92139960173918	8108579	TMCO6	stable	55374
-0.696371088062332	7.7370378814138	-5.09154364926468	1.37054630743748e-06	2.33350772221767e-05	4.92075073858524	7971780	NEK3	stable	4752
-0.378202767381815	7.78628679432758	-5.09134943114882	1.37169599412923e-06	2.33415010578269e-05	4.91994909427795	8109428	SAP30L	stable	79685
0.703745828602591	9.95781369882758	5.09124281473121	1.37232751618103e-06	2.33415010578269e-05	4.91950903825954	8112139	IL6ST	stable	3572
-0.286327106837227	8.06174550538793	-5.09047168624058	1.37690358717677e-06	2.34073609820051e-05	4.91632640204355	7969177	ST13P4	stable	145165
-0.547611629617311	8.74664027403449	-5.08893522235603	1.38606569824023e-06	2.35510764424549e-05	4.90998594637088	8098637	CYP4V2	stable	285440
-1.37963099143635	6.94621978897414	-5.08872634861143	1.38731581183374e-06	2.3560278536821e-05	4.90912408988607	8092021	LRRC31	down	79782
0.444699543016447	9.49854908431034	5.0882092062416	1.39041564609138e-06	2.36008683327364e-05	4.90699034909058	8110803	CLPTM1L	stable	81037
-0.251298414012985	6.85521301273276	-5.08786064512734	1.39250878166018e-06	2.36243377590635e-05	4.90555225551574	8137112	ZNF212	stable	7988
-0.448914666963633	7.63201733768104	-5.08623570896019	1.40230721250331e-06	2.37532751692462e-05	4.89884891442582	8130528	RSPH3	stable	83861
-0.567771276956704	5.86264714866379	-5.08623310884272	1.40232294499486e-06	2.37532751692462e-05	4.89883818925794	7926708	THNSL1	stable	79896
-0.858813173573152	6.3918215460431	-5.08549043146083	1.40682369533335e-06	2.38064638764502e-05	4.8957748773022	8151042	TTPA	stable	7274
-0.340331010521209	5.37090598217241	-5.08471866990219	1.41151560463901e-06	2.38737115388893e-05	4.89259190165081	8031013	DPRX	stable	503834
0.895706568127266	8.99643240859483	5.08452372522068	1.41270317570727e-06	2.38816502280723e-05	4.89178793972696	7938687	NUCB2	stable	4925
1.28805949679046	7.87905352381897	5.08390191682924	1.41649763575697e-06	2.39336277358692e-05	4.88922369999133	7974902	RHOJ	up	57381
0.246077475742855	7.05954835569827	5.08268286811902	1.42396545817572e-06	2.40425477643731e-05	4.88419711057213	8013633	UNC119	stable	9094
0.329370751148914	6.71959336257758	5.08261373920842	1.42439008468107e-06	2.40425477643731e-05	4.8839120892942	7988400	SHF	stable	90525
-0.378512025851944	9.02795225981897	-5.08174969013482	1.42970794713224e-06	2.41200652755156e-05	4.88034978696492	7899361	STX12	stable	23673
1.5780412074883	8.97103918230172	5.07890841413527	1.44733148962865e-06	2.43844292416884e-05	4.86863847190053	8101659	SPARCL1	up	8404
1.26821167220432	6.03736578062069	5.0788689126091	1.44757798998836e-06	2.43844292416884e-05	4.86847568170962	7917850	ARHGAP29	up	9411
-0.418814630028568	7.30943046440517	-5.0752579568057	1.4702848618489e-06	2.47205697284038e-05	4.85359791444548	7977203	ASPG	stable	374569
0.663630877554972	7.09831271075862	5.0751056698612	1.47125007495823e-06	2.47205697284038e-05	4.85297061286372	8143781	GIMAP6	stable	474344
-0.329159706123807	6.24055616928448	-5.07411730886957	1.47752944008732e-06	2.48135398695877e-05	4.84889963811069	7933537	OGDHL	stable	55753
-0.556006114492635	5.54619835971552	-5.07344355732936	1.48182494339888e-06	2.48731161120139e-05	4.84612480063963	8128726	PPIL6	stable	285755
0.414819525625971	9.26300361284483	5.07277469846468	1.48610127992535e-06	2.49323106761241e-05	4.84337034438409	8051012	PREB	stable	10113
-0.387055026334196	7.47492865472413	-5.07231766496799	1.48903022305942e-06	2.49688517282762e-05	4.84148834748868	7907213	GORAB	stable	92344
-0.697527701515145	9.08491842591379	-5.07091855118817	1.49803156210135e-06	2.51071297898156e-05	4.83572766985647	8132929	NIPSNAP2	stable	2631
1.20278522521644	9.72342736012931	5.07049996240532	1.50073487645876e-06	2.51319420085768e-05	4.83400437806433	8140971	SAMD9L	up	219285
-0.447043090893502	9.15264814198276	-5.06962115428502	1.50642582511383e-06	2.52096988106115e-05	4.83038669854785	8087210	PRKAR2A	stable	5576
-0.560777284713415	7.84469687441379	-5.06926527679118	1.50873637415246e-06	2.52356649463368e-05	4.82892181519495	8149250	PRAG1	stable	157285
2.52661337196275	9.04731194043965	5.06842744555353	1.51418965993074e-06	2.53141450839704e-05	4.82547334352132	7951297	MMP12	up	4321
1.26553392887185	9.1394448230431	5.06766541286801	1.51916624931716e-06	2.5384580965977e-05	4.82233716864516	7961532	ARHGDIB	up	397
0.940874848148043	8.23795619628448	5.06704721091805	1.52321522328629e-06	2.54394538446588e-05	4.81979315431936	8127987	SNORD50A	stable	26799
-1.3181507789238	7.34294504069828	-5.06690065425521	1.52417665004226e-06	2.54427319112477e-05	4.81919007564296	8145532	EPHX2	down	2053
-0.384272757996533	6.73369625936207	-5.06565423264135	1.53237721881428e-06	2.55667873958918e-05	4.81406151465437	8009526	SSTR2	stable	6752
0.780766113350643	9.23971988879311	5.06435390652754	1.54097822186565e-06	2.56973961050534e-05	4.8087120095282	8046759	DNAJC10	stable	54431
-0.955529472080512	5.32277038021552	-5.06394901502257	1.54366595846856e-06	2.57181150080058e-05	4.80704647509071	8124498	ZNF204P	stable	7754
0.371405957275321	7.98518015402586	5.0639337289303	1.54376751942679e-06	2.57181150080058e-05	4.80698359690531	7930682	FHIP2A	stable	57700
-1.22218589360865	7.14613244539655	-5.06338680756417	1.54740555411545e-06	2.57658134629179e-05	4.80473395641913	8101874	ADH1A	down	124
-0.461175086474454	8.53974853943103	-5.06084670086965	1.56441163722409e-06	2.6035943824312e-05	4.79428780829364	8123463	C6orf120	stable	387263
0.561205080489173	10.2779780346121	5.05950657514931	1.5734569960822e-06	2.61733827082167e-05	4.78877790336686	7991374	IDH2	stable	3418
-0.403245818537658	7.82199227599138	-5.05825941618619	1.58192059042132e-06	2.62878678024437e-05	4.78365106201985	7927062	ZNF33A	stable	7581
-0.407336159319477	5.59849953853448	-5.05798111938445	1.58381523536923e-06	2.63062058973515e-05	4.7825071445282	8022045	MYOM1	stable	8736
0.783913119370555	7.23656657664655	5.05561745688387	1.59999636035427e-06	2.65616969418373e-05	4.7727931041729	8075720	APOL2	stable	23780
-0.343191180449348	6.13061143616379	-5.05474974042856	1.60597685145483e-06	2.66476757807265e-05	4.76922773826406	7932177	CDNF	stable	441549
1.35939362361471	8.03874825749137	5.05381348134871	1.61245416035093e-06	2.67374608720704e-05	4.765381173297	8149927	CLU	up	1191
-0.749103008752374	7.64402510738793	-5.05373531219776	1.6129961057793e-06	2.67374608720704e-05	4.76506004045297	8084589	MAP3K13	stable	9175
-0.469042389898697	11.0749891004914	-5.05311913724517	1.61727424850995e-06	2.67950190889152e-05	4.76252879413704	7916372	TMEM59	stable	9528
0.735159089419042	8.30233694649138	5.05279437859156	1.61953351188418e-06	2.68190878173171e-05	4.76119476474024	7965064	OSBPL8	stable	114882
0.643090327983544	8.02385393992241	5.05243843895782	1.62201322234281e-06	2.68467813187373e-05	4.75973271407979	8007483	TMEM106A	stable	113277
-0.355409191982681	8.46700411317241	-5.05187772134752	1.62592705018764e-06	2.68981722750444e-05	4.75742965423775	7903988	RAP1A	stable	5906
0.531789259580948	9.79336625472414	5.05144544248178	1.62895064527708e-06	2.69223263696401e-05	4.75565424737694	8083901	FNDC3B	stable	64778
1.13078730878441	7.52992682205172	5.05143747932351	1.62900639527595e-06	2.69223263696401e-05	4.75562154290016	7997642	CRISPLD2	up	83716
0.690797579094367	8.2452653612931	5.04947845820416	1.64277806546393e-06	2.71095068152887e-05	4.74757689202165	8020090	TWSG1	stable	57045
-0.335945179664066	7.34519009727587	-5.04882334529646	1.64740866186175e-06	2.71724369167792e-05	4.74488713688141	7902476	MIGA1	stable	374986
-0.495735446929866	6.46489450017241	-5.04808979595224	1.65260875654397e-06	2.72446932933069e-05	4.74187560178536	7916412	FAM151A	stable	338094
0.257838079122076	8.58598948681035	5.04749130444731	1.65686326547174e-06	2.72979443771839e-05	4.73941874335841	8073397	ZC3H7B	stable	23264
-0.841012458205187	8.39948339726724	-5.04719498693705	1.65897364795498e-06	2.73090058127718e-05	4.73820240342971	8155673	PIP5K1B	stable	8395
-0.377716765309087	6.25723683072414	-5.04515679174921	1.67356079660656e-06	2.75354990642064e-05	4.72983714246116	8130817	AFDN-DT	stable	653483
-0.372835417640689	7.12927027861207	-5.04500181394333	1.67467504957414e-06	2.75402051179225e-05	4.72920116290751	8010949	GLOD4	stable	51031
1.1520280352199	6.77590599521552	5.04426817566371	1.67995953886972e-06	2.76134525884805e-05	4.72619071387183	7962058	TMTC1	up	83857
-0.562333587059736	8.49205903418966	-5.04399504823793	1.68193105341774e-06	2.76321993024934e-05	4.72507001995347	7951485	SLC35F2	stable	54733
0.619149394814713	7.49275606711207	5.04373291556614	1.68382532229975e-06	2.76496590701785e-05	4.72399447594372	8166455	PRDX4	stable	10549
-0.35720151858701	8.61171227048276	-5.042228565229	1.69473654098505e-06	2.78150935147261e-05	4.71782273644737	7931479	INPP5A	stable	3632
1.41389154271514	8.39800180637931	5.04210346467917	1.69564700211876e-06	2.7816306913889e-05	4.71730955242135	8149774	LOXL2	up	4017
1.34988101108137	7.4319825410431	5.04133169210465	1.70127437241353e-06	2.78655619024461e-05	4.7141437876002	8055465	CXCR4	up	7852
-0.373573012648482	8.03983708859483	-5.04131003326558	1.70143255950073e-06	2.78655619024461e-05	4.71405494879424	7928491	KAT6B	stable	23522
-0.504648326823372	8.27346830480172	-5.04123214096676	1.70200157054818e-06	2.78655619024461e-05	4.7137354572799	7973306	ABHD4	stable	63874
-0.435260716823372	8.81659473523276	-5.03998687807816	1.71112352948441e-06	2.80011218515826e-05	4.70862817879182	8146225	SMIM19	stable	114926
-0.559055582068394	8.18456204569827	-5.03985709825657	1.71207694267221e-06	2.80029426944104e-05	4.7080959505419	8062339	TLDC2	stable	140711
-1.28062420227272	8.60383293893966	-5.03952729778124	1.71450211261008e-06	2.80288221477435e-05	4.70674347503403	7933640	A1CF	down	29974
0.298840305553245	8.60893745453448	5.03911094617574	1.71756850674983e-06	2.80651538016931e-05	4.70503614339859	7936307	SMNDC1	stable	10285
1.38221554507012	6.67052268258621	5.03879974905059	1.71986393220643e-06	2.80780405126698e-05	4.70376007709654	8136115	STRIP2	up	57464
1.93563756319825	9.02373071567242	5.03877508727625	1.72004596789091e-06	2.80780405126698e-05	4.70365895344138	8006433	CCL2	up	6347
1.59344167767791	9.38487169725862	5.03719506165155	1.73174776233694e-06	2.82413323164433e-05	4.69718084091639	7953603	C1S	up	716
-0.598696081830298	8.26606489484483	-5.03576694329726	1.74239115800147e-06	2.8400975875424e-05	4.69132666340018	8136248	MEST	stable	4232
2.88162686608136	7.38416795093103	5.03563295614146	1.74339298995785e-06	2.84011384596303e-05	4.69077747430277	7951217	MMP7	up	4316
0.512957435189606	8.58276688496551	5.03553719202597	1.74410936889706e-06	2.84011384596303e-05	4.69038496023871	8115562	RNF145	stable	153830
-1.114269492587	9.64124754105172	-5.03438429503589	1.75275631854361e-06	2.85279750877201e-05	4.68565988657714	8132031	PRR15	down	222171
-0.254865847001729	9.44485272043966	-5.03332843654351	1.76071205287225e-06	2.86294362748695e-05	4.6813331243687	7944560	ARHGEF12	stable	23365
0.573824611866662	6.94493091101724	5.03253008076036	1.76675086441342e-06	2.87135873624023e-05	4.67806195709372	8026407	SYDE1	stable	85360
-1.50264886843375	9.07212909576724	-5.03091542223659	1.77902590851838e-06	2.88848483935806e-05	4.67144709910234	8044080	SLC9A2	down	6549
-0.375784338162767	8.64548701174138	-5.03056958211207	1.78166584467122e-06	2.89025689173898e-05	4.67003045351765	8064522	IDH3B	stable	3420
-0.433942432867528	10.7369578587759	-5.03054472753625	1.78185571636741e-06	2.89025689173898e-05	4.66992864550125	8002041	ATP6V0D1	stable	9114
0.754419402952373	10.4738249839828	5.02913593262961	1.79265018152545e-06	2.90493196082282e-05	4.66415853825804	8146000	ADAM9	stable	8754
0.540219440104757	8.63641207657759	5.02882139531034	1.79506890449982e-06	2.90666521426036e-05	4.66287040500844	8019392	FASN	stable	2194
-0.566666209707354	5.58397738168965	-5.02876952937447	1.79546804706207e-06	2.90666521426036e-05	4.66265800196944	7985130	SH2D7	stable	646892
1.85587790192726	8.55579405146552	5.02804489788887	1.8010536047154e-06	2.91428878170299e-05	4.65969061423888	7921916	RGS5	up	8490
0.480808165350645	11.9312666939655	5.02729697727444	1.80683641046847e-06	2.91938407778899e-05	4.65662814322214	8117995	TUBB	stable	203068
0.999156136259732	6.69318615106896	5.02630199742827	1.81455745346717e-06	2.93043537846966e-05	4.65255450287111	7906061	SYT11	stable	23208
-0.708388581397397	6.24553094732758	-5.02515536780833	1.82349512203206e-06	2.94104793092486e-05	4.64786061781103	7975081	PPP1R36	stable	145376
-0.343389750187876	6.15730477140517	-5.02511861868893	1.82378227883046e-06	2.94104793092486e-05	4.64771019158425	7991503	LYSMD4	stable	145748
-0.248770893263201	7.2413472533362	-5.0244949498769	1.82866232851201e-06	2.94748811186046e-05	4.64515741730125	7988082	ZSCAN29	stable	146050
-0.838389778176617	7.27641499387931	-5.02417488200159	1.83117170958158e-06	2.95010279491311e-05	4.64384740789603	8092523	EHHADH	stable	1962
-0.893433100812979	7.64437181530172	-5.02387070639577	1.83355959801798e-06	2.95200143545203e-05	4.64260249356487	8071444	AIFM3	stable	150209
-0.34168445357056	6.71045596622414	-5.02379864414386	1.83412575653913e-06	2.95200143545203e-05	4.64230756793107	8002082	GFOD2	stable	81577
-0.280951045232898	6.22227287213793	-5.02213772839893	1.84722201856875e-06	2.97164134307925e-05	4.63551076916385	8175319	ZNF75D	stable	7626
0.936584793854537	8.81078033412069	5.02193169397659	1.84885292288818e-06	2.9723889223349e-05	4.6346677353467	7952601	ETS1	stable	2113
0.964608055401723	8.10286905250862	5.02179310108128	1.84995076922821e-06	2.9723889223349e-05	4.6341006653726	7946142	CAVIN3	stable	112464
-0.37369772606926	7.60682623081035	-5.01991006919621	1.86492997675211e-06	2.99433373186679e-05	4.62639699915985	8065693	NECAB3	stable	63941
0.497332176929866	6.99026889677586	5.01948138536318	1.86835654175094e-06	2.99650534832664e-05	4.62464347019725	7910134	MIXL1	stable	83881
-1.00668351613506	7.82960889513793	-5.01942314686866	1.8688225273555e-06	2.99650534832664e-05	4.62440525333211	7953303	PLEKHG6	down	55200
0.267950046021643	7.01317783438793	5.01936934815852	1.86925308924696e-06	2.99650534832664e-05	4.62418519838911	7988833	LYSMD2	stable	256586
-0.390884846417312	8.66158156968966	-5.01929014997517	1.86988710386677e-06	2.99650534832664e-05	4.62386125374454	7956819	RASSF3	stable	283349
-0.548038415729	5.27313513947414	-5.01902607298091	1.8720026631875e-06	2.99845050849282e-05	4.62278112219033	8113050	CETN3	stable	1070
-0.297958341186145	9.51898754418966	-5.0187950079453	1.87385566916469e-06	2.9999734574417e-05	4.6218360464488	7983111	SNAP23	stable	8773
0.719386821551509	8.15182363889655	5.01856151826932	1.87572993218394e-06	3.00152895596633e-05	4.62088108199456	7930074	NFKB2	stable	4791
-0.308694803123807	4.67962632993103	-5.01746885499418	1.88452520274228e-06	3.01270346353781e-05	4.61641250589466	7954312	SLCO1C1	stable	53919
-0.530669196292636	7.89998065112069	-5.01596790074318	1.89667241334642e-06	3.03066559772202e-05	4.61027519051665	8034521	HOOK2	stable	29911
-0.380206827594802	5.51065320803448	-5.01573782569852	1.89854112997262e-06	3.03140191082198e-05	4.60933453080324	8030914	ZNF610	stable	162963
-0.38412894311082	7.99677152062931	-5.01568671459365	1.89895650795206e-06	3.03140191082198e-05	4.60912556726802	8095009	DCUN1D4	stable	23142
2.740218955303	7.5702845104569	5.01357980750033	1.91615642331119e-06	3.05739123742532e-05	4.60051283776646	7948444	TCN1	up	6947
-0.513515088493501	5.90484013946551	-5.01254922083777	1.92462481605955e-06	3.06943042607253e-05	4.59630079339813	8056995	IFT70B	stable	150737
1.25809698957661	7.94100871375	5.01243138090697	1.92559543055165e-06	3.06950619639038e-05	4.59581921273635	7937079	BNIP3	up	664
1.06144112362164	7.18558488042241	5.01205096756441	1.92873204004692e-06	3.07303295618784e-05	4.59426461340533	8112007	EMB	up	133418
0.538452759253676	8.46245212353449	5.01141888822712	1.93395469756443e-06	3.0798784292822e-05	4.5916817214974	7958346	TMEM263	stable	90488
-0.852523423680511	10.851742605681	-5.010745882859	1.93953063690787e-06	3.08727969068743e-05	4.58893182124014	7913237	CAMK2N1	stable	55450
0.626851976360168	7.14736069889655	5.01056353475133	1.94104410637782e-06	3.08756961128506e-05	4.58818678752292	7946292	CYB5R2	stable	51700
-0.654645279019907	8.8753130757931	-5.0099507092189	1.94613891591068e-06	3.09335617743126e-05	4.58568304630854	8126860	MMUT	stable	4594
0.690164261013846	6.45421045314655	5.00801027810515	1.9623569225299e-06	3.11615531938702e-05	4.57775657492568	8078066	FGD5	stable	152273
0.215541789166232	6.7791334336638	5.00775253601386	1.9645209831647e-06	3.11810270798055e-05	4.57670387175119	8142899	ZC3HC1	stable	51530
0.975962171638954	9.24279912549138	5.0075556958255	1.96617526119163e-06	3.11909769240531e-05	4.57589993529864	8125530	HLA-DMB	stable	3109
3.32850038759132	8.99814826696551	5.00745478042511	1.96702389659989e-06	3.11909769240531e-05	4.57548778357545	7951271	MMP1	up	4312
-0.627970079972289	9.01348712710345	-5.00707263133222	1.97024076240362e-06	3.12270952485439e-05	4.57392708484818	8138640	CYCS	stable	54205
-0.235193179445019	7.68893454250862	-5.00499048758005	1.98785800612435e-06	3.14913074891124e-05	4.5654249414654	7913978	GPN2	stable	54707
-0.355628745370559	7.6054474039569	-5.0025286510371	2.00888563992553e-06	3.17790034723139e-05	4.55537530191291	8150757	RB1CC1	stable	9821
0.353836245612985	8.51458247880173	5.00194841752897	2.01387309172762e-06	3.18276178926459e-05	4.55300715103285	8153201	AGO2	stable	27161
0.296945461753245	8.21339149719828	5.00140758492324	2.01853271437101e-06	3.18861044267291e-05	4.55079996875981	7995007	HSD3B7	stable	80270
0.861435276768824	6.82187642134483	5.00109850504124	2.02120034519277e-06	3.19130835129868e-05	4.54953865716032	7960850	SLC2A14	stable	144195
-0.486941893623372	8.49210051468103	-5.00071708759909	2.02449704038796e-06	3.19348081532165e-05	4.54798221509765	8096004	BMP2K	stable	55589
0.268478087331599	8.72303385772413	4.99894086794263	2.03991841648664e-06	3.21475673862624e-05	4.54073503696889	8064042	ARFGAP1	stable	55738
1.67259528867964	7.20996016102587	4.99568523532861	2.06848145224066e-06	3.25822573424474e-05	4.52745597825302	8057578	CALCRL	up	10203
-0.827005087454539	8.22031637422414	-4.99542362072753	2.070793519768e-06	3.26032320640746e-05	4.5263891470862	8138745	HOXA7	stable	3204
-0.825358419717742	8.1543592857069	-4.99510139787568	2.07364467895754e-06	3.26326705464723e-05	4.52507521249093	7909285	PFKFB2	stable	5208
0.254181244086578	9.01144029106896	4.9948112978965	2.07621486803847e-06	3.2639897206203e-05	4.52389231256344	7900931	B4GALT2	stable	8704
-0.396696471600862	6.81313562543965	-4.99480000715916	2.07631496282822e-06	3.2639897206203e-05	4.52384627480253	7904084	AKR7A2P1	stable	246182
0.403584813884846	9.10536741233621	4.99449599537417	2.07901185741423e-06	3.2639897206203e-05	4.52260669782999	7986092	FURIN	stable	5045
-0.287931486398266	8.37369364608621	-4.99426805740184	2.08103613445109e-06	3.26562593406171e-05	4.52167733585411	8115580	PWWP2A	stable	114825
0.302506016875322	10.2597763526638	4.99263807613674	2.09556768860261e-06	3.28608456505863e-05	4.51503227576587	7947681	ARHGAP1	stable	392
-0.617317635245882	10.0951503496638	-4.99255623331384	2.0962999273836e-06	3.28608456505863e-05	4.51469865809183	8142671	WASL	stable	8976
0.816147502785274	7.47559867219827	4.9924737434112	2.09703820734224e-06	3.28608456505863e-05	4.51436240626998	7905754	ATP8B2	stable	57198
0.675911809095232	8.11738616575	4.99229608941756	2.09862905946958e-06	3.28702842607077e-05	4.51363825123221	8085412	IQSEC1	stable	9922
-0.504701754797398	9.23578602781897	-4.9920472743998	2.10085911628399e-06	3.28897209673612e-05	4.51262405674337	8032455	PLEKHJ1	stable	55111
-0.596964041638089	9.32517182348276	-4.99126229806523	2.10790974844622e-06	3.29273554731994e-05	4.5094246289765	8051882	LRPPRC	stable	10128
0.774634080837224	7.92357132993965	4.99122845565753	2.10821423681106e-06	3.29273554731994e-05	4.50928670045009	8129953	HIVEP2	stable	3097
0.308368189664932	8.51304603293966	4.99074150460371	2.11260019300458e-06	3.29803669567081e-05	4.50730214341688	8063955	OGFR	stable	11054
-0.555216765903892	6.73468453564655	-4.98980428979652	2.12106665612489e-06	3.30814767586609e-05	4.50348289798268	7966448	TMEM116	stable	89894
-2.60059453016361	9.86691731819828	-4.98951045669444	2.12372782784264e-06	3.31074532261713e-05	4.50228559326304	7915404	GUCA2A	down	2980
-0.356343432685711	6.62504565089655	-4.98935875686509	2.12510300543587e-06	3.31133669806718e-05	4.50166746785496	7995772	MT4	stable	84560
0.57797502285281	8.29031294045689	4.98881772330206	2.13001459745329e-06	3.3174353814762e-05	4.49946303782695	7991581	CHSY1	stable	22856
-0.423491143665797	6.74033248008621	-4.98760020719981	2.14110782324385e-06	3.3315918267901e-05	4.49450285615709	8134219	VPS50	stable	55610
-0.288505991297833	7.94094186100862	-4.98426973794284	2.17174078608985e-06	3.37609745764655e-05	4.48093844739714	8170326	FMR1	stable	2332
-0.276240111646751	8.74874436517242	-4.98389990771425	2.1751685870022e-06	3.37984606799051e-05	4.47943255446181	8092933	ACAP2	stable	23527
0.261297463021643	5.57089699677586	4.98375242626115	2.17653699764569e-06	3.38039272516181e-05	4.47883205228409	8098958	POLN	stable	353497
-0.393248525207789	5.03242659885345	-4.98346768904779	2.17918130859823e-06	3.38291955525249e-05	4.47767271638604	8166950	DUSP21	stable	63904
0.986821712054537	9.35767494662931	4.98268949909108	2.1864241880828e-06	3.39165339662644e-05	4.47450445611839	7908917	BTG2	stable	7832
0.441035141764498	8.2991558342931	4.9825012287337	2.18817999869958e-06	3.39165339662644e-05	4.47373799513031	8093230	RUBCN	stable	9711
0.371910586966231	7.10242683681035	4.98242542394077	2.18888734186224e-06	3.39165339662644e-05	4.47342939410706	8124813	MDC1	stable	9656
-0.918889736297826	8.48371746893103	-4.98177199164448	2.19499382015495e-06	3.39953118340906e-05	4.47076939909379	8166723	XK	stable	7504
0.198466491140258	7.06097484038793	4.97996485872834	2.21196829786774e-06	3.42387710556252e-05	4.46341408482268	8005407	LLGL1	stable	3996
-0.793715090417308	9.21561662237931	-4.97987955196243	2.21277273543061e-06	3.42387710556252e-05	4.46306691540692	7995793	MT1L	stable	4500
-0.420378118282247	6.79029701624138	-4.979710953262	2.21436344771776e-06	3.42474480760516e-05	4.46238078752165	7936322	GPAM	stable	57678
0.252596102283114	7.11522286816379	4.97870039674048	2.2239212851549e-06	3.43716193772621e-05	4.45826854876085	8096899	FAM241A	stable	132720
0.769492291425969	8.14347001937069	4.97861347599098	2.22474525234251e-06	3.43716193772621e-05	4.45791486889994	7943218	PANX1	stable	24145
1.35298877163116	7.5368344787069	4.97853461236327	2.22549309873828e-06	3.43716193772621e-05	4.45759397684879	7948612	FADS1	up	3992
-0.539022629779216	8.50652576975	-4.9769538593101	2.24053469536517e-06	3.45718142414305e-05	4.45116266485955	8047097	GLS	stable	2744
0.507183518974021	7.35524809056034	4.97606337802951	2.24905152138351e-06	3.46871341322098e-05	4.44754031127303	7946245	DCHS1	stable	8642
0.739618351501293	8.00969610824138	4.97562824093244	2.25322474384952e-06	3.47335615630093e-05	4.44577038628782	7934215	SPOCK2	stable	9806
-0.305264082497833	6.21692602514656	-4.97491817287474	2.26005089228573e-06	3.48083428764637e-05	4.44288239088353	8002618	ZNF821	stable	55565
0.366017944838092	6.70347609162069	4.97383125183269	2.27053883660456e-06	3.49213493962881e-05	4.43846217040506	7912975	ALDH4A1	stable	8659
-0.59109316027099	7.34890491025	-4.97329824631998	2.27569920605269e-06	3.49845353673897e-05	4.43629480557725	8065185	OVOL2	stable	58495
-0.332745410353245	6.7026248339138	-4.97308204011998	2.27779568723046e-06	3.50005832679239e-05	4.43541568719253	8066612	NEURL2	stable	140825
-0.449843354406056	7.32352992733621	-4.97297319899113	2.27885179483706e-06	3.50006373588553e-05	4.43497313642327	8170468	HMGB3	stable	3149
-0.353644619436361	5.9082127958362	-4.97187466566958	2.28953777791244e-06	3.51485273273982e-05	4.43050682212297	8043583	STARD7-AS1	stable	285033
2.88322076579305	7.39182389952586	4.97154560419153	2.29274819636372e-06	3.51815703855498e-05	4.42916907858341	8169263	VSIG1	up	340547
1.61261771673159	9.1638169575431	4.97128801369049	2.29526437753247e-06	3.52039350007887e-05	4.42812192802875	7927964	SRGN	up	5552
1.30056103239913	11.2743883821638	4.97036911608917	2.30426219488163e-06	3.53162996376974e-05	4.4243867334086	7913216	PLA2G2A	up	5320
1.33885775107704	6.78391555508621	4.97032300559164	2.30471461006265e-06	3.53162996376974e-05	4.42419931220735	8112731	F2RL2	up	2151
1.91712007600951	9.76563584773275	4.96961497953624	2.31167229397489e-06	3.54065993179424e-05	4.42132160316427	7986639	LOC102724971	up	102724971
1.18185366739826	8.48160283723275	4.96809458832347	2.32668207741141e-06	3.56036964740378e-05	4.41514300244244	7970033	COL4A2	up	1284
0.903172325860598	6.1241049045431	4.96523281123551	2.35519192035901e-06	3.59902765329862e-05	4.4035165589448	7903393	S1PR1	stable	1901
-0.555611838185276	9.5050314252069	-4.96479823700242	2.35955087375634e-06	3.60403241406274e-05	4.40175140760333	8161857	RFK	stable	55312
-0.316725102877053	8.05820054530172	-4.96405631013624	2.36701083103689e-06	3.61376694920287e-05	4.398738083643	8108603	HARS2	stable	23438
-0.6298415210277	8.99747278992241	-4.9624047655565	2.38369928328075e-06	3.63757542761136e-05	4.39203140703683	7930380	ADD3	stable	120
-0.353906514051945	8.38792000632758	-4.9605160980811	2.4029240368278e-06	3.66523073727513e-05	4.38436357785864	8120758	SENP6	stable	26054
0.532675770802593	10.313455865681	4.96010501438255	2.40712839202904e-06	3.66854223530191e-05	4.3826948631293	7953200	CCND2	stable	894
0.620993152113415	5.51874968462931	4.960088097441	2.40730156304246e-06	3.66854223530191e-05	4.38262619399427	8112841	HOMER1	stable	9456
1.10439206331687	7.18069678918103	4.95905774306768	2.41787169653385e-06	3.6829624211243e-05	4.37844407201879	7898057	PDPN	up	10630
-0.935272877821638	7.72536621617241	-4.958058478722	2.42816598012352e-06	3.69557738191978e-05	4.37438867864238	7927179	TMEM72	stable	643236
-0.496072093739389	8.05683617576724	-4.95803811451318	2.42837621180522e-06	3.69557738191978e-05	4.37430603846274	8176255	TMLHE	stable	55217
0.399934093971426	8.30702321419827	4.95715055229387	2.43755625107244e-06	3.70785089024065e-05	4.37070442756126	7921228	ETV3	stable	2117
0.386611995380084	10.2571196382414	4.95681380683895	2.44104802424347e-06	3.70976823135941e-05	4.3693380679043	7996677	NUTF2	stable	10204
-1.18817337032553	8.90573845274138	-4.95604705173569	2.44901679540878e-06	3.7201784596132e-05	4.36622714905628	8113666	SEMA6A	down	57556
0.835183884881378	7.46157918294828	4.95444741582213	2.46572307405661e-06	3.74384582915664e-05	4.35973802540135	7914184	PTAFR	stable	5724
-0.425869769007789	8.35048314786207	-4.95282606348082	2.48276919558815e-06	3.76740528279757e-05	4.35316219016199	7955142	CACNB3	stable	784
0.89328804454458	6.36492321412931	4.95275627659258	2.48350546730791e-06	3.76740528279757e-05	4.35287918174449	7965681	IKBIP	stable	121457
1.64362371392639	8.9269147699569	4.95205059130084	2.49096258527918e-06	3.77556477650142e-05	4.35001754457761	7919815	CTSK	up	1513
-1.87500512022509	10.0997765867241	-4.95201271657143	2.49136343002745e-06	3.77556477650142e-05	4.34986396554511	8120088	MEP1A	down	4224
0.273742194021643	8.03612446997414	4.95192513402859	2.49229059437647e-06	3.77556477650142e-05	4.34950882817366	8090555	H1-10	stable	8971
0.705351092420772	7.55760800053448	4.95142188333165	2.4976246002729e-06	3.77962776789932e-05	4.34746828197899	7940409	CD5	stable	921
-0.61012752981731	9.83914285475	-4.95135045232255	2.49838260370585e-06	3.77962776789932e-05	4.34717865933843	8040103	ID2	stable	3398
0.42095902102597	5.70301081471551	4.95067328080369	2.50557965334386e-06	3.787069756045e-05	4.34443314863266	7960438	ANO2	stable	57101
0.481810416784412	7.77851213422414	4.95048621841639	2.50757132205314e-06	3.78835809181785e-05	4.34367476949646	8071559	SDF2L1	stable	23753
0.471528291775754	7.32004514112931	4.94923677184868	2.52091380820866e-06	3.8067859196437e-05	4.33860980075338	7915147	FHL3	stable	2275
-0.420455904441555	8.55497987781034	-4.9489942347955	2.52351177933014e-06	3.80897928671294e-05	4.33762670738064	8098916	TMEM129	stable	92305
-0.484053223866663	8.05858182894828	-4.94832857244842	2.53065550036878e-06	3.81527475122616e-05	4.33492868938761	8075637	LARGE1	stable	9215
-1.16738737900345	9.2109589710431	-4.94825471306438	2.53144935129535e-06	3.81527475122616e-05	4.33462934197962	7929388	PLCE1	down	51196
-0.535040334935061	8.22319023891379	-4.94822105517574	2.53181119124871e-06	3.81527475122616e-05	4.33449292964799	8153762	SLC39A4	stable	55630
1.3745332505541	7.79800153387931	4.94817818351878	2.53227215684955e-06	3.81527475122616e-05	4.33431917563033	8100393	KDR	up	3791
0.456416242335927	7.42381774522414	4.94588060908103	2.5570958937507e-06	3.85093082694739e-05	4.325008791537	8149762	TNFRSF10A	stable	8797
1.07363419306233	7.18999365897414	4.94518756981408	2.56463003917144e-06	3.86052865833086e-05	4.32220096200384	8035304	BST2	up	684
-0.361096738332464	8.98410163156897	-4.94479016936806	2.56895997509153e-06	3.86258419797617e-05	4.32059102011846	8017019	MTMR4	stable	9110
-1.06468347066926	8.28273301947414	-4.94466896507387	2.57028198813468e-06	3.86258419797617e-05	4.32010001605257	8154135	SLC1A1	down	6505
1.45414964072553	8.24124552594827	4.94463596767617	2.57064201555433e-06	3.86258419797617e-05	4.31996634345694	8164200	ANGPTL2	up	23452
1.17948034534545	10.2356488646724	4.94383582635642	2.57938720467599e-06	3.87397395347272e-05	4.31672514472958	8100541	IGFBP7	up	3490
-0.660221724804324	7.85351933562931	-4.94337107918682	2.584479954026e-06	3.87987031292427e-05	4.31484271105515	8049137	ALPI	stable	248
-0.458574814748049	7.70896570412069	-4.94155099855064	2.60451884828051e-06	3.9039927357878e-05	4.3074716764772	8083063	SLC25A36	stable	55186
-0.317569946308222	9.86897396787932	-4.94148532150981	2.60524476143183e-06	3.9039927357878e-05	4.30720572791918	8043105	KCMF1	stable	56888
-0.421372753108221	9.66843786868965	-4.94080380682136	2.61278900319632e-06	3.91353423127406e-05	4.3044461797624	8069057	PFKL	stable	5211
1.37585656305973	8.56592494467241	4.94035672699381	2.6177496239953e-06	3.91919903183663e-05	4.30263602526179	8135594	CAV1	up	857
-0.548359176104756	8.74570342793965	-4.93990551239826	2.6227654038254e-06	3.92494127848794e-05	4.30080923753594	8101925	LAMTOR3	stable	8649
1.09646482560259	5.92430564128448	4.93925941690099	2.62996378125344e-06	3.93394312434725e-05	4.29819364341475	7902553	IFI44	up	10561
0.552868911147182	6.77076269590517	4.93875257011001	2.6356241770348e-06	3.9375152328046e-05	4.29614192650459	7944722	UBASH3B	stable	84959
-0.247163197874456	10.2034900652155	-4.93866413613369	2.63661300811571e-06	3.9375152328046e-05	4.29578395958093	7909400	CD46	stable	4179
0.216028614665799	8.34173288376724	4.93853045658041	2.63810844052601e-06	3.9375152328046e-05	4.29524285352801	8030525	PTOV1	stable	53635
-0.345477721446751	7.24339369678448	-4.93851578951724	2.63827256666927e-06	3.9375152328046e-05	4.29518348499273	7957551	SOCS2	stable	8835
-0.514560140782679	7.54344779868965	-4.93749775187185	2.64968881000137e-06	3.95277937685804e-05	4.29106300768138	8038993	ZNF28	stable	7576
-0.384971758664931	7.08814520560345	-4.93708970851114	2.65427806244869e-06	3.95784996110063e-05	4.28941161907518	8027521	GPATCH1	stable	55094
-0.576741611769691	10.4404674567759	-4.93646528617026	2.6613158837605e-06	3.96656547587647e-05	4.28688469663668	8043718	COX5B	stable	1329
0.415348916282247	6.12916325084483	4.93622251149502	2.66405707426328e-06	3.9670947529513e-05	4.28590228819052	8114991	SH3TC2	stable	79628
-0.48158087963636	6.99723184237931	-4.9349404733055	2.67857825239921e-06	3.98336690736935e-05	4.28071493166856	7967210	LINC01089	stable	338799
-0.426156648482247	8.89933567211207	-4.932689152836	2.70426450592823e-06	4.01976769562475e-05	4.27160780360358	7936762	ATE1	stable	11101
0.727285279631162	6.55417336653448	4.93233988866487	2.70827079660217e-06	4.02392406294081e-05	4.27019518872901	8174985	SMARCA1	stable	6594
1.80162046924674	10.893819582069	4.9308591915819	2.72531952810914e-06	4.04383422350224e-05	4.26420716391807	8155849	ANXA1	up	301
0.859338339135924	9.92590646815517	4.93007437663891	2.73439812567433e-06	4.05549538246756e-05	4.26103380073914	8028652	ZFP36	stable	7538
-0.613417849294368	8.69170033350862	-4.92926042697506	2.74384479483606e-06	4.0676918019567e-05	4.25774297961183	8042696	SPR	stable	6697
-0.301747986354975	9.12605253237931	-4.92696394345227	2.77066899774715e-06	4.10379890926897e-05	4.24846013797511	8001841	DYNC1LI2	stable	1783
-0.334791387775755	5.15651236331897	-4.92324938730771	2.8145974237567e-06	4.16144924565397e-05	4.23345112426393	7986407	HSP90B2P	stable	7190
-0.486179876328134	10.0320608087155	-4.92268215678897	2.82136479618184e-06	4.16960098678393e-05	4.23115982446645	8116867	TMEM14B	stable	81853
0.832196592074452	6.71588906736207	4.92061238697766	2.84619265810282e-06	4.20255764952198e-05	4.22280054916357	8072015	GRK3	stable	157
-0.499200494394801	9.20094744443103	-4.91797350973479	2.87815528154361e-06	4.24598134081137e-05	4.2121461142609	7926807	PDSS1	stable	23590
0.582207396130731	8.79659780662931	4.91610583231434	2.90098746847352e-06	4.27587035911709e-05	4.20460764009462	8084634	DNAJB11	stable	51726
-0.515205955974887	11.6311296639569	-4.91301844779409	2.93911692541412e-06	4.32823365827592e-05	4.19215017679864	8169640	SLC25A5	stable	292
0.522212539905623	9.03292042807759	4.91252382632829	2.94527062361854e-06	4.33537577585497e-05	4.19015487484237	8070194	RUNX1	stable	861
-0.551373645038955	5.403289609	-4.91237574429415	2.94711537955467e-06	4.33617170800672e-05	4.18955753771369	8166157	BMX	stable	660
0.844062611720338	7.31552693637069	4.91185290823663	2.95363767808483e-06	4.34135571690547e-05	4.18744860208578	8041225	EHD3	stable	30845
-0.708766986337656	9.30553254806897	-4.91177942353691	2.95455551165556e-06	4.34135571690547e-05	4.18715220254954	7902594	PRKACB	stable	5567
-0.427335245783547	6.89399814362069	-4.91150319834459	2.95800807989647e-06	4.34314022852622e-05	4.18603807787019	7925813	DIP2C-AS1	stable	414235
-0.443863826958438	8.28816548262931	-4.91147328237757	2.95838223794415e-06	4.34314022852622e-05	4.18591741747988	8094876	GUF1	stable	60558
-0.590242028083112	7.99406350517242	-4.91117010151848	2.96217670660338e-06	4.34679169673326e-05	4.1846946219253	8092095	TNIK	stable	23043
-0.264622215612985	6.95895771807759	-4.91080497688072	2.96675271111373e-06	4.35158628804383e-05	4.18322205876183	8000910	ZNF688	stable	146542
0.832882010973153	7.58922101391379	4.90788247478512	3.00362793449502e-06	4.40373174946333e-05	4.17143805847686	8138613	OSBPL3	stable	26031
-0.768033635289172	7.34018952419827	-4.90776267628837	3.00514897701177e-06	4.40401999927701e-05	4.17095510929134	8113433	EFNA5	stable	1946
-0.315839908332465	5.62498793062069	-4.90583725738923	3.02969830543961e-06	4.43455149658435e-05	4.16319413559376	8171034	SPRY3	stable	10251
0.551954578017312	6.42451718605173	4.90581498173559	3.0299834597136e-06	4.43455149658435e-05	4.16310435858119	8132515	BLVRA	stable	644
0.70575498092467	6.70237186844828	4.90450359203477	3.04681680285206e-06	4.45644999933547e-05	4.15781956651429	8127346	RAB23	stable	51715
-0.538443766849346	8.81473241223276	-4.90444069864397	3.04762639795767e-06	4.45644999933547e-05	4.15756613454072	8141107	SLC25A13	stable	10165
-1.67852744697661	7.7523200172931	-4.90403120069097	3.05290277251209e-06	4.46220320842075e-05	4.1559160945569	7951545	EXPH5	down	23086
-0.385201221531598	6.64594833014655	-4.90358295151972	3.05868862997831e-06	4.46869570843755e-05	4.15411001275469	7951781	C11orf71	stable	54494
1.45870511703895	8.04664892662069	4.90241092552426	3.07386715397844e-06	4.48740283754425e-05	4.14938820517175	7952268	THY1	up	7070
-0.522087296342853	7.93258867175862	-4.90238589383281	3.07419212796999e-06	4.48740283754425e-05	4.14928736662122	8155946	VPS13A	stable	23230
-0.395342536035494	8.02125766883621	-4.90210567460584	3.07783235365891e-06	4.49067813996053e-05	4.14815854454943	7996720	PSKH1	stable	5681
-0.656308861150643	9.28358537259483	-4.90083524171762	3.09438867903082e-06	4.51094311070289e-05	4.14304132091704	8053366	SUCLG1	stable	8802
0.913746114996527	8.99016622023275	4.9004339406941	3.09963640515131e-06	4.51661304750619e-05	4.14142508585211	8003875	SPNS2	stable	124976
-0.424000271286577	5.40346999817241	-4.89990776189958	3.10653023166057e-06	4.52467557000339e-05	4.13930603815162	7923608	REN	stable	5972
-0.320365006946318	7.19793796109482	-4.8985063291297	3.12496409984782e-06	4.54953179720401e-05	4.13366285940134	8112622	GFM2	stable	84340
-0.340989346428568	8.44575316421552	-4.89622988917041	3.15513416173902e-06	4.58925995251324e-05	4.12449852105936	7990511	PTPN9	stable	5780
-0.389670560433763	8.26729312631897	-4.89613537657785	3.15639285197816e-06	4.58925995251324e-05	4.12411809888846	8127943	SNX14	stable	57231
-0.298451259876187	5.62125726069828	-4.89573783277168	3.16169256346703e-06	4.59444606732347e-05	4.12251799987476	7980537	STON2	stable	85439
-0.675628680153241	8.04487201993966	-4.89555709476198	3.16410486411968e-06	4.59444606732347e-05	4.12179056422471	7924388	BPNT1	stable	10380
0.273620123238093	9.28562611341379	4.89416394160714	3.18275930389075e-06	4.6195160354856e-05	4.11618398108611	8037071	RABAC1	stable	10567
-0.422453354997399	9.40205957839655	-4.89358066869064	3.1906010649305e-06	4.62887725179184e-05	4.11383697707153	7942674	TSKU	stable	25987
0.379870182147183	7.6980219227931	4.89298714149404	3.19859995262755e-06	4.63845816069652e-05	4.11144889928993	7985767	AEN	stable	64782
-0.626497760795666	7.06730378671552	-4.89155023417944	3.21804570837035e-06	4.66259067079437e-05	4.10566823682993	8088397	ACOX2	stable	8309
1.59520640459825	8.52705061711207	4.88815873314761	3.26439956859793e-06	4.72563406421499e-05	4.09202867440463	7940565	FADS2	up	9415
-0.400439390034628	8.00518913701724	-4.88507539338217	3.30710393140686e-06	4.78537075400961e-05	4.0796338198077	7980051	MIDEAS	stable	91748
-0.544632437449345	7.85182598332759	-4.88484313707455	3.31034257303591e-06	4.78797352059983e-05	4.07870036995128	8111533	LMBRD2	stable	92255
0.738229203492634	7.07237790860345	4.88436342397872	3.31704157025503e-06	4.79557679539653e-05	4.07677247084149	7904287	CD2	stable	914
-0.575014935082246	6.60841881651724	-4.88304308235069	3.33554766263339e-06	4.81743041834451e-05	4.07146684554328	7988212	ELL3	stable	80237
0.539208001041554	9.26142466411207	4.88297506280038	3.33650374517244e-06	4.81743041834451e-05	4.07119354308604	8108099	SEC24A	stable	10802
1.15481981028484	7.79421386835345	4.88243704457839	3.34407551148002e-06	4.82417348840493e-05	4.06903187460036	7946478	DENND5A	up	23258
1.41894911341471	7.34576605194828	4.88194891331901	3.35095963366952e-06	4.83200822804765e-05	4.06707077885828	8056201	RBMS1	up	5937
-2.42756087163201	9.31910674892241	-4.88121626893214	3.36131796641036e-06	4.8448437372812e-05	4.06412757876386	8101893	ADH1C	down	126
0.607411774468393	8.41798656169827	4.8807239787927	3.3682955633737e-06	4.85279740352263e-05	4.06215009942139	8131339	FSCN1	stable	6624
0.691607468758435	6.86676494062069	4.87999021809341	3.37872181919349e-06	4.86360423947281e-05	4.05920290029144	8077376	ITPR1	stable	3708
-0.476358156711683	8.8050360509138	-4.8782774186227	3.4031816898818e-06	4.89034561590102e-05	4.05232445767064	8122348	VTA1	stable	51534
0.47105685435584	10.2957309301638	4.87783411756367	3.40954027264651e-06	4.89525186295517e-05	4.05054446018509	7934133	PPA1	stable	5464
1.04863273882077	8.45786104701724	4.87729013589107	3.41735875606188e-06	4.90435966148336e-05	4.04836034247464	8152867	ASAP1	up	50807
-0.29055195354372	5.78175086206034	-4.87712424258791	3.41974655265333e-06	4.90566921349562e-05	4.04769430313447	7907849	LHX4	stable	89884
0.766274271766228	8.8916942332931	4.87563099159539	3.44131281932524e-06	4.93447752773622e-05	4.0416997703416	7983393	SORD	stable	6652
-0.789312896082244	6.99242588388793	-4.87538387682048	3.44489448637552e-06	4.9374841146965e-05	4.04070786471543	8035847	ZNF675	stable	171392
-0.38056994721991	9.83198004643966	-4.87394041028326	3.46588844876738e-06	4.96329555118057e-05	4.03491452612749	8053533	IMMT	stable	10989
1.05552097450389	7.87712329048276	4.87157526558863	3.50055626020015e-06	5.01078333035624e-05	4.02542447735901	8135172	ORAI2	up	80228
-0.281556283642422	9.52741735202586	-4.87053336825563	3.51593480322661e-06	5.02840399749718e-05	4.0212448661862	8053388	TGOLN2	stable	10618
0.75169647859047	7.08570636996552	4.86923767346594	3.53515096988117e-06	5.05160464333858e-05	4.01604795647193	8137874	CARD11	stable	84433
-0.405445621764499	9.90953994243104	-4.86771000797019	3.55793846453826e-06	5.08198323981213e-05	4.00992180178287	8045247	PLEKHB2	stable	55041
0.382657706127269	6.98061963478448	4.86457636186206	3.60512885435432e-06	5.14496758218841e-05	3.99735939409406	8070538	C2CD2	stable	25966
1.09765976338527	9.61751814863793	4.86394435021114	3.61471985574525e-06	5.15423090236883e-05	3.99482638084376	8115234	ANXA6	up	309
0.547914467090905	5.99207750163793	4.86383159063017	3.61643362480445e-06	5.15446424740667e-05	3.99437447916563	8040190	GRHL1	stable	29841
1.58482324067098	7.84355905728448	4.86343138885835	3.62252243604035e-06	5.16093042173152e-05	3.99277066354753	7898693	ALPL	up	249
0.658193366062331	8.31826389781035	4.86270578669719	3.63358739669787e-06	5.1744774353318e-05	3.98986302163478	7972069	MYCBP2	stable	23077
0.917823812548044	10.37165235075	4.8622785143855	3.64011836481861e-06	5.18155889841389e-05	3.98815098433445	8097056	SNORA24	stable	677809
-0.241263375085712	7.46433415241379	-4.86174899519781	3.64822801896421e-06	5.1908805343003e-05	3.98602939145199	8032637	CACTIN	stable	58509
0.33032550767792	8.20739836275862	4.8612879195223	3.65530373680223e-06	5.19825735192557e-05	3.98418215097667	8037642	SNRPD2	stable	6633
-0.439082292626836	6.90959861796552	-4.86120750573569	3.65653913934618e-06	5.19825735192557e-05	3.98385999527954	7918008	DBT	stable	1629
1.44844802256536	8.58564772311207	4.86108661769098	3.65839711353565e-06	5.19867610338836e-05	3.98337569721152	8050007	PXDN	up	7837
-0.536358041352376	8.41716372205172	-4.86096075441659	3.66033252787805e-06	5.19920449453229e-05	3.98287147595193	8166956	KDM6A	stable	7403
-0.29667572032727	9.89047978284483	-4.85957030415028	3.68177990654189e-06	5.22520467146099e-05	3.97730176077202	7999326	USP7	stable	7874
0.492658570709952	7.76926800353448	4.85904659035168	3.68988966306325e-06	5.23447999471754e-05	3.9752041967441	8008185	ABI3	stable	51225
0.825397071009516	6.90212300910345	4.85687784916733	3.72365781958518e-06	5.27788021384682e-05	3.96651959952386	8106660	RASGRF2	stable	5924
-1.88987362689349	10.2135671210172	-4.85649934172614	3.7295819997085e-06	5.28402474027725e-05	3.96500415039326	7991335	ANPEP	down	290
-0.547977138709086	7.33739022056034	-4.85566850850502	3.74261782564653e-06	5.30023543178869e-05	3.96167797484572	7916219	COA7	stable	65260
-0.432855628470992	7.87477456086207	-4.85448056775757	3.76133355867465e-06	5.32220695715105e-05	3.95692279880888	8044793	STEAP3	stable	55240
1.23483271382856	8.2268017412069	4.8527716578782	3.78841649289431e-06	5.35824862704047e-05	3.95008359462168	7943998	NNMT	up	4837
-0.362442014941988	9.1345510972931	-4.85222052991595	3.79719111226707e-06	5.36609429940946e-05	3.94787827170623	7906703	NDUFS2	stable	4720
-0.501558114148047	7.22722615925	-4.85176833387746	3.80440534865503e-06	5.37210568602411e-05	3.94606894542307	8036389	ZNF585B	stable	92285
-0.267532064815582	8.15672555139655	-4.85175138055802	3.80467607680343e-06	5.37210568602411e-05	3.94600111398278	8075542	PRR14L	stable	253143
0.431527215163632	7.51308464460345	4.8503159216691	3.82766692850391e-06	5.39998221071752e-05	3.9402583075225	8116548	DUSP22	stable	56940
-0.296382309691773	9.06796517160345	-4.85018143014497	3.82982789238466e-06	5.40073948590224e-05	3.9397203078837	7966345	PPTC7	stable	160760
-0.357146676150645	7.3914574847069	-4.84972422319601	3.83718299757649e-06	5.40652580658531e-05	3.93789143964668	7971550	MED4	stable	29079
1.10421769849783	10.0821001069569	4.84950485045805	3.84071692114638e-06	5.40921300558913e-05	3.93701396966613	8026971	IFI30	up	10437
0.479693409677052	8.56126182233621	4.8489864076083	3.84908119152694e-06	5.41869804321142e-05	3.93494035189387	8150988	ASPH	stable	444
-0.424690402099563	8.57840619952586	-4.84873758129534	3.85310189503455e-06	5.42206281056661e-05	3.93394517231926	7908543	NEK7	stable	140609
-0.595499495524669	9.78556969240517	-4.848482210004	3.85723259592888e-06	5.42222295022729e-05	3.93292385117196	7915659	HECTD3	stable	79654
-0.520933484715146	8.20098043239655	-4.84833731067566	3.85957829360998e-06	5.42222295022729e-05	3.93234436270594	7955535	ACVR1B	stable	91
-0.363768441773157	8.33400093786207	-4.84825256329033	3.8609508653958e-06	5.42222295022729e-05	3.93200544212232	7907124	TIPRL	stable	261726
-0.316739841717746	5.86068165365517	-4.84822594039202	3.8613821486386e-06	5.42222295022729e-05	3.93189897299865	8054846	SCTR	stable	6344
0.678942447553241	7.67382777589655	4.84817062429627	3.86227840290536e-06	5.42222295022729e-05	3.93167775653547	7910001	DEGS1	stable	8560
-0.335970239879651	7.30167223173276	-4.84812612350669	3.86299956967654e-06	5.42222295022729e-05	3.93149979313664	8006668	MRM1	stable	79922
1.13058203884847	5.8691685689138	4.84649959070656	3.88944857243582e-06	5.45385898339225e-05	3.92499585494691	8047702	ICOS	up	29851
-0.624591866580947	8.35388092849138	-4.84649229866128	3.88956754305354e-06	5.45385898339225e-05	3.92496669984061	7998015	SPIRE2	stable	84501
1.58193509257748	8.50156083293965	4.84643767960698	3.89045877198557e-06	5.45385898339225e-05	3.92474832247737	7908553	PTPRC	up	5788
-0.494290705544585	7.38407702131034	-4.84578566434385	3.9011131413286e-06	5.46649027288068e-05	3.92214156693914	8014794	CACNB1	stable	782
-0.269282892258007	6.14071129760345	-4.84484826661988	3.9164804977056e-06	5.48340250567186e-05	3.9183942586843	7996516	PLEKHG4	stable	25894
1.26650444252986	8.28781130705172	4.84339893199594	3.9403560836062e-06	5.51450843821857e-05	3.91260139162939	8072757	CSF2RB	up	1439
-0.499782508993935	7.45570387068966	-4.8415004503867	3.97184450678713e-06	5.5520683818466e-05	3.90501505408943	8138370	ANKMY2	stable	57037
0.959243171104754	6.40772022560345	4.84147889769839	3.97220338037203e-06	5.5520683818466e-05	3.90492894076832	7903227	PALMD	stable	54873
0.545334083012982	11.2534349455172	4.84081281204052	3.98330989537974e-06	5.56525296811627e-05	3.90226773413714	8164165	HSPA5	stable	3309
-0.581744182346315	10.7371350869828	-4.83943442140022	4.00638940929623e-06	5.59514744384369e-05	3.8967614295373	7961546	EPS8	stable	2059
0.416159826438958	7.90018293743966	4.839301528154	4.00862139644921e-06	5.59591430204573e-05	3.89623061107515	7935425	RRP12	stable	23223
1.33836093975323	6.88265902218103	4.83852927996896	4.0216154702225e-06	5.60934385972477e-05	3.89314619354997	7961075	CD69	up	969
1.86171725952379	8.61759914160345	4.83802070949255	4.03019514256178e-06	5.618953831466e-05	3.89111510237782	8063115	MMP9	up	4318
0.948541623477048	7.68832236172414	4.83765304297813	4.03640880187112e-06	5.62525840233941e-05	3.88964683092535	8085665	RFTN1	stable	23180
-1.7657940874831	8.14533706802586	-4.83676838902444	4.05139780878106e-06	5.64378215071587e-05	3.88611427913916	7915598	BEST4	down	266675
0.55605371585281	8.8784156510862	4.83626823635269	4.05989596382198e-06	5.65325211846769e-05	3.88411728585805	8042144	REL	stable	5966
-0.373291082406057	8.83718469416379	-4.83427214100394	4.09398449527412e-06	5.6983328772229e-05	3.87614870159857	7909815	IARS2	stable	55699
-0.351322959123806	6.35241822806896	-4.83405174220248	4.09776536460758e-06	5.70120894995528e-05	3.87526898401487	8174677	STEEP1	stable	63932
1.00994828374112	8.52855422316379	4.83336426808293	4.10958054173929e-06	5.71525605077018e-05	3.87252511472216	8004184	XAF1	up	54739
-0.474767409412116	8.15500294957758	-4.83261362973815	4.12251904029883e-06	5.73085297357929e-05	3.86952943715325	8072777	MPST	stable	4357
-0.392923442157572	9.00186098351724	-4.83220770834156	4.12953223041121e-06	5.73820333161862e-05	3.8679095980378	8126629	GTPBP2	stable	54676
-0.7163736453264	7.76686760582759	-4.83129404835387	4.1453601151315e-06	5.75779091680671e-05	3.86426394525498	8013616	SLC46A1	stable	113235
0.627007642690904	6.99969299031034	4.830608510061	4.15727475421756e-06	5.77192902410197e-05	3.86152883493659	8169249	MID2	stable	11043
-0.406174045355841	5.72055619867242	-4.82997784154852	4.16826510362162e-06	5.78477258871561e-05	3.85901286691971	7925761	OR14I1	stable	401994
-0.443148777414714	7.61187277856896	-4.82986711617031	4.17019756777717e-06	5.78500356824836e-05	3.85857116521352	7942465	MRPL48	stable	51642
-0.396425876138524	7.85846606589655	-4.82976898070348	4.17191102991086e-06	5.78500356824836e-05	3.85817969233331	8072847	SH3BP1	stable	23616
-0.354128752106491	5.82896021702586	-4.82909337533341	4.18372577252315e-06	5.79809699266416e-05	3.85548477311994	7967863	ZNF605	stable	100289635
-0.324163422983547	7.6950378585	-4.82902970743606	4.18484084638337e-06	5.79809699266416e-05	3.85523082140032	7899534	EPB41	stable	2035
0.247245127551513	7.86639233608621	4.8283407270586	4.19692604983749e-06	5.81241920071622e-05	3.8524828317391	8134965	SLC12A9	stable	56996
0.718962251780081	7.74183074705173	4.827553081461	4.21078340396925e-06	5.82712559137608e-05	3.84934163514764	7950555	LRRC32	stable	2615
-0.866227372089169	7.44153839943966	-4.82672921070804	4.2253255899314e-06	5.84444785841926e-05	3.84605633276578	8048432	CYP27A1	stable	1593
0.583159755833762	7.95682686672414	4.82648042252076	4.22972653582291e-06	5.84810256836522e-05	3.84506432731719	8131944	NFE2L3	stable	9603
0.256055410232033	8.39348108301724	4.82578139035118	4.24211590698766e-06	5.86279460262484e-05	3.84227722304507	7967493	NCOR2	stable	9612
0.668049339408652	8.61320637526724	4.82503522846286	4.2553794430922e-06	5.87868206238894e-05	3.8393025034273	8018849	TK1	stable	7083
0.427242047283113	7.57152905775862	4.82485859421745	4.2585251229665e-06	5.88058460917284e-05	3.83859836123424	8079896	SEMA3F	stable	6405
1.34127473531081	7.08524678544828	4.82442146987988	4.26631957682239e-06	5.88857336651234e-05	3.83685586380533	8126798	ADGRF5	up	221395
0.486885957239823	6.4201738427931	4.82433561474268	4.26785210312003e-06	5.88857336651234e-05	3.83651363398567	7984124	APH1B	stable	83464
0.324790616135062	7.99481449062069	4.82218929769564	4.30633823714003e-06	5.93921024725758e-05	3.82795944490717	8114138	C5orf15	stable	56951
-0.659436927565362	7.36717234325862	-4.82118293582921	4.32449932280422e-06	5.96178488730871e-05	3.82394943867431	8020183	IMPA2	stable	3613
0.698181716318609	8.26668332351724	4.82108050936715	4.32635190070607e-06	5.9618671115739e-05	3.82354133552981	8138977	DPY19L1	stable	23333
-0.260910266599132	7.94560112201724	-4.82013714523148	4.34345068785305e-06	5.98295038411308e-05	3.81978291045012	7900962	DMAP1	stable	55929
-0.191974482883981	6.86863798457759	-4.8199435111214	4.3469684723391e-06	5.98531658973994e-05	3.8190115196824	8148941	ZNF7	stable	7553
-0.753874191930729	7.09815551844828	-4.81930089290355	4.35866285156249e-06	5.99893448427798e-05	3.81645163370515	8125980	BNIP5	stable	389384
-0.228263015469262	4.31714885085345	-4.8126610171797	4.48129662126615e-06	6.1599113804294e-05	3.79001478026522	7971444	CPB2	stable	1361
-0.575166786009518	7.57740190397414	-4.81256820667861	4.4830342658003e-06	6.1599113804294e-05	3.78964542407944	7910591	NTPCR	stable	84284
-0.657218480045014	8.57441419348275	-4.81202909816949	4.49314065885008e-06	6.17124796315914e-05	3.78750003773294	7954382	PYROXD1	stable	79912
-0.588767471750645	6.88383701206897	-4.81185162393536	4.49647251164343e-06	6.17327431697635e-05	3.78679381260857	8054766	ACR	stable	49
0.743167335667527	7.74095308089655	4.81133039920081	4.50627170628293e-06	6.18417444396698e-05	3.7847197974321	8081838	ARHGAP31	stable	57514
1.41037071485367	8.71596782503449	4.81100462417347	4.51240690122927e-06	6.19003936797342e-05	3.78342357565029	8123609	SERPINB9	up	5272
[truncated: 16,855 more rows]
